# Supplementary material for: Co-Expression Networks Unveiled Long Non-Coding RNAs as Molecular Targets of Drugs Used to Treat Bipolar Disorder
Source: Front Pharmacol. 2022 Apr 8;13:873271. doi: 10.3389/fphar.2022.873271 (PMC9024411; doi:10.3389/fphar.2022.873271)
Supplement: Supplementary file 3 [file DataSheet1.xlsx]

## Sheet: Supplementary Table 1
Supplementary Table 1. Long non-coding RNAs differentially expressed after treatment of NT2-N cells by at least one of the BD drugs. LogFC – log fold change relative to vehicle treated cells. LogCPM – log counts per million reads, a measure of how highly expressed the lncRNA was. FDR – false discovery rate q-value after correction for multiple testing. Data were considered significant if FDR q<0.…
Ensembl ID	Lithium			Valproate			Quetiapine			Lamotrigine
	logFC	logCPM	FDR	logFC	logCPM	FDR	logFC	logCPM	FDR	logFC	logCPM	FDR
ENSG00000215458	0.660626	2.79247	0.00303118	0.22044	2.56203	0.532849	-0.837442	2.60389	3.02e-05	-0.238949	2.83065	0.829806
ENSG00000259456	-0.0379767	1.78452	1	-0.992326	1.422	0.00285438	0.0339092	1.69795	0.950252	0.0364324	1.69854	1
ENSG00000198221	-0.237873	2.01684	0.717351	0.548722	2.43498	0.0332951	0.579609	2.55172	0.00130959	0.203507	2.35094	0.884801
ENSG00000279355	0.248033	1.78528	0.745097	-0.0248361	1.66595	1	0.57273	1.62671	0.0321078	0.193203	1.43426	0.946771
ENSG00000273492	0.33055	3.22547	0.174612	0.0490256	3.09111	0.853392	0.442618	3.00203	0.00674934	0.252006	2.89777	0.714162
ENSG00000214293	-0.240121	3.3739	0.543504	0.0329032	3.52339	0.912991	0.448836	3.73982	0.000105764	0.0656303	3.53907	0.982649
ENSG00000226864	-0.515436	1.55348	0.342251	-0.849466	1.44183	0.00989691	0.454497	1.37965	0.143031	0.297791	1.30019	0.911821
ENSG00000244124	nd	nd	nd	1.20464	0.363858	0.0256236	1.18395	0.862619	0.000821968	0.344856	0.425687	0.955392
ENSG00000271614	-0.0852298	3.21529	0.915833	0.251869	3.40319	0.242413	0.33903	3.52265	0.00873625	0.121978	3.40868	0.904887
ENSG00000204934	-0.107297	3.71137	0.850738	-0.0741184	3.74228	0.815851	0.318372	4.04544	0.00386543	0.0755123	3.91919	0.96679
ENSG00000226137	-0.0414979	5.31819	0.932085	0.269595	5.49895	0.00328816	0.330394	5.53869	9.06e-08	0.0179294	5.37573	1
ENSG00000282851	-0.514974	1.23404	0.44632	0.84968	1.92876	0.00751159	0.23581	0.732369	0.6447	0.206778	0.719755	0.970988
ENSG00000225439	0.199563	4.06497	0.571271	0.27537	4.12452	0.0475121	0.346444	4.21945	0.000706094	0.061273	4.07082	0.969871
ENSG00000280594	-0.360004	1.83004	0.529555	0.531194	2.28787	0.0350441	0.234037	1.80544	0.433497	0.339048	1.85371	0.755818
ENSG00000271387	0.117369	0.587171	0.977373	-0.217744	0.459553	0.857942	1.0952	0.958864	0.0190201	0.211715	0.509041	0.992826
ENSG00000234614	0.695055	1.21181	0.246814	1.18849	1.53125	0.000717464	-0.169102	1.13372	0.692847	0.109685	1.25254	0.998886
ENSG00000225626	-0.0408537	3.08525	0.971826	-0.534905	2.87602	0.0092775	-0.183034	2.9987	0.333328	0.148568	3.15004	0.891359
ENSG00000256271	0.502896	1.01028	0.511627	0.414907	0.980757	0.380327	0.900466	1.1544	0.00359986	0.348914	0.866247	0.893466
ENSG00000225670	0.0873292	3.10778	0.912636	0.0132637	3.08585	0.988219	0.506161	3.50702	4.36e-05	0.0879932	3.28615	0.960122
ENSG00000223745	-0.0626829	3.69265	0.908931	-0.239086	3.62264	0.127697	0.365158	3.9373	0.00110279	0.13876	3.81669	0.819525
ENSG00000233098	-0.115477	1.12041	0.968429	-0.125856	1.12827	0.866704	-0.972176	0.785624	0.00785751	-0.267413	1.02177	0.94368
ENSG00000237438	0.0382936	2.49483	0.998271	0.066668	2.52646	0.849132	0.636291	2.63793	0.000185617	-0.0427883	2.29064	1
ENSG00000272888	0.207846	6.20578	0.234743	-0.302805	5.96689	0.0177681	0.0562443	6.35198	0.559829	-0.0729009	6.28743	0.885021
ENSG00000237159	0.627544	0.716925	0.482217	0.399654	0.616856	0.504331	0.865852	0.480312	0.0452003	nd	nd	nd
ENSG00000260025	0.0970086	3.0204	0.892712	0.239131	3.11314	0.305447	0.422596	3.15976	0.00355303	0.249113	3.0644	0.705554
ENSG00000245694	-0.173226	3.31204	0.665825	-0.210595	3.30866	0.345379	0.357636	3.50686	0.0114964	0.134593	3.38902	0.903107
ENSG00000237732	-0.0846161	3.02152	0.937334	0.0944895	3.12598	0.724361	-0.57101	3.01513	0.000134067	-0.214215	3.15958	0.767863
ENSG00000222041	-0.009275	4.18825	1	0.0411575	4.22958	0.866118	-0.399854	3.8569	0.000316387	-0.201838	3.94072	0.663969
ENSG00000226950	-0.0441288	5.21028	0.905935	-0.00353143	5.2464	1	-0.169548	5.20561	0.0407538	-0.0723619	5.24863	0.903149
ENSG00000237737	-0.860605	0.62006	0.277117	-1.12672	0.548583	0.0456339	-0.222416	0.911294	0.667738	-0.507055	0.814333	0.766541
ENSG00000215256	0.102703	4.02499	0.77461	0.148338	4.06563	0.334078	0.262827	4.2801	0.0110088	-0.00765127	4.14309	1
ENSG00000233871	0.192003	0.792354	0.940735	0.244134	0.831891	0.661983	0.65926	1.10265	0.04546	0.340533	0.940337	0.916229
ENSG00000262001	0.13556	2.51497	0.893798	-0.21969	2.35594	0.440053	0.521198	2.68432	0.0023493	0.166552	2.49699	0.922172
ENSG00000247400	-0.177633	2.95425	0.740043	0.192056	3.15466	0.455146	0.312965	3.22632	0.0428912	0.196464	3.16296	0.783194
ENSG00000224165	-0.31036	3.01683	0.314204	-0.246712	3.05957	0.256339	0.364219	3.42491	0.00633985	-0.0272114	3.22793	1
ENSG00000243701	-0.0479933	4.41963	0.912636	0.263637	4.60017	0.0319605	0.320909	4.46665	0.00028446	0.116291	4.35796	0.82419
ENSG00000259867	-0.18713	0.864244	0.91031	-0.484948	0.759062	0.372516	-0.908124	0.379362	0.0448593	0.141597	0.74758	0.993129
ENSG00000250320	-0.701568	0.535787	0.416098	-1.04138	0.441297	0.0437267	-0.0698413	0.326352	0.959468	0.66482	0.648168	0.68452
ENSG00000180385	-0.218711	2.75624	0.659895	-0.207423	2.77488	0.42098	-0.48965	2.65149	0.00517965	-0.0589175	2.83092	1
ENSG00000232445	0.383767	1.51791	0.577166	0.803746	1.77346	0.00850001	0.509281	1.77286	0.0583107	-0.057699	1.5009	1
ENSG00000224032	0.0868365	4.25555	0.801757	-0.180105	4.13751	0.287372	0.316762	4.55018	0.000571794	-0.0716347	4.35458	0.949822
ENSG00000278921	nd	nd	nd	1.17738	0.599638	0.0223966	0.204634	0.718694	0.689321	nd	nd	nd
ENSG00000234690	-0.571325	4.22801	4.06e-05	-0.307171	4.35546	0.0353047	0.353698	4.57447	9.85e-05	0.062079	4.42173	0.960068
ENSG00000227888	0.331988	1.82849	0.644281	0.652707	2.02493	0.0208066	-0.170532	2.15412	0.533468	-0.322325	2.09357	0.750058
ENSG00000255052	nd	nd	nd	nd	nd	nd	1.18929	0.362176	0.00842736	nd	nd	nd
ENSG00000260852	-0.00860158	4.1326	1	-0.546053	3.89937	7.47e-05	-0.626062	4.02139	1.2e-09	-0.0384464	4.26678	0.995392
ENSG00000235652	-0.296166	2.29074	0.55719	0.321952	2.611	0.171671	0.369306	2.85034	0.035238	0.016834	2.67354	1
ENSG00000247199	0.0194217	1.62066	1	0.147621	1.69743	0.760548	0.679793	1.81852	0.00821197	0.289427	1.61086	0.866086
ENSG00000237975	0.00362496	5.68498	1	0.183522	5.79555	0.068476	-0.323791	5.55866	2.07e-06	-0.0963629	5.65879	0.795528
ENSG00000230798	-0.0788843	1.05973	1	0.977876	1.63994	0.00115484	0.294089	1.66285	0.38573	-0.139245	1.46777	0.986812
ENSG00000250208	-0.0609144	5.83472	0.869459	0.568028	6.19814	4.77e-14	0.542485	6.21656	1.81e-17	-0.0549194	5.89923	0.938232
ENSG00000244879	0.0213153	6.74469	0.956792	-0.213428	6.64519	0.011436	0.0867616	6.89889	0.125486	0.152113	6.92907	0.315072
ENSG00000234741	0.228498	6.45888	0.00692044	-0.0752234	6.31691	0.445863	0.362792	6.4964	4.33e-12	0.101481	6.3555	0.690931
ENSG00000270084	nd	nd	nd	-0.177338	0.403414	0.791688	-0.99579	0.479998	0.025571	-0.144642	0.761082	1
ENSG00000233695	0.106128	4.30574	0.775381	-0.622689	3.98218	3.8e-06	-0.0412299	4.1388	0.824471	0.0220506	4.16649	1
ENSG00000272695	-0.200686	1.99365	0.7888	0.619311	2.43694	0.0198508	-0.383384	1.75914	0.185267	0.359087	2.08887	0.68452
ENSG00000244300	nd	nd	nd	1.31775	0.282432	0.0238829	nd	nd	nd	nd	nd	nd
ENSG00000255474	0.867533	2.37176	0.000312507	0.234465	2.02536	0.489905	-0.0113416	2.24276	1	-0.100253	2.20291	0.994656
ENSG00000272808	0.409956	1.88431	0.428456	0.667915	2.04916	0.0119243	0.552437	1.89957	0.0261957	0.233644	1.73387	0.917666
ENSG00000281189	-0.300804	1.77051	0.640112	0.593604	2.23928	0.0104645	0.666187	2.19956	0.00154423	0.200257	1.9523	0.917666
ENSG00000270194	-0.198917	2.71425	0.664973	-0.451475	2.61462	0.0250782	0.00365315	2.43067	1	0.249317	2.54538	0.774204
ENSG00000272086	-0.384964	1.50878	0.620315	-1.11747	1.26189	0.00147924	-0.0535237	1.45561	0.942545	-0.215487	1.39059	0.953159
ENSG00000228203	0.0187335	4.04727	1	0.415375	4.28003	0.000928343	0.34869	4.3595	0.000136379	-0.0111284	4.1753	1
ENSG00000206417	-0.687244	2.28214	0.0175857	-1.14309	2.13575	9.63e-07	-0.614608	2.27085	0.0023573	-0.0840067	2.48431	0.993129
ENSG00000224189	-0.17388	4.32536	0.562236	0.351585	4.61634	0.00462295	0.369043	4.37277	0.000174462	0.227911	4.29389	0.46837
ENSG00000197568	0.103718	4.90956	0.637946	-0.37373	4.69288	0.000170365	-0.0112487	4.9158	0.959257	-0.00332238	4.91734	1
ENSG00000253552	-0.0523876	5.30494	0.886904	-0.344991	5.18119	0.000320223	0.210646	5.53633	0.000826066	0.0471531	5.45093	0.947613
ENSG00000254369	0.0922079	5.03506	0.701738	0.24126	5.13176	0.0120627	-0.107457	5.13108	0.248987	0.00859166	5.18352	1
ENSG00000233101	-0.0550433	2.64814	0.988365	0.523631	2.97563	0.00990486	0.540813	2.85034	0.00168757	-0.0641133	2.54479	0.998855
ENSG00000235092	-0.0677686	2.29676	0.961684	0.240715	2.46816	0.368419	0.465642	2.69483	0.0160841	0.00889891	2.46384	1
ENSG00000254966	-0.0909247	0.732676	1	0.361708	0.955342	0.568279	-1.10046	0.862183	0.00153996	-0.590584	1.02167	0.678982
ENSG00000267100	-0.103558	4.46994	0.729147	-0.162605	4.45645	0.240914	0.317714	4.74837	0.00175565	-0.0304752	4.57096	1
ENSG00000273117	-0.313285	2.88382	0.422915	-0.1529	2.97043	0.651473	0.751071	3.51315	2.4e-07	0.211379	3.21102	0.789403
ENSG00000260469	nd	nd	nd	1.14209	0.322968	0.0481196	1.12361	0.43086	0.0130287	nd	nd	nd
ENSG00000259673	-0.0302017	2.59168	1	-0.711474	2.30982	0.00594099	-0.30226	2.35305	0.190854	0.0562733	2.50915	1
ENSG00000249896	-0.199642	2.27549	0.776661	0.909021	2.90305	1.96e-06	0.93605	2.81582	4.94e-07	0.056879	2.33697	1
ENSG00000247735	0.109621	2.27625	0.925867	0.0393481	2.25654	0.97266	0.631418	2.58993	0.000770007	-0.073848	2.23281	0.998855
ENSG00000229852	0.0238588	2.91134	0.985217	0.342327	3.09675	0.0579462	0.456721	3.14956	0.00147559	0.198118	3.01078	0.832116
ENSG00000122548	-0.347794	2.32772	0.386473	-0.495971	2.27772	0.0495699	-0.740788	1.96414	0.00107934	0.175023	2.3373	0.932915
ENSG00000227398	0.235067	2.6755	0.582661	0.27208	2.71056	0.289096	0.632493	3.15238	1.67e-05	-0.226148	2.7229	0.790038
ENSG00000231160	0.0115863	3.3488	1	-0.168205	3.27601	0.46357	0.451489	3.45836	0.00150072	0.0969071	3.27195	0.952543
ENSG00000245648	0.591705	4.88972	7.23e-08	0.0225262	4.5875	0.926289	-0.111415	4.52679	0.39338	0.0546138	4.6027	0.971905
ENSG00000233930	0.479322	3.92108	0.00138667	-0.0291256	3.66135	0.946634	0.808294	4.00185	4.99e-16	0.0289409	3.5747	1
ENSG00000277268	-0.277122	4.60906	0.0410698	-0.0255397	4.74537	0.923745	0.03618	4.89035	0.835663	0.125297	4.93121	0.833139
ENSG00000231721	-0.324393	1.79947	0.653986	0.128753	2.02477	0.757616	0.807777	1.99911	0.000195751	-0.139109	1.52494	0.994656
ENSG00000259527	-0.224146	2.76003	0.581912	0.663576	3.2523	2.89e-05	-0.972908	2.30752	3.14e-05	0.0609886	2.70566	1
ENSG00000215533	0.0918213	1.7547	0.950643	0.651445	2.07363	0.0109931	0.0404036	1.81822	0.953217	0.201393	1.89139	0.916051
ENSG00000223768	0.0477281	5.11301	0.894022	-0.112516	5.04845	0.446193	0.188429	5.22738	0.0259513	0.143879	5.20113	0.62877
ENSG00000229214	0.0540462	2.47732	0.98149	-0.0694385	2.43165	0.85194	-0.473743	2.30797	0.0293887	0.159033	2.58042	0.930884
ENSG00000188185	0.183976	3.8755	0.581842	0.00244811	3.79683	1	0.400089	4.08347	0.000101298	-0.105955	3.82913	0.924085
ENSG00000180422	0.0098482	2.70858	1	-0.0136601	2.71253	1	-0.670561	2.55467	0.000173119	-0.0140268	2.82105	1
ENSG00000232931	0.0610011	4.11904	0.924619	-0.158887	4.02627	0.413917	-0.304177	4.15247	0.0131038	0.0190353	4.29678	1
ENSG00000132204	-0.167342	3.55193	0.614951	0.236147	3.77378	0.149191	0.455562	3.94047	5.16e-05	0.0624059	3.73385	0.986812
ENSG00000181798	-0.136909	0.603112	1	-0.07962	0.632512	1	1.16397	0.811999	0.00238314	0.570917	0.492845	0.789403
ENSG00000233237	-0.167889	3.01733	0.73805	-0.399657	2.9264	0.0331956	-0.700366	2.47557	0.000341482	-0.0404518	2.74033	1
ENSG00000225511	0.0621594	1.20011	0.987838	0.22343	1.29256	0.644328	-1.05895	0.837139	0.00398275	-0.129442	1.15207	0.992729
ENSG00000175611	0.149848	3.36261	0.727566	0.145097	3.37578	0.539908	0.327392	3.71566	0.0197961	0.052824	3.57448	0.989255
ENSG00000250682	1.12335	2.07802	1.16e-05	0.74304	1.85976	0.00987601	-0.000874539	1.6411	1	0.112936	1.69152	0.993129
ENSG00000214851	0.398226	0.517445	0.770576	0.886312	0.788069	0.0382104	0.255859	0.824661	0.590804	0.42903	0.90374	0.831117
ENSG00000203930	0.477196	2.8412	0.129238	0.314226	2.76809	0.262996	1.38113	3.24444	2.29e-26	0.318317	2.59605	0.664775
ENSG00000258441	0.202908	6.36098	0.0476251	-0.217825	6.16385	0.0121615	-0.120732	6.29516	0.0800204	0.0126578	6.3563	1
ENSG00000186369	-0.0538628	2.01846	0.97259	0.0134442	2.07019	1	-0.449986	2.08639	0.045662	0.175029	2.35542	0.922941
ENSG00000258548	-0.224649	0.791867	0.906997	0.0365735	0.914642	0.97874	0.839162	1.09213	0.00952717	0.0754356	0.719835	1
ENSG00000237945	0.504541	5.37049	1.28e-06	0.295723	5.26739	0.0087383	-0.0635813	5.02353	0.580793	0.0954876	5.09702	0.893536
ENSG00000205181	0.195733	2.00447	0.828443	0.620076	2.25559	0.0294899	0.215498	2.02136	0.466601	-0.00821911	1.91595	1
ENSG00000261824	0.148332	5.08552	0.525662	0.170448	5.11411	0.228167	0.344228	5.12271	7.22e-07	0.142259	5.01347	0.664775
ENSG00000263753	-0.0392103	5.96477	0.902716	0.108193	6.05622	0.245653	-0.139841	6.04011	0.0126263	0.0710183	6.13839	0.804113
ENSG00000215190	-0.113787	3.0101	0.879909	-0.261625	2.95515	0.282114	-0.404072	2.94648	0.011863	0.0235594	3.13128	1
ENSG00000185904	-0.0746077	3.93192	0.886767	0.284832	4.13615	0.0489088	-0.149752	3.75387	0.477122	-0.0424277	3.80105	1
ENSG00000203721	0.267898	1.34797	0.822227	1.14418	1.87359	1.49e-05	-0.609028	0.543471	0.189692	0.419679	0.952211	0.843405
ENSG00000233058	-0.252723	0.670084	0.893798	1.14066	1.40222	0.00221036	0.299656	1.26193	0.485164	-0.267026	1.02174	0.952543
ENSG00000240024	0.16562	4.56245	0.471928	-0.0799699	4.45244	0.698977	0.28736	4.57981	0.00135236	0.213603	4.53727	0.466645
ENSG00000235314	0.308098	0.637409	0.823233	0.662358	0.832107	0.198516	0.763284	1.18451	0.0193132	-0.110057	0.774589	1
ENSG00000242516	-0.0685244	2.23348	0.965727	0.228781	2.39794	0.42823	-0.670505	1.96985	0.00364057	-0.27741	2.12034	0.831117
ENSG00000204054	0.143891	6.15131	0.182185	0.33434	6.27199	3.3e-07	0.0364182	6.20332	0.637605	-0.0394351	6.16432	0.952543
ENSG00000281332	-0.486733	1.22245	0.502607	-0.388725	1.27227	0.38764	-0.902028	1.03764	0.0227414	-0.182074	1.29057	0.973362
ENSG00000261455	-0.0924273	4.04384	0.861138	0.0453193	4.12832	0.842491	0.43709	4.44132	2.21e-06	-0.0179207	4.20578	1
ENSG00000244041	-0.0917867	1.17818	0.970472	-0.207848	1.14026	0.722468	0.840138	1.25255	0.00533739	0.476248	1.05573	0.750058
ENSG00000228495	-0.211813	0.959291	0.893602	0.69401	1.42145	0.0402872	nd	nd	nd	-0.0997323	0.50894	1
ENSG00000212694	-0.110849	4.01883	0.792146	-0.271458	3.958	0.0771637	-0.266207	4.07134	0.0130546	0.0598778	4.21851	0.96107
ENSG00000163364	0.0225942	1.78507	1	0.540672	2.07401	0.0395204	-0.570007	1.83073	0.0291012	-0.614873	1.82056	0.401252
ENSG00000233723	-0.326308	3.11758	0.255201	-0.472671	3.06669	0.0241136	0.118072	3.33106	0.541713	0.103029	3.32128	0.971905
ENSG00000233791	0.0449268	1.34771	0.989752	0.476757	1.58287	0.17739	1.12674	1.63419	4.55e-06	-0.0863959	1.01044	1
ENSG00000274020	0.224537	2.49563	0.645676	0.42976	2.62508	0.0459987	0.0359907	2.8086	0.927154	-0.0729565	2.75762	0.993096
ENSG00000280744	-0.201242	4.8838	0.230034	0.0325888	5.01428	0.869092	-0.204944	4.58797	0.0271729	0.131627	4.74395	0.788383
ENSG00000269416	-0.0516343	2.54991	0.966211	0.0586696	2.6182	0.934172	-0.501889	2.4553	0.0401691	0.0164897	2.67341	1
ENSG00000231532	1.26774	1.35718	0.000425325	0.902319	1.15069	0.0219113	0.278465	1.05986	0.583409	0.0907866	0.975815	1
ENSG00000235437	0.0322726	5.97083	0.907337	-0.0222095	5.95846	0.899353	0.269608	6.14234	9.13e-07	-0.0512971	5.97847	0.938232
ENSG00000204792	0.0702268	3.62894	0.897284	-0.38632	3.42551	0.02007	-0.392166	3.59248	0.00250188	-0.103734	3.71589	0.938232
ENSG00000251396	-0.022131	0.551852	1	0.206988	0.664768	0.797122	0.972411	0.85017	0.0165353	0.466058	0.587915	0.870835
ENSG00000229891	-0.390372	0.835656	0.722828	0.247258	1.12747	0.617304	0.660994	1.4885	0.0183344	-0.166926	1.09922	0.980364
ENSG00000227953	0.1107	2.62429	0.887257	-0.212093	2.48217	0.50611	-0.634186	2.54324	0.000475213	-0.157305	2.73348	0.908455
ENSG00000253554	nd	nd	nd	nd	nd	nd	1.12441	0.326548	0.0150066	nd	nd	nd
ENSG00000233901	-0.0387809	3.81143	0.976518	0.232958	3.96977	0.169904	0.343586	3.88925	0.0108066	-0.0353252	3.69822	1
ENSG00000233215	0.270571	1.95988	0.755007	0.023441	1.84711	1	0.621715	2.08695	0.0044889	0.0460931	1.79491	1
ENSG00000233922	nd	nd	nd	1.45941	0.282529	0.00876826	1.47233	0.214088	0.00180187	nd	nd	nd
ENSG00000267767	0.314115	3.79993	0.125827	0.373194	3.85079	0.00724833	0.516051	3.77351	8.28e-06	0.179231	3.59033	0.779773
ENSG00000226383	0.322619	3.25895	0.407222	0.348767	3.29119	0.126738	0.745845	3.45874	1.1e-08	0.243416	3.17599	0.700011
ENSG00000260804	-0.0995242	5.85004	0.573115	-0.204879	5.81444	0.0113566	-0.848884	5.63377	5.4e-35	-0.0463452	5.95924	0.955704
ENSG00000225548	0.491436	1.55253	0.359767	0.64722	1.65723	0.0443048	0.206414	1.35321	0.583772	0.363312	1.42573	0.789403
ENSG00000272989	-0.222859	0.821684	0.913946	-0.411431	0.758904	0.532998	-1.21052	0.252284	0.0389795	-0.545576	0.442537	0.857564
ENSG00000273356	0.680851	0.426107	0.515062	1.31803	0.803243	0.00603109	nd	nd	nd	nd	nd	nd
ENSG00000273033	-0.242264	4.92674	0.114474	-0.169647	4.97697	0.299641	-0.202388	4.97097	0.00881388	0.148811	5.13496	0.666151
ENSG00000245812	-1.15003	1.33862	0.00185235	-0.963477	1.40402	0.00272767	-0.166749	1.34425	0.718061	-0.0377623	1.39948	1
ENSG00000259485	-0.00517683	1.42574	1	0.656602	1.78808	0.0293455	0.38814	1.58201	0.244846	-0.2935	1.28097	0.903107
ENSG00000250742	-0.122323	6.95957	0.482217	-0.00139461	7.03502	1	0.273967	7.21914	6.61e-11	-0.0404307	7.05642	0.917666
ENSG00000215241	0.0849443	2.01737	0.957123	-0.00464472	1.98811	1	0.446152	2.22868	0.0409897	0.0803203	2.04453	0.998153
ENSG00000226741	-0.274922	1.11982	0.801757	-0.946562	0.888048	0.0294247	-0.132392	0.946896	0.825071	0.292486	1.13139	0.901379
ENSG00000233593	0.0810457	3.55755	0.883775	0.706261	3.93089	3.12e-06	0.6091	4.01402	6.59e-10	-0.108046	3.64198	0.922172
ENSG00000241288	0.0900262	1.29547	0.959372	0.504396	1.52098	0.238479	0.642331	1.7326	0.0114212	0.243847	1.5252	0.931409
ENSG00000212719	0.335647	4.94816	0.00346058	0.273711	4.93036	0.00517388	-0.0824776	4.96342	0.428796	-0.0708006	4.96711	0.924085
ENSG00000245522	0.0572581	1.62067	0.996913	0.396565	1.81006	0.247987	-0.824949	1.60402	0.00214522	-0.186063	1.84037	0.94538
ENSG00000251226	-0.0567831	4.29849	0.90717	-0.298231	4.19798	0.0259586	0.275881	4.44289	0.00726241	0.031641	4.3174	1
ENSG00000181908	0.380334	1.096	0.627009	1.07988	1.51257	0.000539682	0.526579	1.51236	0.070677	-0.271121	1.15194	0.922941
ENSG00000204241	0.0409729	0.93209	1	-0.0830453	0.887653	0.980848	0.643429	1.19447	0.0453024	0.252721	0.999158	0.953159
ENSG00000269994	0.242976	5.42118	0.0957625	0.209201	5.42057	0.0213904	-0.00420492	5.34973	0.991981	-0.052695	5.32461	0.952762
ENSG00000180539	0.212879	2.27098	0.731213	-0.329407	2.02668	0.264323	-0.493893	1.98721	0.0459345	-0.0185811	2.18299	1
ENSG00000234456	0.161668	6.3057	0.181051	0.126945	6.30334	0.17723	0.155605	6.32171	0.0157972	0.108892	6.2948	0.668608
ENSG00000253320	0.168618	1.36789	0.941805	-0.0375169	1.28295	0.98817	0.588195	1.87509	0.0184828	-0.0102007	1.5801	1
ENSG00000251562	0.241495	7.65462	0.00965147	-0.0111736	7.5387	0.975899	0.496899	7.88246	2.58e-05	0.747886	8.02911	2.92e-30
ENSG00000261366	nd	nd	nd	1.13769	0.743392	0.0141151	0.697872	0.772844	0.115598	0.481185	0.662871	0.851318
ENSG00000272841	-0.170596	4.13435	0.514286	-0.975733	3.81632	1.42e-13	0.189809	4.23719	0.107365	0.207709	4.24227	0.640965
ENSG00000231312	-0.0268533	3.03646	0.988833	0.314152	3.23164	0.0921957	0.513269	3.36045	0.000759498	0.0205645	3.10475	1
ENSG00000264589	-0.0344284	2.10779	1	-0.0833934	2.09821	0.897827	0.563295	2.31319	0.0419912	0.116428	2.08319	0.993129
ENSG00000235280	-0.354689	1.34762	0.695769	-0.210973	1.42166	0.710125	0.675727	1.49652	0.0253712	0.196457	1.25253	0.971905
ENSG00000215424	0.0892093	4.16806	0.857472	0.277572	4.2856	0.041009	0.494259	4.36112	7.64e-07	0.0650323	4.13306	0.971905
ENSG00000272701	0.168656	2.34621	0.764228	0.542194	2.56415	0.0370076	0.648224	2.31764	0.00359936	0.254929	2.10497	0.840946
ENSG00000225783	0.00389097	8.71528	1	-0.242864	8.61193	4.19e-05	0.205537	8.84793	1.11e-12	0.0865996	8.7834	0.518291
ENSG00000268654	-0.06625	3.49748	0.929877	0.28055	3.69448	0.129696	0.337193	3.67571	0.00556485	0.178643	3.59026	0.792017
ENSG00000174403	0.384069	2.02874	0.453947	1.16043	2.52039	2.91e-07	0.958719	2.32242	3.17e-07	0.0498338	1.83413	1
ENSG00000176840	-0.391457	1.52775	0.558908	0.710326	2.09885	0.0185917	1.753	2.56026	7.92e-20	-0.11685	1.47616	0.995392
ENSG00000125462	0.163038	3.67385	0.621674	0.583555	3.93015	1.19e-05	0.274762	3.74296	0.0257496	-0.036324	3.58781	1
ENSG00000255571	0.119657	4.77144	0.654987	0.263777	4.86582	0.0370529	0.322923	4.96055	0.000229692	0.0893364	4.83711	0.869082
ENSG00000186594	-0.036489	4.25032	0.954648	-0.196384	4.18674	0.233253	-0.438588	4.10948	0.000140169	-0.0935728	4.25698	0.935953
ENSG00000255248	-0.38234	4.81523	0.00167176	0.0997686	5.06424	0.486524	0.583055	5.27403	3.1e-10	0.165298	5.04248	0.741737
ENSG00000253230	-0.302764	5.38851	0.00247673	-0.21487	5.44416	0.0253025	0.31017	5.73144	4.38e-06	0.0314121	5.58571	0.98702
ENSG00000254377	-0.0357518	6.36712	0.918108	-0.032902	6.38421	0.816622	0.377249	6.57335	2.37e-11	0.25132	6.5013	0.0323828
ENSG00000225206	0.337624	1.81452	0.631823	0.658735	2.01238	0.0235676	-0.11474	1.5201	0.782053	0.0584543	1.59554	1
ENSG00000236901	-0.0355699	5.50797	0.938929	-0.0528354	5.51465	0.727734	0.186988	5.73984	0.00188839	-0.0769694	5.60784	0.845121
ENSG00000204682	-0.1306	4.81515	0.597578	-0.118221	4.83667	0.401721	-0.579324	4.44695	1.61e-10	-0.053171	4.66873	0.969871
ENSG00000172965	0.0355126	5.33862	0.948051	0.0607892	5.36731	0.67361	-0.331113	5.13973	0.00102257	-0.163584	5.21203	0.690931
ENSG00000268471	0.149331	4.0156	0.585121	0.255907	4.08934	0.0817094	0.306539	4.1826	0.00391364	0.0480503	4.04898	0.990021
ENSG00000228824	-0.0474902	0.62069	1	-0.20817	0.566228	0.825256	-0.788154	0.759181	0.0381981	-0.115512	0.998959	0.996694
ENSG00000257354	-0.407734	3.70023	0.0212214	-0.329451	3.74866	0.0269371	-0.0544252	3.63737	0.791254	0.125368	3.72027	0.885759
ENSG00000251141	0.0335146	0.933192	1	0.775449	1.33366	0.0523344	0.820041	1.0815	0.0105798	0.65484	0.987776	0.591677
ENSG00000242086	0.282051	4.58319	0.137658	0.0284415	4.46967	0.969342	0.184151	4.71842	0.0345107	-0.0267233	4.61246	1
ENSG00000227487	-0.264367	0.499905	0.916375	-0.613062	0.383749	0.493036	0.822159	0.837509	0.0228293	nd	nd	nd
ENSG00000237037	-0.219026	2.10952	0.741712	0.049988	2.25137	0.948171	0.398829	2.51644	0.0394876	-0.0217344	2.30914	1
ENSG00000245532	0.127833	5.43214	0.554855	0.434041	5.62237	0.00142577	1.00722	5.74383	8.31e-48	0.187571	5.26024	0.541015
ENSG00000242242	-0.605753	0.732398	0.464067	-0.516233	0.773985	0.328545	1.18198	0.899558	0.00112929	0.615037	0.588029	0.750058
ENSG00000236859	-0.361903	2.56118	0.288421	-0.0316619	2.72807	0.97636	0.589149	2.82519	0.000192842	0.24458	2.6372	0.788809
ENSG00000278709	-0.238467	3.24089	0.490834	0.472567	3.62925	0.00118991	0.576768	3.55596	1.23e-06	-0.0412603	3.2351	1
ENSG00000260032	-0.0577383	8.81966	0.691051	-0.109996	8.80972	0.110732	-0.0941878	8.83262	0.00999665	0.0488841	8.90039	0.807371
ENSG00000257135	nd	nd	nd	0.858108	0.421468	0.144935	1.17622	1.0047	0.000445999	nd	nd	nd
ENSG00000235823	0.0259358	3.44966	0.984281	-0.284814	3.31526	0.178013	0.722871	3.77714	1.55e-10	0.237532	3.50372	0.694706
ENSG00000223891	-0.184693	4.40122	0.431764	-0.0274784	4.49377	0.928051	0.202815	4.67214	0.0213214	0.000635839	4.56951	1
ENSG00000238197	-0.0318244	3.91782	0.976329	-0.120492	3.88903	0.593527	0.499404	4.23324	2.01e-07	0.00529469	3.9743	1
ENSG00000214106	2.03606	0.535115	0.000241063	nd	nd	nd	nd	nd	nd	nd	nd	nd
ENSG00000273344	-0.0777017	3.62324	0.912564	0.0992858	3.72821	0.622512	0.231562	3.9488	0.0436007	0.131534	3.89467	0.846332
ENSG00000228288	0.013928	2.8217	1	0.310637	2.99362	0.121795	0.385205	3.42709	0.00580066	-0.178722	3.1519	0.82373
ENSG00000271643	0.291079	1.74886	0.77666	-0.107922	1.56766	0.842716	-0.69979	1.71156	0.00541527	-0.0524336	1.96401	1
ENSG00000282164	0.129243	4.91107	0.68282	-0.066949	4.82821	0.73318	-0.196202	4.82723	0.0421212	0.0517736	4.94055	0.962022
ENSG00000224294	0.322612	1.42694	0.760458	1.31995	2.04409	1.74e-06	-0.30961	1.27117	0.410222	-0.370496	1.25226	0.822512
ENSG00000224086	-0.184451	2.71724	0.792508	-0.661312	2.5279	0.00168843	-0.450441	2.75886	0.0228527	-0.156005	2.8814	0.920154
ENSG00000256940	-0.482599	1.84964	0.37246	-0.953185	1.68959	0.00130371	-0.321016	1.29893	0.359531	-0.0142446	1.42552	1
ENSG00000225361	-0.316198	3.22073	0.370535	-0.426172	3.18451	0.0216055	-0.296052	3.2037	0.0522429	0.0794012	3.37092	0.966213
ENSG00000239911	nd	nd	nd	1.49446	0.302964	0.00667451	nd	nd	nd	nd	nd	nd
ENSG00000246334	0.190894	1.3066	0.865269	-0.570662	0.994022	0.234867	-0.938699	0.95842	0.0246661	-0.517489	1.09898	0.751246
ENSG00000257621	-0.130207	5.05999	0.4856	-0.347217	4.97338	0.000515316	-0.0947133	5.14135	0.31251	0.0440137	5.2049	0.971522
ENSG00000230487	-0.0140623	5.17815	0.992247	-0.203991	5.10037	0.0477831	-0.0915648	5.171	0.31518	-0.0767251	5.17622	0.885759
ENSG00000260236	0.285161	1.91127	0.708449	-0.79135	1.45911	0.0188355	-0.228344	1.67673	0.477122	0.0756966	1.80797	1
ENSG00000257151	-0.0735896	6.19144	0.83521	-0.105536	6.19127	0.484285	-0.177414	6.26078	0.0204228	0.100725	6.39135	0.785983
ENSG00000246695	0.0293298	5.38916	0.956792	0.0176255	5.39903	0.945493	-0.217134	5.40851	0.0020565	0.055474	5.53367	0.928989
ENSG00000231473	nd	nd	nd	nd	nd	nd	1.49285	0.15437	0.00205005	nd	nd	nd
ENSG00000261126	-0.0423188	2.495	0.990089	-0.525654	2.29327	0.0246697	-0.100397	2.11817	0.765829	0.035163	2.17806	1
ENSG00000235904	0.0250503	2.69347	1	0.122498	2.75867	0.682051	-0.560982	2.12317	0.0101434	0.0719015	2.38654	1
ENSG00000258545	-0.207305	1.27581	0.886904	-0.0390628	1.36364	1	0.609947	1.69818	0.0186596	-0.196026	1.3186	0.961196
ENSG00000251136	0.437885	1.33709	0.599586	0.417625	1.34319	0.353742	0.873811	1.27147	0.00461552	0.477478	1.05581	0.792017
ENSG00000255794	-0.179373	4.89755	0.355136	-0.0526918	4.97488	0.767147	0.293798	5.20576	9.76e-05	-0.0482199	5.03191	0.972084
ENSG00000223949	-0.257355	2.04537	0.77099	-0.165523	2.1021	0.730834	0.709835	1.68423	0.00514896	-0.0529419	1.30932	1
ENSG00000225855	-0.131442	3.11855	0.843898	-0.157627	3.12056	0.602301	0.470974	3.45	0.000212312	0.000711494	3.20801	1
ENSG00000272870	nd	nd	nd	1.01647	0.816992	0.0201754	0.736498	0.824733	0.046014	0.648329	0.774887	0.65526
ENSG00000228956	-0.0424664	0.444929	1	0.884256	0.915218	0.0416907	-0.0911784	0.676877	0.96766	0.00897636	0.719742	1
ENSG00000245556	-0.793703	2.5753	0.00116015	0.029321	2.94542	0.955712	-0.231246	2.7012	0.2424	-0.101496	2.75743	0.960329
ENSG00000237686	-0.00628751	1.0728	1	0.41374	1.29276	0.298607	0.752276	1.41406	0.00737334	0.245187	1.1523	0.94368
ENSG00000236107	0.156933	1.64416	0.889349	0.685849	1.947	0.032189	0.477307	2.22403	0.0450054	-0.168479	1.91583	0.957636
ENSG00000228878	-0.208576	3.93111	0.408627	-0.323164	3.89267	0.0261448	-0.297391	3.95649	0.0295565	-0.184585	4.00531	0.7356
ENSG00000267414	-0.336695	2.09182	0.502977	-0.906112	1.88313	0.000422745	-0.468791	2.04315	0.0576207	0.0434597	2.2574	1
ENSG00000225383	-0.556893	0.850154	0.481544	-0.0173632	1.0807	1	-1.3748	0.133575	0.00699491	-0.385562	0.408158	0.922172
ENSG00000283073	-0.0819112	1.26497	0.995778	-0.143835	1.25058	0.850614	0.868284	1.48054	0.00388346	0.0944018	1.08858	1
ENSG00000260630	-0.116113	3.06096	0.850267	-0.308782	2.98554	0.250795	0.771691	3.41488	7.64e-10	0.235596	3.1132	0.717812
ENSG00000255717	0.112848	5.5821	0.489163	-0.201363	5.44065	0.0211015	0.49943	5.93727	1.27e-23	-0.0263134	5.65895	0.993129
ENSG00000242125	0.083637	4.96323	0.741712	0.0479563	4.96097	0.773415	-0.290513	4.87371	0.000374025	-0.0839051	4.96463	0.880912
ENSG00000245910	0.0548498	5.03534	0.881575	0.127344	5.08891	0.363014	0.357511	5.28039	4.37e-07	0.0928427	5.1397	0.893459
ENSG00000233016	-0.0577181	4.72235	0.88744	-0.305536	4.61894	0.00938511	0.190716	4.80676	0.0960753	-0.110989	4.65895	0.880912
ENSG00000269893	0.179412	4.19759	0.407222	-0.084524	4.07742	0.666782	0.455853	4.37607	2.34e-05	0.0422458	4.15849	0.996716
ENSG00000197989	0.165479	3.49674	0.619438	-0.35839	3.25652	0.0387903	0.386113	3.6416	0.0153713	0.109136	3.49676	0.952543
ENSG00000224078	0.0447177	7.84167	0.820607	-0.123486	7.77362	0.0885745	-0.124511	7.83913	0.0185842	0.0567675	7.92468	0.846492
ENSG00000232956	0.349488	2.12583	0.463882	0.394501	2.16763	0.140859	0.660704	2.4725	0.000784756	-0.127546	2.07743	0.970988
ENSG00000196756	0.158355	3.76458	0.754737	-0.0534438	3.67443	0.914108	0.421806	3.85688	0.000116838	0.0176339	3.64803	1
ENSG00000250786	-0.0721665	2.62072	0.951183	0.57518	2.98617	0.0013345	-0.40456	2.28027	0.0984617	-0.269008	2.33664	0.80462
ENSG00000204387	0.0686592	5.80743	0.774693	-0.102828	5.73691	0.384677	0.266661	5.98907	0.00097394	-0.0777922	5.81472	0.904579
ENSG00000227640	-0.307037	3.02271	0.40371	-0.936602	2.78576	1.2e-06	-0.300633	3.00428	0.107087	0.101548	3.1834	0.955704
ENSG00000184068	0.243916	2.34149	0.627466	0.585931	2.54704	0.0213071	-0.0979684	2.56657	0.736902	-0.378729	2.45054	0.605475
ENSG00000204832	-0.0935869	2.91309	0.91723	0.413556	3.19578	0.0360173	0.0778426	3.11289	0.736317	0.0478577	3.09643	1
ENSG00000246859	0.403484	5.12072	0.000751925	-0.0989796	4.86847	0.550646	0.163976	5.04669	0.088299	0.1295	5.02574	0.72249
ENSG00000204685	0.1602	2.12037	0.861079	0.121975	2.11641	0.75608	-0.505326	2.3261	0.0117128	0.0613388	2.56481	0.998685
ENSG00000233452	0.484752	2.82756	0.0409417	0.677117	2.95974	0.000131425	0.308345	2.68063	0.152096	0.0179902	2.537	1
ENSG00000272902	-0.985827	0.73212	0.221023	0.0344328	1.12769	0.980848	1.26217	0.947185	0.000446731	0.677413	0.618356	0.690782
ENSG00000251022	0.0421524	4.83795	0.935419	-0.126091	4.76913	0.413298	0.241034	4.93313	0.00229104	0.172126	4.89378	0.567087
ENSG00000247373	-0.319477	2.01715	0.529651	-0.24517	2.06295	0.43128	0.49383	2.37982	0.0131378	-0.0768129	2.09921	0.998455
ENSG00000224812	nd	nd	nd	1.02769	0.915411	0.0154915	0.358334	0.574369	0.590685	nd	nd	nd
ENSG00000185332	0.0890753	0.499649	1	0.00865618	0.477619	1	0.834261	1.22386	0.00622404	0.0233568	0.827663	1
ENSG00000251011	0.149776	1.19086	0.964035	-1.37362	0.652147	0.0163113	-0.132684	0.633756	0.854245	0.295653	0.814727	0.938027
ENSG00000197322	-0.131009	1.07362	0.937334	-0.281532	1.02067	0.633368	0.998586	1.64148	5.69e-05	-0.12339	1.07763	0.998855
ENSG00000236144	-0.243343	3.19759	0.572854	-0.41461	3.13178	0.0353047	-0.319081	3.24486	0.0519987	0.0326047	3.39967	1
ENSG00000227372	0.117544	5.06783	0.584791	0.0117484	5.0289	0.96375	0.159934	5.17883	0.0331041	-0.0183873	5.08847	1
ENSG00000170919	0.198105	4.22808	0.554831	0.0245838	4.15215	0.95029	0.573973	4.37776	3.97e-09	0.170195	4.15561	0.694219
ENSG00000231889	0.265765	2.75153	0.547509	0.155907	2.70923	0.604926	0.348912	2.9648	0.0323462	0.244501	2.90703	0.759427
ENSG00000225234	0.14196	2.00429	0.878728	-0.0988649	1.90197	0.852345	-0.627808	2.02096	0.00498859	-0.484939	2.07721	0.59432
ENSG00000272933	-0.563478	2.86774	0.02671	-0.569501	2.87831	0.00134155	-0.162543	3.15406	0.386353	-0.23574	3.12292	0.720446
ENSG00000248275	-0.0794556	2.5824	0.955414	0.118996	2.69688	0.697273	0.390235	2.90873	0.0216136	0.0753904	2.74759	0.98702
ENSG00000260641	-0.35308	2.4992	0.377837	-0.233207	2.566	0.419762	0.435183	2.763	0.0102856	-0.107459	2.49659	0.980364
ENSG00000255129	nd	nd	nd	0.148976	0.459496	0.911792	-0.906681	0.48006	0.0417838	-0.624151	0.572147	0.752087
ENSG00000253352	-0.0284277	7.53381	0.906817	-0.122688	7.50314	0.078762	-0.124393	7.54645	0.00294758	-0.0101174	7.59888	1
ENSG00000250366	0.215245	5.33977	0.1714	0.261139	5.3814	0.0157028	0.0592787	5.31523	0.56979	0.0720363	5.31862	0.922172
ENSG00000228889	-0.0399531	1.15566	1	-0.155965	1.117	0.765276	0.604086	1.39699	0.0432069	0.0801486	1.14177	1
ENSG00000258301	nd	nd	nd	nd	nd	nd	1.59599	0.214073	0.000681364	nd	nd	nd
ENSG00000236404	0.796637	1.93306	0.0161709	0.0219038	1.53228	1	0.247262	1.94122	0.395618	-0.132027	1.76792	0.98476
ENSG00000278338	-0.26659	0.499886	0.883727	0.104343	0.665859	0.921491	-1.03812	0.39667	0.0385377	-0.467446	0.572309	0.853343
ENSG00000180769	0.183028	1.32816	0.887257	0.39252	1.4504	0.333137	0.690637	1.54391	0.0152902	0.476586	1.42583	0.705554
ENSG00000244586	-0.160056	2.41456	0.865674	-0.159223	2.42973	0.700085	-0.633633	2.09686	0.00412493	0.0539691	2.37755	1
ENSG00000237036	-0.205363	2.25561	0.723398	0.0350628	2.38413	0.972147	0.567281	2.40992	0.00250087	0.372214	2.30034	0.64136
ENSG00000177410	0.0825061	4.8846	0.848591	-0.0499633	4.83425	0.795543	0.367342	5.09045	3.97e-07	0.0268657	4.91246	1
ENSG00000253661	-0.0559947	3.5328	0.953129	-0.608895	3.29905	0.00149793	-0.51724	3.38096	7.48e-05	-0.0800123	3.56434	0.960068
ENSG00000219665	0.352968	2.92195	0.20673	0.314422	2.91763	0.141086	0.510737	3.07108	0.000543971	0.231942	2.91952	0.750843
ENSG00000237149	-0.467669	3.38655	0.0474736	-0.303352	3.47274	0.0946947	0.248853	3.65233	0.0757675	-0.022614	3.517	1
ENSG00000265778	nd	nd	nd	1.02195	0.513823	0.0473202	nd	nd	nd	nd	nd	nd
ENSG00000275763	nd	nd	nd	1.02701	0.728137	0.0235453	nd	nd	nd	nd	nd	nd
ENSG00000267454	0.255272	2.37153	0.580853	0.683659	2.6311	0.00326803	0.366168	2.68082	0.0606863	-0.129959	2.44245	0.960122
ENSG00000230844	-0.174582	3.66293	0.597578	-0.29176	3.62275	0.0878783	-0.390624	3.42378	0.0139915	0.0496332	3.61643	0.995392
ENSG00000259291	-0.034424	4.05025	0.986315	-0.0363053	4.06456	0.930794	0.206191	4.47566	0.0292841	-0.193197	4.28378	0.608367

## Sheet: Supplementary Table 2
Supplementary Table 2. Gene info of 29 modules idenified by WGCNA. MM.Module_number: Pearson Correlation Coefficient for Module Membership (reflecting how well a gene correlates to a module) p.MM.Module_number: P value for the corresponding correlation
ID	Module	MM.Module_23	p.MM.Module_23	MM.Module_15	p.MM.Module_15	MM.Module_25	p.MM.Module_25	MM.Module_3	p.MM.Module_3	MM.Module_2	p.MM.Module_2	MM.Module_16	p.MM.Module_16	MM.Module_7	p.MM.Module_7	MM.Module_20	p.MM.Module_20	MM.Module_22	p.MM.Module_22	MM.Module_4	p.MM.Module_4	MM.Module_28	p.MM.Module_28	MM.Module_29	p.MM.Module_29	MM.Module_21	p.MM.Module_21	MM.Module_1	p.MM.Module_1	MM.Module_6	p.MM.Module_6	MM.Module_13	p.MM.Module_13	MM.Module_24	p.MM.Module_24	MM.Module_17	p.MM.Module_17	MM.Module_10	p.MM.Module_10	MM.Module_14	p.MM.Module_14	MM.Module_5	p.MM.Module_5	MM.Module_27	p.MM.Module_27	MM.Module_26	p.MM.Module_26	MM.Module_12	p.MM.Module_12
ENSG00000279457	3	0.192834	0.366646	0.25043	0.237888	-0.261096	0.217825	0.281048	0.183403	0.221227	0.298863	0.38154	0.0658157	-0.431988	0.0350288	-0.223382	0.294061	-0.155336	0.468587	-0.248432	0.241778	-0.0184965	0.931638	0.146842	0.493533	0.257867	0.223774	0.0424081	0.84402	-0.279976	0.185151	0.0932774	0.664639	-0.0877875	0.683347	-0.0728581	0.735118	0.14415	0.501577	-0.198587	0.352242	-0.0241439	0.910838	-0.0440972	0.837887	-0.307563	0.143735	0.0149599	0.944688
ENSG00000225630	3	-0.457914	0.0244402	-0.495194	0.0138794	0.648122	0.000615201	-0.798538	2.91044e-06	-0.423203	0.0393451	-0.704014	0.000123453	0.731304	4.90992e-05	0.132456	0.537242	0.585616	0.00264206	0.677629	0.00027482	0.0111254	0.958851	0.261034	0.217937	-0.602683	0.00182777	-0.260421	0.21906	0.30759	0.143698	0.0140461	0.948061	-0.0979845	0.648752	0.197437	0.355095	-0.577204	0.00314529	0.317826	0.130162	0.161668	0.450422	0.256723	0.225909	0.221837	0.297499	-0.0879406	0.682823
ENSG00000237973	22	-0.422464	0.039727	-0.255289	0.228602	0.409609	0.0468404	-0.679882	0.000257477	-0.464544	0.0221961	-0.274943	0.193511	0.487217	0.0157459	0.0417489	0.846417	0.705557	0.000117502	0.579439	0.00300425	-0.0806657	0.707887	0.350798	0.09282	-0.315567	0.133067	-0.41611	0.0431278	-0.0744368	0.729585	0.279252	0.186338	-0.176512	0.409329	-0.0526919	0.806824	-0.487319	0.0157208	0.536387	0.00689126	0.0535532	0.803725	0.537258	0.0067836	-0.0119899	0.955657	-0.0785437	0.715255
ENSG00000248527	3	-0.639124	0.000773724	-0.603791	0.00178329	0.802509	2.38501e-06	-0.822447	8.1698e-07	-0.54522	0.00586314	-0.854115	1.10008e-07	0.912946	4.99124e-10	0.392779	0.0576158	0.584341	0.00271361	0.696085	0.000158389	0.111541	0.603836	0.073131	0.73416	-0.744492	3.02112e-05	-0.174113	0.415826	0.506733	0.0115041	-0.0328446	0.878906	0.114393	0.594555	0.102252	0.634474	-0.515747	0.00989099	0.35351	0.0901503	0.111304	0.60461	0.204809	0.337044	0.445423	0.0291626	0.0752525	0.726732
ENSG00000228794	2	0.191584	0.369821	-0.414214	0.0441858	-0.036363	0.866043	0.114088	0.595547	0.652652	0.000546613	-0.0954842	0.657173	-0.260324	0.219236	0.0418084	0.8462	-0.520111	0.00918017	0.0800006	0.710194	0.303278	0.14969	0.110591	0.606944	0.396231	0.0552634	0.538329	0.00665325	0.363558	0.0807568	-0.652565	0.000547865	-0.176436	0.409536	0.0723715	0.736825	-0.135887	0.526656	0.0128779	0.952376	0.605382	0.00172107	-0.297609	0.157835	-0.270487	0.201122	-0.477133	0.0183936
ENSG00000223764	18	-0.425012	0.0384236	0.0405044	0.850944	0.146499	0.494556	0.415778	0.0433117	-0.10279	0.632682	0.340501	0.103496	-0.158614	0.459135	0.529055	0.00785511	-0.0956646	0.656564	-0.104555	0.62682	0.192625	0.367176	-0.610512	0.00153286	0.209219	0.326514	0.392442	0.0578497	-0.0128312	0.952549	0.000913247	0.996621	0.587197	0.00255554	-0.659363	0.000457187	0.266531	0.208049	0.254917	0.229305	-0.0713441	0.740435	-0.485856	0.0160838	0.10419	0.628034	0.271686	0.199055
ENSG00000187634	3	0.580971	0.00291071	0.677435	0.00027636	-0.824987	7.06064e-07	0.801116	2.55889e-06	0.397929	0.0541333	0.726757	5.76779e-05	-0.809324	1.67689e-06	-0.306845	0.144721	-0.44096	0.0310167	-0.633576	0.000888052	-0.379005	0.0677827	-0.253494	0.232004	0.492743	0.0144325	0.0935256	0.663798	-0.57182	0.00350815	0.0692301	0.747879	-0.120563	0.57469	-0.0389385	0.856647	0.395395	0.0558258	-0.416681	0.0428134	-0.179611	0.401022	-0.365875	0.0787	-0.425517	0.0381697	-0.0761886	0.723462
ENSG00000188976	13	-0.0897954	0.676483	-0.385384	0.0629167	0.0418243	0.846142	-0.0107988	0.960058	0.289541	0.169958	-0.357141	0.086666	0.0372653	0.862749	0.342948	0.10088	-0.157805	0.461458	0.302723	0.150474	-0.150821	0.481766	-0.0744698	0.72947	-0.108626	0.613385	0.427023	0.0374196	0.334507	0.110114	-0.618882	0.00126353	-0.0405331	0.850839	0.0707856	0.742399	-0.358964	0.0849551	0.130306	0.543927	0.481879	0.0171056	-0.479559	0.0177258	0.0453352	0.833396	-0.450721	0.0270774
ENSG00000187961	6	0.467878	0.0211322	0.544141	0.00598142	-0.559409	0.0044814	0.398745	0.0535967	0.250914	0.236952	0.666779	0.000373374	-0.626419	0.00105678	-0.587425	0.00254323	-0.168794	0.43043	-0.453783	0.0259282	-0.137002	0.52324	0.219767	0.302145	0.440318	0.0312909	-0.169256	0.429151	-0.588793	0.00247064	0.309103	0.141637	-0.265096	0.210601	0.0159438	0.941056	0.276131	0.191514	-0.287046	0.173834	-0.185569	0.385316	0.181824	0.395148	-0.388142	0.0608975	0.0236058	0.912817
ENSG00000188290	7	0.0959833	0.655488	0.331282	0.113802	-0.377563	0.0689218	0.714219	8.8521e-05	0.316473	0.131896	0.74015	3.55607e-05	-0.684932	0.000222011	0.0266623	0.901579	-0.376728	0.0695882	-0.390417	0.0592699	0.0225761	0.916607	-0.338384	0.105799	0.61067	0.00152736	0.383857	0.0640562	-0.332421	0.112489	-0.039966	0.852904	0.235313	0.268343	-0.486978	0.0158048	0.356152	0.0876054	0.0362133	0.866589	-0.0049175	0.981806	-0.514712	0.0100662	-0.269641	0.20259	-0.00360461	0.986663
ENSG00000187608	22	-0.638123	0.000793343	0.0162165	0.940049	0.36317	0.0811057	-0.384122	0.0638574	-0.660395	0.000444625	0.0496592	0.817755	0.320345	0.126978	0.239887	0.258878	0.810617	1.56603e-06	0.473259	0.0195025	-0.163869	0.444194	-0.11073	0.606488	-0.286241	0.175097	-0.380659	0.0664941	-0.374673	0.0712484	0.513475	0.0102788	0.0916583	0.670137	-0.444424	0.0295697	-0.335128	0.109415	0.553418	0.00502706	-0.140245	0.513355	0.261238	0.217565	-0.0871982	0.685367	0.156772	0.464433
ENSG00000188157	4	-0.422056	0.0399384	-0.726057	5.91104e-05	0.466752	0.0214866	-0.544172	0.00597794	0.16034	0.4542	-0.522661	0.00878485	0.248157	0.242317	0.289625	0.169828	0.276509	0.190883	0.841403	2.59108e-07	-0.013582	0.949776	0.26041	0.219079	-0.119373	0.578499	0.248728	0.241199	0.317231	0.130923	-0.506973	0.0114585	-0.260417	0.219067	-0.00806817	0.970153	-0.833552	4.24134e-07	0.53337	0.00727519	0.756217	1.91359e-05	-0.166955	0.435541	-0.214075	0.315153	-0.71016	0.000101209
ENSG00000131591	5	-0.242859	0.252844	-0.413025	0.0448598	0.195434	0.360095	0.00155058	0.994263	0.299231	0.155475	-0.0574746	0.789657	-0.11738	0.584902	0.22334	0.294154	-0.107996	0.615455	0.32545	0.120697	0.212962	0.317735	-0.102325	0.634232	0.250852	0.237073	0.436252	0.0330736	0.181278	0.396591	-0.394268	0.0565921	0.00457662	0.983067	-0.311958	0.137804	-0.314799	0.134066	0.390799	0.0590003	0.530619	0.00764056	-0.378601	0.068101	-0.286438	0.174788	-0.3405	0.103497
ENSG00000078808	5	-0.320256	0.127089	-0.654371	0.000522389	0.278164	0.188132	-0.151602	0.479473	0.362489	0.0817203	-0.391326	0.058629	0.0103414	0.961749	0.466637	0.0215232	-0.07092	0.741927	0.623086	0.00114431	0.0650823	0.762548	-0.146615	0.494209	0.0526582	0.806945	0.551752	0.00518831	0.352431	0.0912055	-0.739599	3.62959e-05	-0.1148	0.593237	-0.159862	0.455565	-0.637924	0.000797316	0.432374	0.0348478	0.797123	3.1212e-06	-0.565153	0.00400601	-0.265759	0.20942	-0.590907	0.00236193
ENSG00000176022	1	-0.0977933	0.649394	-0.449247	0.0276454	0.0238119	0.912059	0.324033	0.122417	0.595596	0.00213519	-0.10779	0.616134	-0.291618	0.166777	0.448028	0.0281218	-0.522135	0.00886523	0.168356	0.431644	0.185349	0.385888	-0.335677	0.108799	0.310445	0.139827	0.804996	2.10064e-06	0.404904	0.0496796	-0.842036	2.48721e-07	0.116564	0.587533	-0.222746	0.295472	-0.190177	0.373412	0.165993	0.438229	0.649538	0.000593004	-0.831805	4.71686e-07	-0.154847	0.470006	-0.446469	0.0287409
ENSG00000160087	5	-0.0996783	0.64307	-0.42958	0.0361724	0.129295	0.547085	-0.167355	0.434428	0.355158	0.0885557	-0.127843	0.551632	-0.147514	0.491537	0.0594263	0.782678	-0.0124616	0.953914	0.491495	0.014721	0.0908346	0.672941	0.0545243	0.800236	0.248015	0.242594	0.282033	0.181808	0.0537395	0.803056	-0.443613	0.0299034	-0.333095	0.111718	-0.145372	0.497918	-0.534659	0.00710898	0.398249	0.0539225	0.663152	0.000412532	-0.211278	0.321667	-0.457264	0.0246696	-0.503545	0.012124
ENSG00000162572	21	0.157457	0.46246	0.108159	0.614919	-0.239043	0.260607	0.530561	0.00764851	0.487748	0.0156154	0.593228	0.00224726	-0.668932	0.000351687	-0.119912	0.57677	-0.476836	0.0184769	-0.289553	0.169939	0.340998	0.102961	-0.15311	0.475061	0.740142	3.55713e-05	0.418707	0.0417111	-0.147082	0.492819	-0.13846	0.518784	0.10312	0.631586	-0.391073	0.0588069	0.315539	0.133104	0.0085142	0.968504	0.198128	0.353379	-0.336116	0.108308	-0.316131	0.132337	-0.0845428	0.694491
ENSG00000131584	2	0.451369	0.0268308	-0.254947	0.229249	-0.294993	0.161697	0.334884	0.109689	0.910881	6.39646e-10	0.103973	0.628753	-0.565064	0.00401298	-0.183421	0.390938	-0.70994	0.000101939	-0.0847488	0.693782	0.133133	0.535148	0.270575	0.20097	0.596467	0.0020952	0.59289	0.00226364	0.232007	0.27532	-0.720237	7.22725e-05	-0.281506	0.18266	0.160254	0.454445	-0.0781431	0.716649	-0.139739	0.514892	0.625844	0.00107146	-0.426322	0.0377672	-0.345175	0.0985434	-0.644595	0.000673621
ENSG00000169972	5	0.0681953	0.751531	-0.516541	0.00975838	0.166	0.438211	-0.193868	0.364032	0.575921	0.00322874	-0.13324	0.534815	-0.221393	0.298493	-0.129791	0.545533	-0.206772	0.332333	0.412373	0.0452324	0.239726	0.259207	0.400422	0.0525074	0.35083	0.0927885	0.347222	0.0964299	0.218422	0.305188	-0.538007	0.00669223	-0.396243	0.0552548	0.0929076	0.665893	-0.465846	0.0217755	0.156676	0.464712	0.737113	3.97819e-05	-0.067933	0.752457	-0.404132	0.050158	-0.635896	0.000838584
ENSG00000127054	2	0.127502	0.552704	-0.447861	0.0281878	-0.121472	0.571788	0.180164	0.399549	0.74308	3.18676e-05	-0.117985	0.582953	-0.368171	0.0767014	0.177783	0.405911	-0.487747	0.0156157	0.218377	0.30529	0.0467069	0.828427	0.0264687	0.90229	0.363104	0.0811651	0.662588	0.000418923	0.318012	0.129925	-0.825706	6.77215e-07	-0.216895	0.308667	0.0081628	0.969803	-0.341709	0.102199	0.102624	0.633235	0.763434	1.42655e-05	-0.565148	0.00400635	-0.337002	0.107323	-0.723766	6.40158e-05
ENSG00000224051	6	-0.119648	0.577617	-0.156076	0.466444	0.178016	0.405286	-0.128041	0.55101	-0.0610693	0.776816	-0.361072	0.0830095	0.221217	0.298886	0.235461	0.268032	0.0228193	0.915712	0.11237	0.601135	-0.0521349	0.808829	0.038711	0.857476	-0.352151	0.0914806	0.0774635	0.719016	0.237496	0.263797	-0.186533	0.382809	0.0712949	0.740608	0.127673	0.552166	-0.0884737	0.680999	-0.0696125	0.746531	0.0373525	0.862431	-0.0957557	0.656256	0.323578	0.122973	0.0136897	0.949378
ENSG00000169962	2	-0.280311	0.184605	-0.0471197	0.826933	0.185567	0.385322	-0.186884	0.381898	-0.331222	0.113871	-0.284357	0.178081	0.328379	0.117196	0.35173	0.0918961	0.2655	0.209879	0.15259	0.476578	-0.156153	0.466222	-0.141627	0.509173	-0.43636	0.033025	-0.105103	0.625005	0.113556	0.597273	0.0554957	0.796749	0.15459	0.470751	0.0964941	0.653766	-0.108847	0.612658	-0.0433583	0.840568	-0.14436	0.500945	0.0677896	0.752964	0.20866	0.327839	0.0732628	0.733698
ENSG00000107404	22	0.628806	0.000997672	0.374922	0.0710455	-0.644256	0.000679487	0.574549	0.00332001	0.515439	0.00994287	0.451368	0.0268314	-0.581313	0.00289018	-0.346575	0.0970939	-0.550276	0.00533476	-0.549514	0.00541173	-0.208639	0.327889	0.0523416	0.808085	0.453273	0.0261167	0.171035	0.424244	-0.17859	0.403748	-0.119249	0.578896	-0.135069	0.529173	0.172725	0.419612	0.338812	0.105331	-0.411352	0.0458211	-0.0399419	0.852992	-0.301222	0.152609	-0.259375	0.220983	-0.242699	0.253166
ENSG00000162576	4	-0.548873	0.00547721	-0.627895	0.0010199	0.563662	0.00412511	-0.683076	0.000234516	-0.241457	0.255679	-0.698764	0.000145727	0.574849	0.00329989	0.43458	0.0338295	0.506485	0.0115513	0.821943	8.40738e-07	-0.110284	0.607947	0.033473	0.876606	-0.474796	0.0190563	-0.00691984	0.9744	0.340706	0.103275	-0.253246	0.232477	-0.116215	0.588661	0.0433451	0.840616	-0.755537	1.96627e-05	0.451288	0.0268619	0.434465	0.0338823	0.0259138	0.90433	0.0446615	0.835839	-0.355995	0.0877549
ENSG00000175756	1	-0.156654	0.464775	-0.186796	0.382126	-0.00232654	0.991392	0.0187645	0.93065	0.0658542	0.759812	-0.290347	0.168718	0.0827671	0.700616	0.404488	0.0499367	0.00655898	0.975734	0.250798	0.237177	-0.310602	0.139616	-0.229476	0.280739	-0.215815	0.311139	0.24961	0.23948	0.175985	0.410753	-0.397712	0.0542769	0.0495387	0.81819	0.0227101	0.916114	-0.284733	0.177482	0.0763661	0.722842	0.255945	0.227368	-0.532409	0.00740113	0.0214563	0.920731	-0.296198	0.15991
ENSG00000221978	22	0.066125	0.758853	-0.570588	0.00359601	0.221619	0.297986	0.0541535	0.801568	0.669631	0.000344887	-0.0992948	0.644355	-0.197299	0.355438	0.0258449	0.904583	-0.594463	0.00218821	0.0739079	0.731437	0.603198	0.00180699	0.242175	0.254223	0.502876	0.0122575	0.631021	0.000945413	0.600995	0.00189732	-0.656419	0.000494722	0.0521211	0.808878	-0.000975091	0.996392	-0.0101176	0.962576	0.0928526	0.66608	0.575812	0.00323592	-0.248161	0.242308	0.0437318	0.839213	-0.410136	0.0465303
ENSG00000224870	2	0.211231	0.321776	-0.128102	0.550818	-0.257264	0.224899	0.225591	0.289186	0.4665	0.0215668	-0.00844575	0.968757	-0.266371	0.208333	0.113529	0.59736	-0.358093	0.0857695	-0.0195794	0.927646	-0.170495	0.425729	0.0485635	0.821712	0.203654	0.339835	0.380993	0.0662365	0.154531	0.470924	-0.485303	0.0162227	-0.107377	0.617496	0.14249	0.506568	-0.108724	0.613064	-0.0843077	0.695301	0.353281	0.0903733	-0.479867	0.0176424	-0.185285	0.386056	-0.466738	0.0214912
ENSG00000242485	10	-0.29732	0.158259	-0.437032	0.0327257	0.440994	0.0310023	-0.457333	0.0246451	-0.103872	0.629089	-0.466495	0.0215683	0.364138	0.0802386	0.127182	0.553707	0.290859	0.167934	0.535367	0.00701909	-0.0425644	0.843452	0.147936	0.490285	-0.278648	0.187332	-0.0126997	0.953035	0.230065	0.279473	-0.169314	0.42899	-0.121784	0.570792	0.0369595	0.863865	-0.515883	0.00986823	0.305078	0.147168	0.309864	0.140608	0.0423375	0.844277	0.0470919	0.827034	-0.224792	0.290943
ENSG00000272455	6	-0.135642	0.527411	-0.335739	0.108729	0.34882	0.0948046	-0.277241	0.189663	-0.00961388	0.964438	-0.290907	0.16786	0.266781	0.207606	0.0267894	0.901112	-0.0350922	0.870685	0.126983	0.554335	0.350507	0.0931096	0.266818	0.20754	-0.0890877	0.6789	0.093531	0.66378	0.392508	0.0578037	-0.131737	0.539474	0.0925084	0.667249	0.0689654	0.748813	-0.000473504	0.998248	0.0464619	0.829314	0.125307	0.559615	0.119431	0.578312	0.233756	0.271615	0.114691	0.593589
ENSG00000235098	10	0.175285	0.412645	-0.122788	0.567596	-0.175931	0.410897	-0.208814	0.327473	0.303462	0.149431	-0.0435846	0.839747	-0.203728	0.339656	-0.236692	0.265466	0.146354	0.494988	0.374845	0.0711084	-0.357976	0.0858796	0.406409	0.0487574	0.125695	0.558392	-0.081872	0.70371	-0.258854	0.221945	-0.209746	0.325269	-0.632565	0.000910369	0.160266	0.454411	-0.576954	0.0031614	0.198611	0.352183	0.463209	0.0226339	-0.0364108	0.865868	-0.561565	0.00429767	-0.62313	0.00114311
ENSG00000179403	22	-0.100135	0.64154	0.580721	0.00292582	-0.141714	0.50891	0.112119	0.601952	-0.537446	0.00676057	0.433239	0.0344456	-0.0391751	0.855785	-0.118971	0.579787	0.447465	0.0283442	-0.17785	0.405731	-0.380251	0.0668102	-0.22384	0.293046	-0.148555	0.488451	-0.483948	0.0165677	-0.614665	0.00139367	0.69768	0.000150741	0.112282	0.601421	-0.216942	0.30856	0.191088	0.371084	-0.0204168	0.92456	-0.580109	0.00296303	0.220583	0.300309	0.03564	0.868684	0.362222	0.0819615
ENSG00000160072	5	0.219711	0.302272	-0.219078	0.303702	-0.061179	0.776425	-0.221561	0.298117	0.39887	0.053515	-0.145957	0.49617	-0.195427	0.360113	-0.28788	0.172532	0.00410029	0.984829	0.34367	0.100119	-0.15225	0.477573	0.455699	0.025229	0.091301	0.671353	0.0231309	0.914565	-0.098476	0.647101	-0.290381	0.168666	-0.616712	0.00132914	0.267311	0.20667	-0.522953	0.00874045	-0.0360184	0.867301	0.537772	0.00672084	0.141288	0.510195	-0.472781	0.019643	-0.557946	0.00460986
ENSG00000197785	5	-0.325098	0.121123	-0.617335	0.00131001	0.302423	0.1509	-0.248123	0.242382	0.246444	0.245687	-0.344677	0.0990627	0.129404	0.546745	0.354972	0.088735	0.0233869	0.913623	0.580282	0.00295247	0.105502	0.623687	-0.0678097	0.752893	0.0721167	0.73772	0.398499	0.0537579	0.349959	0.0936576	-0.526237	0.00825423	-0.0780572	0.716948	-0.138434	0.518864	-0.549673	0.00539568	0.467092	0.021379	0.654575	0.000519565	-0.348499	0.0951289	-0.187995	0.379022	-0.572342	0.0034715
ENSG00000205090	2	0.53282	0.00734711	0.239825	0.259004	-0.597189	0.00206254	0.56353	0.00413581	0.618115	0.0012864	0.376445	0.0698154	-0.651595	0.000561998	-0.2281	0.283712	-0.565325	0.00399247	-0.390279	0.0593682	-0.132767	0.536279	0.0889343	0.679424	0.464454	0.0222251	0.305732	0.146259	-0.175519	0.412013	-0.331623	0.113407	-0.208309	0.328672	0.11032	0.607828	0.183513	0.390695	-0.301273	0.152536	0.165198	0.440456	-0.35916	0.0847729	-0.401782	0.0516361	-0.276422	0.191028
ENSG00000160075	15	0.123643	0.564882	-0.499647	0.0129191	0.0703857	0.743807	-0.235628	0.267684	0.535417	0.00701285	-0.255591	0.228033	-0.106671	0.619823	-0.189206	0.375904	-0.189335	0.375572	0.368418	0.076488	0.135445	0.528014	0.461897	0.0230708	0.206619	0.332698	0.276418	0.191035	0.273385	0.196149	-0.552686	0.00509735	-0.429514	0.0362045	0.208004	0.329396	-0.483467	0.0166915	0.110309	0.607865	0.67497	0.000296594	-0.106267	0.621157	-0.434386	0.0339181	-0.582698	0.00280826
ENSG00000228594	2	0.144687	0.499967	0.119541	0.577958	-0.299138	0.155609	0.261576	0.216948	0.297819	0.157528	0.333347	0.11143	-0.45385	0.0259036	-0.108665	0.613257	-0.135728	0.527145	-0.0295474	0.890988	-0.076145	0.723614	-0.0263	0.90291	0.335003	0.109555	0.143198	0.504435	-0.309331	0.141328	-0.131183	0.541195	-0.21512	0.312739	-0.133416	0.53427	-0.0803111	0.709117	0.0348988	0.871392	0.211938	0.320123	-0.219752	0.30218	-0.37376	0.0719956	-0.199538	0.349894
ENSG00000197530	7	0.342259	0.101612	0.0871493	0.685534	-0.393731	0.0569598	0.543456	0.00605754	0.666979	0.000371311	0.450293	0.0272413	-0.702464	0.000129696	-0.152901	0.475672	-0.546716	0.00570241	-0.245414	0.247731	0.0238655	0.911862	0.0135073	0.950052	0.661202	0.000435023	0.461748	0.0231212	-0.113776	0.596559	-0.355164	0.0885502	-0.0611056	0.776687	-0.108827	0.612725	0.132177	0.538108	-0.0527485	0.80662	0.321637	0.125367	-0.375086	0.0709123	-0.246955	0.24468	-0.451365	0.0268325
ENSG00000248333	15	-0.0208057	0.923127	-0.384183	0.0638114	0.176345	0.409781	-0.141383	0.509909	0.393327	0.0572376	0.0145089	0.946353	-0.180256	0.399305	-0.126331	0.556386	-0.14738	0.491935	0.245993	0.246581	0.390642	0.0591107	0.402848	0.0509615	0.371119	0.0741913	0.254045	0.230956	0.164267	0.443074	-0.300416	0.153764	-0.168308	0.431777	-0.0571562	0.790797	-0.204806	0.337053	0.236997	0.264832	0.484269	0.0164853	0.119281	0.578792	-0.218485	0.305046	-0.327717	0.117981
ENSG00000189339	22	0.119264	0.578846	-0.22353	0.293733	-0.149587	0.4854	0.666439	0.000376902	0.758762	1.72728e-05	0.347257	0.0963949	-0.604181	0.00176786	0.257589	0.224292	-0.850679	1.39738e-07	-0.276749	0.190481	0.480345	0.0175137	-0.267709	0.20597	0.775338	8.58817e-06	0.881434	1.28372e-08	0.341314	0.102622	-0.681869	0.000242972	0.322033	0.124876	-0.363345	0.0809483	0.323733	0.122784	0.0705554	0.74321	0.437728	0.0324176	-0.679782	0.000258227	-0.0624878	0.771764	-0.232703	0.273842
ENSG00000215790	22	0.150057	0.484015	-0.290387	0.168657	-0.0218361	0.919332	0.3692	0.0758178	0.603508	0.0017946	0.0598229	0.781262	-0.316229	0.132212	0.137586	0.521452	-0.6938	0.000169937	-0.171586	0.422731	0.475239	0.0189293	-0.108726	0.613055	0.492083	0.0145844	0.65336	0.000536522	0.425401	0.0382278	-0.59376	0.00222167	0.177127	0.407674	-0.150355	0.483137	0.23628	0.266324	-0.0400074	0.852754	0.389146	0.0601749	-0.52632	0.00824229	0.0350224	0.87094	-0.126105	0.557096
ENSG00000008130	26	0.108723	0.613066	0.0117863	0.956409	-0.158397	0.459759	-0.0157422	0.9418	0.299632	0.154894	0.453788	0.0259264	-0.442748	0.0302631	-0.367944	0.0768974	0.0639153	0.76669	0.140712	0.511939	0.0822027	0.702566	0.392091	0.0580944	0.520383	0.00913724	-0.0367547	0.864613	-0.409392	0.0469685	0.061058	0.776857	-0.422568	0.0396727	-0.171126	0.423993	-0.244447	0.249658	0.254387	0.230308	0.320594	0.126666	0.186001	0.38419	-0.711621	9.64692e-05	-0.351791	0.0918357
ENSG00000078369	13	-0.218148	0.30581	-0.585532	0.00264669	0.260947	0.218096	0.00218211	0.991926	0.398193	0.0539597	-0.350673	0.0929446	-0.0114507	0.957649	0.404539	0.0499051	-0.283689	0.179146	0.390571	0.0591611	0.199217	0.350684	-0.219461	0.302835	0.103524	0.630242	0.615036	0.00138176	0.473081	0.0195548	-0.753569	2.12606e-05	0.0479022	0.824103	-0.100068	0.641766	-0.364767	0.0796787	0.254864	0.229405	0.645107	0.000664864	-0.517035	0.00967666	-0.0456886	0.832116	-0.400647	0.0523624
ENSG00000067606	15	0.389134	0.0601839	0.49018	0.0150299	-0.47384	0.0193329	0.355946	0.0878014	-0.00776079	0.97129	0.238236	0.262269	-0.185172	0.386352	-0.16451	0.44239	-0.17753	0.40659	-0.489725	0.0151383	-0.30923	0.141465	-0.105222	0.624612	0.0016152	0.994024	-0.147019	0.493007	-0.220191	0.301191	0.189382	0.375451	0.0336139	0.876091	0.259145	0.221407	0.3841	0.0638741	-0.422434	0.0397424	-0.38913	0.0601867	0.013471	0.950186	0.0951919	0.65816	0.132673	0.536572
ENSG00000182873	22	0.341736	0.10217	0.123674	0.564784	-0.339319	0.104778	0.217529	0.30722	0.315159	0.133597	0.0887451	0.680071	-0.304601	0.147833	-0.216659	0.309207	-0.228543	0.282753	-0.137384	0.52207	-0.269083	0.203563	-0.0197572	0.92699	0.185862	0.384553	0.0696779	0.7463	-0.0976527	0.649867	-0.141704	0.508937	-0.208536	0.328131	0.199364	0.350322	-0.0444347	0.836662	-0.182358	0.393736	0.111936	0.60255	-0.0751033	0.727253	-0.258766	0.222108	-0.301776	0.15182
ENSG00000162585	3	-0.316543	0.131807	0.0332008	0.877602	-0.0413001	0.848049	0.394377	0.0565174	0.00845399	0.968727	0.272305	0.197993	-0.220445	0.300618	0.500928	0.0126532	-0.0341508	0.874127	0.0573493	0.790106	-0.142395	0.506854	-0.500791	0.0126815	0.170692	0.425186	0.365334	0.079177	-0.127086	0.554008	-0.176432	0.409545	0.345455	0.0982525	-0.519911	0.00921175	0.00677979	0.974918	0.346158	0.0975241	0.0935776	0.663622	-0.515038	0.0100107	-0.0133953	0.950465	-0.0654271	0.761325
ENSG00000157933	13	-0.0603349	0.779435	-0.695548	0.000161042	0.194209	0.363174	0.0298856	0.889748	0.697063	0.000153659	-0.311229	0.138777	-0.164628	0.442058	0.318677	0.129081	-0.500798	0.01268	0.347385	0.0962633	0.317539	0.13053	0.0372312	0.862874	0.308573	0.142356	0.768757	1.1411e-05	0.590329	0.00239125	-0.926439	8.34593e-11	-0.0585528	0.7858	-0.0236571	0.912628	-0.347996	0.0956404	0.192996	0.366237	0.829406	5.44707e-07	-0.583783	0.0027454	-0.0778108	0.717806	-0.634277	0.000872851
ENSG00000116151	5	-0.0643493	0.765149	-0.661826	0.000427707	0.325674	0.120426	-0.16134	0.451352	0.538751	0.00660238	-0.328506	0.117046	-0.0417022	0.846586	0.10842	0.614062	-0.349936	0.0936805	0.358392	0.0854891	0.444931	0.0293623	0.167132	0.435048	0.286214	0.175141	0.531232	0.00755789	0.541149	0.00631977	-0.682506	0.000238479	-0.0991421	0.644866	-0.00575015	0.978726	-0.304206	0.148386	0.241956	0.254668	0.699142	0.000144016	-0.385138	0.0630988	-0.0473821	0.825984	-0.473648	0.0193887
ENSG00000157916	4	-0.472037	0.0198632	-0.726148	5.89224e-05	0.539053	0.00656625	-0.439951	0.0314488	0.172668	0.419766	-0.266754	0.207654	0.144451	0.500673	0.273996	0.195111	0.179777	0.400579	0.738865	3.72959e-05	0.325512	0.120622	0.234581	0.269877	0.21305	0.317529	0.30077	0.153256	0.287288	0.173456	-0.418664	0.0417343	-0.124352	0.562636	-0.320358	0.126961	-0.603226	0.00180587	0.749702	2.47378e-05	0.715958	8.35255e-05	-0.0298474	0.889888	-0.275808	0.192056	-0.490946	0.0148494
ENSG00000157911	15	-0.421041	0.0404696	-0.363284	0.0810029	0.33644	0.107947	-0.142162	0.507555	-0.164381	0.442753	-0.313249	0.136096	0.340234	0.103785	0.488061	0.0155391	0.115426	0.591208	0.324644	0.121674	0.126107	0.557091	-0.329988	0.115306	-0.21792	0.306328	0.224371	0.291873	0.322313	0.124529	-0.206721	0.332455	0.266246	0.208554	-0.229186	0.281363	-0.194533	0.362356	0.250862	0.237053	0.181325	0.396466	-0.245825	0.246913	0.0669399	0.755968	0.066447	0.757712
ENSG00000149527	15	0.183125	0.391714	0.477921	0.0181744	-0.342788	0.10105	0.40474	0.0497808	0.0127631	0.952801	0.583883	0.00273969	-0.428816	0.0365419	-0.239357	0.259963	-0.0316614	0.883239	-0.31967	0.127826	-0.196892	0.356451	-0.0493831	0.818751	0.252588	0.233734	-0.096942	0.652258	-0.523478	0.00866116	0.288829	0.171057	-0.0254588	0.906002	-0.228349	0.283174	0.244965	0.248623	-0.10018	0.64139	-0.228801	0.282196	-0.020435	0.924493	-0.299401	0.155227	0.136743	0.524031
ENSG00000157881	2	0.407775	0.0479318	0.057591	0.78924	-0.36541	0.0791095	0.208674	0.327805	0.544205	0.00597429	0.336675	0.107686	-0.547444	0.00562562	-0.367772	0.077046	-0.288966	0.170845	-0.0589605	0.784343	-0.104232	0.627892	0.280832	0.183755	0.488769	0.0153675	0.149114	0.486796	-0.223218	0.294424	-0.207327	0.331007	-0.419873	0.0410872	0.0808458	0.707263	-0.0900855	0.675494	-0.128587	0.5493	0.355325	0.0883961	-0.0904342	0.674305	-0.447821	0.0282037	-0.481549	0.0171926
ENSG00000157870	15	0.106401	0.620715	0.502965	0.0122398	-0.352308	0.0913263	0.437749	0.032408	-0.12406	0.563561	0.377986	0.0685865	-0.258558	0.222492	0.0156129	0.942277	-0.012034	0.955494	-0.315115	0.133654	-0.360607	0.083436	-0.450834	0.0270343	0.0304978	0.887503	-0.0936629	0.663333	-0.421965	0.039986	0.243124	0.25231	0.122054	0.569933	-0.145136	0.498623	0.263153	0.214088	-0.178999	0.402654	-0.348191	0.0954423	-0.192318	0.367955	0.0621245	0.773058	0.163645	0.444825
ENSG00000215912	22	-0.0250675	0.907441	-0.0842461	0.695513	0.0429087	0.842201	0.358393	0.0854888	0.259088	0.221512	0.0586733	0.785369	-0.196271	0.357999	0.27616	0.191466	-0.450072	0.0273265	-0.21911	0.303629	0.237054	0.264714	-0.271559	0.199272	0.138392	0.518991	0.488219	0.0155007	0.310388	0.139903	-0.346265	0.0974143	0.363777	0.0805607	-0.153008	0.475358	0.294368	0.16263	-0.155252	0.468831	0.0635949	0.767828	-0.508328	0.0112039	0.396923	0.0548005	0.0528391	0.806294
ENSG00000142611	6	0.0794548	0.712089	0.373205	0.072453	-0.273878	0.195311	0.134385	0.53128	-0.110934	0.605819	0.420661	0.0406697	-0.256343	0.22662	-0.158778	0.458666	0.192716	0.366946	-0.115396	0.591308	-0.261024	0.217955	-0.00734339	0.972833	0.156407	0.465488	-0.249411	0.239866	-0.48526	0.0162338	0.405995	0.0490098	-0.0893598	0.67797	-0.123715	0.564654	0.0803696	0.708914	-0.0544486	0.800508	-0.19387	0.364027	0.163313	0.445762	-0.212222	0.319459	0.0261242	0.903556
ENSG00000130762	2	-0.126056	0.557251	0.263469	0.213519	-0.0381831	0.859401	-0.158454	0.459593	-0.437821	0.0323766	-0.0817367	0.704178	0.224411	0.291784	0.0475083	0.825527	0.442715	0.030277	0.0508456	0.813474	-0.396988	0.0547574	-0.0877073	0.683622	-0.464964	0.0220596	-0.381081	0.0661687	-0.282408	0.181203	0.369905	0.0752173	-0.0355756	0.868919	0.120685	0.5743	-0.116821	0.586705	-0.0943187	0.661112	-0.317335	0.13079	0.175099	0.413148	0.0401184	0.852349	0.144057	0.501855
ENSG00000162591	22	-0.307736	0.143498	0.124534	0.562058	0.0727733	0.735415	-0.199095	0.350987	-0.338933	0.105198	0.142884	0.505379	0.0305735	0.887225	0.0774177	0.719175	0.529724	0.00776277	0.287178	0.173628	-0.30299	0.150097	-0.0156827	0.94202	-0.123185	0.566337	-0.286472	0.174735	-0.403918	0.050291	0.328612	0.116921	-0.103184	0.631372	-0.218061	0.306007	-0.271379	0.199583	0.287213	0.173573	-0.0624706	0.771825	0.0911677	0.671806	-0.163662	0.444779	-0.0834314	0.698322
ENSG00000158109	4	-0.36998	0.0751534	-0.454785	0.0255605	0.459605	0.0238511	-0.459272	0.0239661	-0.0790255	0.71358	-0.363592	0.0807263	0.271781	0.198892	0.160222	0.454535	0.318013	0.129924	0.595375	0.00214545	0.101186	0.63803	0.112626	0.6003	-0.19021	0.373329	0.0270853	0.900025	0.146184	0.495494	-0.176184	0.410214	-0.17032	0.426212	-0.124027	0.563666	-0.521896	0.00890182	0.377819	0.0687186	0.402042	0.0514714	-0.0303071	0.888202	-0.130269	0.544042	-0.237523	0.263743
ENSG00000116213	6	-0.209794	0.325156	-0.317978	0.129968	0.217887	0.306405	-0.210805	0.322777	-0.0633169	0.768816	-0.377255	0.0691675	0.295849	0.160426	0.300649	0.15343	0.0637772	0.76718	0.24833	0.241977	0.119287	0.578772	-0.110457	0.607381	-0.185325	0.385953	0.107921	0.615705	0.292343	0.165676	-0.20704	0.331691	0.0737221	0.732088	-0.0209024	0.922771	-0.183668	0.390289	0.251295	0.236217	0.166685	0.436295	0.0336593	0.875925	0.173802	0.416671	-0.0392526	0.855503
ENSG00000227372	22	0.581599	0.00287305	0.2453	0.247957	-0.539377	0.00652761	0.462131	0.0229926	0.525756	0.008324	0.283229	0.179883	-0.501715	0.0124922	-0.309324	0.141338	-0.555691	0.00481381	-0.442479	0.0303754	-0.0728461	0.735159	0.0068959	0.974488	0.396478	0.0550978	0.202315	0.343089	-0.078312	0.716061	-0.216479	0.309617	-0.189751	0.374504	0.21907	0.30372	0.27742	0.189365	-0.419321	0.0413819	0.0686694	0.749857	-0.310566	0.139664	-0.193237	0.365627	-0.177467	0.40676
ENSG00000130764	1	-0.0687952	0.749413	-0.397515	0.0544074	0.118558	0.581114	0.147553	0.49142	0.491592	0.0146983	-0.0848691	0.693367	-0.246808	0.244968	0.207806	0.329866	-0.340502	0.103495	0.240751	0.257114	0.133307	0.534608	-0.0706761	0.742785	0.246863	0.244861	0.585649	0.00264022	0.275551	0.192487	-0.632187	0.000918842	-0.0109601	0.959462	-0.170049	0.426958	-0.244019	0.250515	0.141973	0.508127	0.586101	0.00261525	-0.564913	0.00402493	-0.105634	0.62325	-0.444586	0.0295032
ENSG00000116198	3	0.125579	0.558757	0.180589	0.398418	-0.167835	0.433093	0.52027	0.00915508	0.275964	0.191794	0.459495	0.0238891	-0.428347	0.0367698	-0.0433243	0.840692	-0.471272	0.0200919	-0.45465	0.0256099	0.34349	0.100308	-0.235194	0.268591	0.441912	0.0306138	0.344432	0.0993181	0.00479829	0.982247	-0.0621822	0.772852	0.293724	0.163594	-0.259055	0.221573	0.475111	0.0189659	-0.158425	0.459677	-0.0905896	0.673775	-0.320051	0.127347	-0.00924552	0.9658	0.143468	0.503623
ENSG00000169598	22	0.344238	0.0995222	0.074946	0.727803	-0.287676	0.17285	0.431292	0.0353564	0.519189	0.00932673	0.38645	0.06213	-0.509668	0.0109566	-0.22232	0.296422	-0.560247	0.00440922	-0.355987	0.0877624	0.3287	0.116817	0.0348221	0.871673	0.554179	0.00495484	0.346309	0.0973684	0.00836405	0.969059	-0.22543	0.289539	-0.0139779	0.948314	-0.0909612	0.672509	0.355266	0.0884526	-0.199389	0.350259	0.156852	0.464204	-0.181822	0.395151	-0.122352	0.568984	-0.0727748	0.73541
ENSG00000198912	6	-0.0556468	0.796207	-0.265734	0.209464	0.123331	0.565874	-0.0268898	0.900743	0.161391	0.451208	-0.225209	0.290026	0.0918069	0.669632	0.205152	0.336217	-0.20536	0.335718	0.0534138	0.804227	0.181507	0.395985	-0.0738802	0.731534	0.00811065	0.969996	0.274963	0.193476	0.377452	0.0690105	-0.317917	0.130047	0.12226	0.569275	0.0700214	0.74509	0.00191687	0.992907	-0.000657309	0.997568	0.193486	0.364996	-0.345246	0.0984692	0.212092	0.319763	-0.151122	0.480881
ENSG00000196581	2	0.00441978	0.983647	0.244716	0.24912	0.0769025	0.720971	-0.148511	0.488581	-0.496664	0.0135563	-0.275822	0.192032	0.425462	0.0381973	-0.0351277	0.870556	0.250818	0.237138	-0.132554	0.53694	-0.210174	0.324262	-0.190256	0.373211	-0.587459	0.00254142	-0.400064	0.0527382	-0.0122832	0.954573	0.351498	0.0921252	0.108092	0.615141	0.25826	0.223045	0.143051	0.504876	-0.302378	0.150964	-0.498977	0.0130601	0.281903	0.182017	0.408669	0.0473973	0.421514	0.0402213
ENSG00000131697	22	0.322576	0.124204	0.17234	0.420665	-0.254666	0.22978	0.386511	0.0620858	0.355358	0.0883639	0.273771	0.195493	-0.388312	0.0607747	-0.183374	0.391061	-0.425491	0.0381828	-0.337687	0.106566	0.00705014	0.973918	-0.0184569	0.931784	0.25698	0.225429	0.22975	0.280149	-0.0268054	0.901053	-0.166713	0.436217	0.0093429	0.96544	0.0546731	0.799701	0.26253	0.215215	-0.31966	0.127839	-0.0106969	0.960435	-0.366987	0.0777266	0.146346	0.495012	-0.0231754	0.914401
ENSG00000069424	6	-0.0821928	0.702601	0.468946	0.0208002	-0.180838	0.397757	0.328161	0.117455	-0.228387	0.28309	0.635982	0.000836791	-0.311565	0.138328	-0.0892134	0.67847	0.160753	0.453023	-0.248697	0.24126	0.0230842	0.914737	-0.266782	0.207604	0.28457	0.177742	-0.183198	0.391523	-0.590632	0.00237582	0.526865	0.0081639	0.153684	0.473388	-0.476988	0.0184343	0.296765	0.159074	0.111775	0.603073	-0.331015	0.11411	0.181676	0.395539	-0.26066	0.218621	0.389352	0.0600276
ENSG00000116254	22	-0.144446	0.50069	0.565519	0.00397721	-0.117851	0.583385	0.0150363	0.944405	-0.590395	0.00238786	0.423397	0.0392454	0.0100811	0.962711	-0.1448	0.499629	0.531166	0.00756674	-0.140246	0.513351	-0.260365	0.219162	-0.177706	0.406116	-0.128018	0.551083	-0.561348	0.00431589	-0.658512	0.000467774	0.781965	6.3887e-06	0.0616057	0.774905	-0.246185	0.246201	0.167538	0.433918	0.0576362	0.789079	-0.570277	0.00361847	0.334912	0.109658	-0.0776689	0.7183	0.450463	0.0271764
ENSG00000116251	22	-0.241745	0.255095	-0.168519	0.431192	0.147282	0.492225	0.288552	0.171487	0.126368	0.556269	0.221663	0.297889	-0.134039	0.532347	0.460212	0.0236425	-0.304485	0.147995	-0.121566	0.571488	0.484968	0.0163074	-0.31894	0.128747	0.409728	0.04677	0.43946	0.0316608	0.250047	0.23863	-0.180074	0.399788	0.465835	0.021779	-0.489454	0.0152028	0.313785	0.135392	0.302751	0.150435	0.0717881	0.738874	-0.261939	0.216288	0.0717535	0.738996	0.111498	0.603977
ENSG00000116237	7	-0.444674	0.0294675	-0.310623	0.139588	0.556463	0.00474319	-0.426904	0.0374781	-0.433968	0.0341095	-0.4519	0.0266302	0.596156	0.00210942	0.358964	0.0849557	0.312406	0.137211	0.297818	0.15753	0.164802	0.441571	-0.0872339	0.685244	-0.452015	0.0265868	-0.105916	0.622318	0.362904	0.0813451	0.0426563	0.843119	0.237131	0.264555	-0.0425108	0.843647	-0.117491	0.584546	0.216035	0.310636	-0.101998	0.63532	0.112569	0.600485	0.355366	0.0883562	0.186914	0.381819
ENSG00000158292	15	0.075421	0.726143	0.613634	0.00142715	-0.34846	0.0951693	0.313147	0.13623	-0.3403	0.103713	0.391336	0.0586226	-0.166759	0.43609	-0.0810129	0.706684	0.216998	0.308431	-0.283091	0.180104	-0.482939	0.0168284	-0.353111	0.0905394	-0.0956548	0.656597	-0.319001	0.128669	-0.574296	0.00333714	0.493159	0.0143374	0.0923938	0.667638	-0.140464	0.512691	0.24821	0.242211	-0.156457	0.465344	-0.489979	0.0150777	-0.0442742	0.837244	0.0550316	0.798414	0.310059	0.140346
ENSG00000097021	6	0.143303	0.504119	0.488923	0.0153303	-0.419691	0.0411842	0.413142	0.0447932	0.105564	0.623481	0.744437	3.0274e-05	-0.62749	0.00102991	-0.284139	0.178427	0.0555307	0.796623	-0.187315	0.38078	-0.228248	0.283392	-0.0448641	0.835105	0.469504	0.0206286	-0.0954739	0.657207	-0.744663	3.00156e-05	0.305035	0.147228	-0.155397	0.468409	-0.353749	0.089918	0.0850496	0.692746	0.115248	0.591785	-0.0772436	0.719782	-0.0221068	0.918335	-0.472866	0.019618	-0.0636212	0.767734
ENSG00000069812	4	-0.416283	0.0430325	-0.304707	0.147686	0.32191	0.125028	-0.231413	0.276587	-0.150511	0.482678	-0.302274	0.15111	0.243582	0.251391	0.409141	0.0471171	0.264336	0.211961	0.441723	0.0306933	-0.0742562	0.730217	-0.177899	0.4056	-0.205327	0.335797	0.0864842	0.687816	0.143174	0.504509	-0.158394	0.459767	0.0826944	0.700867	-0.159863	0.455561	-0.352283	0.0913515	0.333426	0.11134	0.229163	0.281414	-0.0808059	0.707401	0.0649593	0.762984	-0.165076	0.440799
ENSG00000215788	12	0.0613177	0.775931	-0.351144	0.0924762	0.0795175	0.711871	-0.200492	0.347546	0.426136	0.0378599	-0.113291	0.598135	-0.156733	0.464546	-0.132227	0.537952	-0.08901	0.679165	0.305653	0.146369	0.115849	0.589842	0.474516	0.0191369	0.223165	0.294541	0.202202	0.343364	0.129755	0.545647	-0.333954	0.110741	-0.318669	0.12909	0.130813	0.542348	-0.349621	0.0939975	0.109019	0.612095	0.533993	0.00719446	-0.00696493	0.974233	-0.203109	0.341157	-0.550533	0.00530903
ENSG00000171680	5	0.205143	0.336239	-0.354537	0.0891542	-0.0674152	0.754288	-0.128806	0.548613	0.64459	0.000673716	0.00360335	0.986668	-0.394564	0.0563897	-0.281813	0.182164	-0.163322	0.445737	0.372966	0.0726508	0.0511217	0.812479	0.498084	0.0132499	0.482485	0.0169466	0.253953	0.231132	-0.0296846	0.890485	-0.454383	0.0257077	-0.552545	0.00511099	0.0841406	0.695877	-0.502557	0.0123216	0.241967	0.254645	0.74835	2.60663e-05	-0.115345	0.591471	-0.598157	0.00201938	-0.763645	1.41412e-05
ENSG00000162408	6	-0.0529894	0.805753	-0.359878	0.0841071	0.222976	0.294963	0.0452216	0.833808	0.243814	0.250924	-0.309568	0.141008	0.0711507	0.741115	0.310877	0.139247	-0.365098	0.0793857	0.0231165	0.914618	0.367193	0.0775477	-0.0958268	0.656016	-0.0115384	0.957325	0.414192	0.0441983	0.502516	0.01233	-0.453626	0.025986	0.192174	0.368321	0.0235731	0.912938	0.0498691	0.816997	-0.105494	0.623712	0.242683	0.253199	-0.26068	0.218585	0.214648	0.313829	0.0904158	0.674367
ENSG00000204859	2	0.17021	0.426516	-0.414038	0.0442852	-0.0484426	0.822149	0.116737	0.586973	0.635523	0.000846371	-0.153074	0.475167	-0.238232	0.262278	0.0501912	0.815835	-0.484904	0.0163237	0.136197	0.525705	0.17405	0.415998	0.0541258	0.801668	0.299105	0.155657	0.524328	0.00853401	0.352449	0.0911877	-0.718548	7.65445e-05	-0.203933	0.33916	0.100079	0.641727	-0.229621	0.280427	0.0133607	0.950593	0.598751	0.00199332	-0.467204	0.0213438	-0.239492	0.259686	-0.496846	0.0135165
ENSG00000162413	1	0.0305725	0.887229	-0.481393	0.0172339	0.0603769	0.779285	0.195665	0.359515	0.766229	1.26966e-05	0.134862	0.52981	-0.485961	0.0160576	0.0596464	0.781892	-0.536269	0.00690596	0.163209	0.446057	0.481684	0.017157	0.126241	0.556668	0.70604	0.00011569	0.702295	0.000130394	0.299185	0.15554	-0.667963	0.000361304	-0.0652928	0.761802	-0.230494	0.278552	-0.140516	0.512534	0.242427	0.253716	0.757243	1.83644e-05	-0.414384	0.0440901	-0.322754	0.123985	-0.545991	0.00577984
ENSG00000116273	3	0.408909	0.0472546	0.456805	0.0248325	-0.543403	0.00606341	0.888012	7.07278e-09	0.399076	0.0533802	0.590488	0.00238317	-0.621453	0.00118941	-0.04919	0.819449	-0.715887	8.37239e-05	-0.774442	8.93158e-06	0.0707664	0.742467	-0.397789	0.0542256	0.48704	0.0157895	0.391157	0.0587478	-0.0967717	0.652831	-0.108635	0.613356	0.342155	0.101723	-0.146239	0.49533	0.707181	0.000111509	-0.405269	0.0494544	-0.262575	0.215133	-0.423103	0.0393965	0.119909	0.576783	0.193576	0.36477
ENSG00000041988	2	0.481402	0.0172317	0.105464	0.623812	-0.491571	0.0147032	0.38993	0.059616	0.603938	0.00177748	0.305806	0.146156	-0.571185	0.0035532	-0.263849	0.212835	-0.457626	0.0245416	-0.205631	0.335066	-0.110144	0.608405	0.0566273	0.792692	0.550211	0.00534137	0.261932	0.216302	-0.149083	0.486888	-0.284157	0.178399	-0.281431	0.182781	0.0935108	0.663848	0.0317095	0.883063	-0.138875	0.51752	0.304109	0.148522	-0.33105	0.11407	-0.458177	0.0243477	-0.422326	0.0397983
ENSG00000007923	4	-0.383364	0.0644278	-0.480054	0.0175918	0.398779	0.0535743	-0.537465	0.00675824	-0.0892354	0.678395	-0.433926	0.0341292	0.323593	0.122955	0.160142	0.454764	0.410067	0.0465708	0.669325	0.000347853	-0.0544477	0.800511	0.156611	0.464899	-0.183976	0.389479	-0.0287048	0.894079	0.150715	0.482077	-0.163875	0.444177	-0.212758	0.31821	-0.0104987	0.961168	-0.656205	0.000497561	0.465852	0.0217734	0.44588	0.0289777	0.101586	0.636695	-0.302161	0.151271	-0.434079	0.0340588
ENSG00000171735	4	0.552668	0.00509912	0.733839	4.48201e-05	-0.626312	0.00105949	0.640505	0.000747312	0.0352464	0.870122	0.529217	0.00783262	-0.363684	0.0806439	-0.301577	0.152102	-0.418173	0.0419996	-0.901484	1.84218e-09	-0.106751	0.619557	-0.161449	0.451044	0.174857	0.413805	-0.139813	0.514667	-0.278891	0.186931	0.350382	0.0932348	0.190327	0.373029	0.122303	0.569141	0.812583	1.40997e-06	-0.63654	0.000825287	-0.667068	0.000370391	-0.0205458	0.924084	0.141581	0.509309	0.469702	0.020568
ENSG00000049245	3	-0.393212	0.0573167	-0.552737	0.0050925	0.508863	0.0111045	-0.875724	2.09501e-08	-0.252578	0.233754	-0.635317	0.00085071	0.54782	0.00558621	0.0670696	0.755509	0.65593	0.000501204	0.861412	6.48235e-08	-0.129886	0.545238	0.388824	0.0604064	-0.421203	0.0403845	-0.287246	0.173521	0.138312	0.519236	-0.0581413	0.787271	-0.428093	0.0368936	0.159267	0.457266	-0.838629	3.09305e-07	0.471901	0.0199039	0.426656	0.0376011	0.33333	0.11145	-0.183101	0.391778	-0.412338	0.0452529
ENSG00000049246	22	0.654325	0.000523015	0.407731	0.0479581	-0.534238	0.00716301	0.450211	0.0272728	0.424583	0.0386408	0.316382	0.132014	-0.524586	0.00849572	-0.434693	0.0337783	-0.503173	0.0121982	-0.558241	0.00458371	-0.0597562	0.7815	0.131361	0.540643	0.30381	0.148943	0.0264087	0.902511	-0.181157	0.396911	-0.0363253	0.866181	-0.201718	0.344543	0.325907	0.120145	0.376676	0.06963	-0.62035	0.00122076	-0.117765	0.583663	0.00116023	0.995707	-0.238137	0.262473	-0.0109814	0.959384
ENSG00000049249	22	-0.214094	0.315108	0.224208	0.292232	0.103537	0.6302	-0.553741	0.00499629	-0.728778	5.37154e-05	-0.214141	0.314999	0.486512	0.0159201	-0.117506	0.584496	0.851574	1.31372e-07	0.327738	0.117957	-0.489837	0.0151115	0.128393	0.549908	-0.637325	0.00080932	-0.767515	1.20273e-05	-0.425343	0.0382572	0.640337	0.000750491	-0.257413	0.22462	0.173017	0.418814	-0.339328	0.104768	0.0735052	0.732848	-0.35676	0.0870272	0.581406	0.00288462	-0.00845723	0.968715	0.161641	0.450498
ENSG00000116288	23	-0.501354	0.0125658	-0.31467	0.134234	0.334898	0.109674	-0.225306	0.289813	-0.375622	0.0704778	-0.462141	0.0229893	0.514158	0.010161	0.622033	0.00117324	0.309948	0.140495	0.427337	0.0372644	-0.155267	0.468787	-0.52233	0.00883527	-0.399159	0.0533266	0.0791203	0.713251	0.268388	0.204779	-0.152527	0.476765	0.276895	0.190239	-0.199646	0.349628	-0.301697	0.151932	0.440237	0.0313259	0.0766766	0.721759	-0.250166	0.238399	0.276393	0.191075	0.0081063	0.970012
ENSG00000116285	22	0.15607	0.46646	-0.164691	0.441881	-0.0698061	0.745849	0.580254	0.00295415	0.565354	0.00399019	0.191486	0.37007	-0.362507	0.0817034	0.177921	0.40554	-0.844921	2.05983e-07	-0.439356	0.0317059	0.5822	0.00283745	-0.285152	0.176817	0.55314	0.0050537	0.724951	6.14365e-05	0.482138	0.0170375	-0.53378	0.00722202	0.438763	0.0319635	-0.215372	0.312159	0.521558	0.00895402	-0.0811269	0.706289	0.164229	0.443182	-0.531447	0.00752903	0.231652	0.276076	0.0522367	0.808462
ENSG00000162426	6	0.185208	0.386257	0.489596	0.0151689	-0.43642	0.0329982	0.229733	0.280185	-0.130401	0.543633	0.237646	0.263488	-0.216761	0.308972	-0.110213	0.608179	0.185242	0.38617	-0.1253	0.559639	-0.619226	0.0012534	-0.231363	0.276693	-0.149246	0.486408	-0.261122	0.217777	-0.553564	0.00501313	0.21826	0.305555	-0.225901	0.288506	0.0732529	0.733733	-0.0670758	0.755488	-0.209836	0.325057	-0.20317	0.34101	-0.0708076	0.742322	-0.300085	0.154241	-0.0428271	0.842498
ENSG00000142599	22	0.590189	0.00239838	0.320134	0.127242	-0.62244	0.00116198	0.86876	3.68978e-08	0.722596	6.66557e-05	0.543805	0.00601865	-0.789333	4.54273e-06	-0.173973	0.416208	-0.887165	7.65268e-09	-0.695128	0.000163139	0.0736468	0.732352	-0.182252	0.394017	0.639861	0.000759531	0.533504	0.00725772	-0.0304911	0.887528	-0.37952	0.0673799	0.0942466	0.661356	-0.00224487	0.991694	0.553514	0.00501785	-0.471979	0.0198805	0.0453704	0.833269	-0.558395	0.00457013	-0.11375	0.596643	-0.103568	0.630098
ENSG00000074800	10	-0.117051	0.585961	-0.502636	0.0123058	0.211769	0.320518	-0.677898	0.000272696	0.08734	0.684881	-0.524055	0.00857464	0.259773	0.22025	-0.0930023	0.665572	0.441852	0.030639	0.801968	2.45123e-06	-0.312005	0.137742	0.467092	0.0213793	-0.204644	0.337441	-0.148873	0.487509	0.0412165	0.848353	-0.262807	0.214713	-0.633526	0.000889139	0.278406	0.187731	-0.923129	1.33321e-10	0.379632	0.0672923	0.632568	0.000910313	0.161667	0.450424	-0.466064	0.0217056	-0.729172	5.29715e-05
ENSG00000180758	22	-0.0535336	0.803796	0.596558	0.00209103	-0.172457	0.420344	-0.0822119	0.702534	-0.598784	0.00199184	0.353108	0.0905424	0.0385404	0.858099	-0.239379	0.259917	0.628908	0.000995209	-0.0743516	0.729883	-0.470471	0.0203335	-0.0128837	0.952355	-0.291481	0.166985	-0.674547	0.000300193	-0.737901	3.86456e-05	0.798155	2.96616e-06	-0.125836	0.557946	-0.0795824	0.711646	0.0183806	0.932066	-0.0522097	0.808559	-0.552388	0.00512628	0.381632	0.0657449	-0.141957	0.508175	0.327685	0.118019
ENSG00000228526	4	-0.3492	0.094421	-0.442809	0.0302374	0.381179	0.0660933	-0.378182	0.0684316	-0.00727514	0.973086	-0.288237	0.171975	0.181452	0.396129	0.152364	0.477242	0.235532	0.267884	0.548018	0.00556557	0.16702	0.435362	-0.035861	0.867876	-0.0617491	0.774394	0.0948445	0.659334	0.15892	0.458259	-0.20065	0.347159	-0.129273	0.547151	-0.105056	0.625161	-0.471988	0.0198779	0.327713	0.117986	0.422951	0.0394748	0.0537835	0.802898	-0.178211	0.404763	-0.301105	0.152776
ENSG00000234546	15	0.105405	0.624008	-0.213594	0.316267	-0.0164026	0.939363	-0.114603	0.593875	0.217724	0.306776	-0.297435	0.15809	0.0539975	0.802129	-0.0600126	0.780585	-0.0621969	0.7728	0.202875	0.341726	-0.232918	0.273386	0.142357	0.506968	-0.174042	0.416018	0.134942	0.529563	0.194538	0.362345	-0.322032	0.124876	-0.211963	0.320065	0.286769	0.174268	-0.322457	0.124352	-0.165408	0.439869	0.310214	0.140137	-0.19827	0.353026	-0.0500856	0.816215	-0.423372	0.0392584
ENSG00000049239	1	-0.235408	0.268144	-0.5071	0.0114344	0.233083	0.273038	0.18269	0.39286	0.42169	0.0401294	-0.118402	0.581614	-0.116368	0.588166	0.526293	0.00824611	-0.461101	0.0233395	0.12171	0.571028	0.473166	0.0195298	-0.237708	0.26336	0.277714	0.188877	0.719899	7.31096e-05	0.536766	0.0068442	-0.685773	0.000216539	0.27436	0.194495	-0.261973	0.216226	-0.020074	0.925823	0.203592	0.339985	0.481507	0.0172039	-0.559901	0.00443897	0.0167326	0.938145	-0.205142	0.336243
ENSG00000171621	24	0.0992058	0.644653	0.0479944	0.823769	-0.149138	0.486725	-0.125916	0.557694	0.223242	0.294371	0.2833	0.179768	-0.405785	0.0491381	-0.362778	0.0814589	0.236749	0.265347	0.309652	0.140895	-0.21499	0.313038	0.361208	0.0828846	0.299164	0.155571	-0.155069	0.469361	-0.525087	0.00842179	0.0802876	0.709198	-0.578963	0.00303384	-0.0610741	0.776799	-0.439472	0.0316555	0.16389	0.444137	0.366669	0.0780046	0.177035	0.407921	-0.691465	0.000182492	-0.440781	0.0310932
ENSG00000171612	15	0.52321	0.0087015	0.528928	0.00787274	-0.571245	0.00354892	0.390311	0.059345	0.161219	0.451696	0.388744	0.0604636	-0.394828	0.05621	-0.38321	0.0645439	-0.242969	0.252622	-0.524808	0.00846287	-0.194713	0.361904	0.0893035	0.678163	0.208384	0.328493	-0.155116	0.469224	-0.35789	0.0859604	0.238957	0.260784	-0.130126	0.544489	0.228266	0.283352	0.386633	0.0619957	-0.50927	0.0110295	-0.277422	0.189362	0.119702	0.577444	-0.249714	0.239277	0.112791	0.599762
ENSG00000188807	7	0.378782	0.0679584	0.354188	0.0894916	-0.459695	0.0238198	0.616317	0.00134137	0.407586	0.0480449	0.569378	0.00368403	-0.630995	0.000946004	-0.226177	0.287901	-0.460016	0.0237095	-0.462963	0.0227152	-0.00865528	0.967982	-0.12848	0.549635	0.468537	0.0209268	0.248805	0.241048	-0.297133	0.158532	-0.0470404	0.82722	-0.00893144	0.966961	-0.120698	0.574259	0.351143	0.0924777	-0.30112	0.152755	-0.0154029	0.943052	-0.267517	0.206307	-0.188625	0.377397	0.032754	0.879238
ENSG00000171608	22	-0.273425	0.19608	0.185212	0.386246	0.178215	0.404753	-0.566041	0.00393644	-0.640864	0.000740575	-0.0078838	0.970835	0.32088	0.126308	-0.225229	0.289982	0.890507	5.58667e-09	0.411201	0.045909	-0.372907	0.0726994	0.247286	0.244026	-0.378354	0.0682958	-0.750804	2.36994e-05	-0.545415	0.00584197	0.694391	0.000166882	-0.319476	0.12807	-0.0269883	0.900382	-0.407016	0.0483887	0.257166	0.22508	-0.234564	0.269913	0.631053	0.000944663	-0.264409	0.21183	0.0753662	0.726334
ENSG00000171603	3	-0.280995	0.18349	-0.0342739	0.873677	0.0695208	0.746854	0.546972	0.00567536	0.177283	0.407254	0.30819	0.142879	-0.327236	0.118554	0.479503	0.017741	-0.371462	0.0739032	-0.160456	0.453867	0.311761	0.138067	-0.616967	0.00132128	0.341169	0.102777	0.615283	0.00137391	0.109796	0.609547	-0.287098	0.173753	0.541716	0.00625449	-0.593331	0.00224228	0.300317	0.153907	0.155373	0.468479	0.114454	0.594359	-0.653287	0.000537559	0.138638	0.518242	0.15516	0.469098
ENSG00000178585	22	0.194422	0.362637	-0.17102	0.424284	-0.179851	0.400382	0.551473	0.00521573	0.634835	0.000860896	0.185451	0.385624	-0.442006	0.0305739	0.224004	0.292683	-0.77399	9.10979e-06	-0.291061	0.167625	0.369844	0.0752689	-0.281376	0.182871	0.567072	0.00385698	0.69794	0.000149525	0.356714	0.0870707	-0.626067	0.00106574	0.22787	0.284212	-0.159235	0.457356	0.317388	0.130723	-0.0396488	0.85406	0.309042	0.14172	-0.58798	0.00251357	0.0297982	0.890068	-0.168215	0.432035
ENSG00000162441	15	-0.372969	0.0726478	-0.700263	0.000139036	0.475866	0.0187505	-0.317904	0.130063	0.13674	0.52404	-0.541023	0.00633432	0.320582	0.126681	0.506689	0.0115125	-0.042871	0.842338	0.51194	0.0105477	0.261151	0.217723	-0.00140981	0.994784	-0.0818013	0.703955	0.393334	0.0572328	0.615987	0.00135169	-0.566222	0.00392236	0.108618	0.613411	-0.0697375	0.74609	-0.382602	0.0650052	0.355076	0.0886354	0.523002	0.00873295	-0.17461	0.414476	0.0947166	0.659766	-0.274074	0.194979
ENSG00000173614	3	0.0980967	0.648375	0.0359362	0.867602	-0.164915	0.441252	0.136609	0.524442	0.0999321	0.64222	0.142162	0.507555	-0.116987	0.586167	-0.045582	0.832502	-0.114182	0.595242	-0.0962875	0.654463	0.0603325	0.779444	-0.0638975	0.766753	0.17841	0.40423	0.0402018	0.852046	-0.0597799	0.781416	-0.0292564	0.892055	-0.0254591	0.906001	-0.124283	0.562854	0.060423	0.779121	0.0913737	0.671105	0.00703541	0.973972	0.0133076	0.950789	-0.103927	0.628904	0.0800462	0.710036
ENSG00000130939	15	-0.255298	0.228586	-0.739807	3.6017e-05	0.484692	0.0163775	-0.0710755	0.74138	0.506516	0.0115454	-0.190733	0.371991	-0.0460382	0.830849	0.250324	0.238093	-0.418403	0.0418749	0.303833	0.148909	0.731376	4.89722e-05	0.135301	0.528457	0.432213	0.034923	0.696954	0.000154183	0.634422	0.000869723	-0.676055	0.000287534	0.167373	0.434379	-0.26571	0.209505	-0.136099	0.526005	0.41374	0.0444534	0.67601	0.000287909	-0.301725	0.151892	0.0662985	0.758238	-0.31031	0.140007
ENSG00000054523	22	0.0724719	0.736473	-0.0959694	0.655535	-0.0646092	0.764226	0.682119	0.000241196	0.490237	0.0150164	0.279455	0.186005	-0.383215	0.0645401	0.31234	0.137298	-0.827126	6.23287e-07	-0.477802	0.0182073	0.555426	0.0048383	-0.369115	0.07589	0.553621	0.00500772	0.753615	2.12223e-05	0.428497	0.0366966	-0.487032	0.0157915	0.57627	0.00320586	-0.348845	0.0947795	0.607517	0.00164048	-0.053045	0.805553	0.078955	0.713825	-0.570812	0.00357992	0.31367	0.135542	0.174923	0.413627
ENSG00000142657	21	0.171079	0.424123	-0.0771831	0.719993	-0.246962	0.244664	0.686396	0.000212559	0.710463	0.000100211	0.502725	0.0122879	-0.690635	0.000187146	0.117993	0.58293	-0.768408	1.15811e-05	-0.325283	0.120898	0.427466	0.0372011	-0.23433	0.270406	0.852385	1.24182e-07	0.743595	3.12537e-05	0.143009	0.505005	-0.522686	0.00878102	0.248303	0.24203	-0.39491	0.0561544	0.354519	0.0891719	0.10944	0.610714	0.354443	0.0892448	-0.58492	0.00268091	-0.194392	0.362711	-0.2285	0.282848
ENSG00000160049	22	0.0344429	0.873059	0.565075	0.00401214	-0.233175	0.272843	-0.0161384	0.940338	-0.496649	0.0135594	0.331762	0.113247	0.00238734	0.991167	-0.251631	0.235571	0.476875	0.018466	-0.14004	0.513976	-0.328765	0.116741	-0.14948	0.485716	-0.187413	0.380528	-0.605635	0.00171133	-0.655829	0.000502554	0.730201	5.10697e-05	-0.127308	0.553311	-0.071062	0.741427	0.103928	0.6289	-0.137466	0.52182	-0.501575	0.0125207	0.336028	0.108406	-0.209913	0.324876	0.382454	0.0651177
ENSG00000142655	13	0.0862038	0.688779	-0.441103	0.030956	0.054164	0.80153	0.051636	0.810626	0.649815	0.000588747	-0.0983569	0.647501	-0.30784	0.143356	-0.0210449	0.922246	-0.370107	0.0750452	0.257858	0.223792	0.105098	0.625022	0.254488	0.230116	0.324643	0.121675	0.531073	0.00757931	0.274157	0.194838	-0.665101	0.000391072	-0.215872	0.311009	0.0202522	0.925166	-0.338063	0.106152	0.116787	0.586814	0.683688	0.000230329	-0.414692	0.0439173	-0.188489	0.377747	-0.651578	0.000562253
ENSG00000130940	3	0.218172	0.305755	0.327356	0.118411	-0.352886	0.0907594	0.757904	1.7882e-05	0.426456	0.0377007	0.750535	2.39492e-05	-0.724963	6.14097e-05	-0.0678942	0.752595	-0.538168	0.00667266	-0.509299	0.0110242	0.182394	0.393642	-0.221529	0.298187	0.68984	0.000191697	0.417015	0.0426297	-0.253021	0.232906	-0.0770475	0.720465	0.249426	0.239838	-0.398005	0.0540835	0.498209	0.0132231	-0.0520435	0.809158	-0.0369265	0.863986	-0.377077	0.069309	-0.0558516	0.795472	0.0405862	0.850646
ENSG00000120948	15	-0.106948	0.61891	-0.207267	0.331152	0.154085	0.472219	-0.204845	0.336958	-0.0819803	0.703335	-0.328009	0.117635	0.295392	0.161104	0.170989	0.42437	0.0646145	0.764208	0.174554	0.414627	-0.0279098	0.896997	-0.0459628	0.831122	-0.180867	0.397681	-0.00597855	0.977881	0.241517	0.255556	-0.162484	0.448106	0.00609977	0.977433	0.095888	0.65581	-0.148955	0.487268	0.133122	0.535182	0.0682219	0.751437	-0.0949046	0.659131	0.121457	0.571835	-0.0647429	0.763752
ENSG00000009724	25	-0.543308	0.00607404	-0.532276	0.00741874	0.65143	0.000564437	-0.536964	0.00681983	-0.310295	0.140028	-0.595166	0.00215519	0.590098	0.00240305	0.433691	0.0342372	0.334916	0.109654	0.542307	0.00618696	0.241857	0.254868	-0.0429692	0.841982	-0.421844	0.0400487	0.0410623	0.848914	0.441745	0.0306842	-0.141291	0.510187	0.168761	0.430522	-0.0557369	0.795884	-0.357684	0.0861541	0.344837	0.098895	0.187973	0.379078	0.0658478	0.759835	0.25465	0.229809	-0.0162959	0.939756
ENSG00000116649	5	-0.298577	0.156422	-0.606785	0.00166774	0.340853	0.103118	-0.29167	0.166697	0.345472	0.0982342	-0.195365	0.360268	-0.0926869	0.666643	0.18711	0.38131	0.0658161	0.759947	0.669931	0.000341997	0.197853	0.354061	0.178468	0.404074	0.224348	0.291923	0.354914	0.0887913	0.142546	0.506397	-0.51885	0.00938116	-0.299966	0.154412	-0.208121	0.329117	-0.649273	0.000597114	0.509604	0.0109684	0.791647	4.07016e-06	-0.212581	0.318621	-0.454045	0.0258318	-0.578303	0.00307521
ENSG00000171824	5	-0.278968	0.186805	-0.674618	0.000299591	0.407817	0.0479062	-0.143851	0.502472	0.415575	0.0434242	-0.239425	0.259824	-0.0382095	0.859305	0.266472	0.208153	-0.230253	0.279068	0.434786	0.0337357	0.544119	0.00598384	0.0403789	0.851401	0.292947	0.164764	0.578421	0.00306778	0.446857	0.0285861	-0.617112	0.00131683	0.0130229	0.951841	-0.243529	0.251496	-0.334825	0.109755	0.423158	0.0393682	0.71183	9.58068e-05	-0.396032	0.0553969	-0.125036	0.560471	-0.325297	0.120882
ENSG00000198793	15	-0.527222	0.00811281	-0.839639	2.90105e-07	0.705329	0.000118365	-0.498786	0.0131005	0.14488	0.499389	-0.531982	0.00745769	0.294827	0.161945	0.360464	0.0835669	0.114952	0.592743	0.756113	1.92161e-05	0.440852	0.0310627	0.0774397	0.719098	-0.0548589	0.799034	0.399709	0.0529686	0.511904	0.0105541	-0.534432	0.00713806	-0.0364924	0.86557	-0.189517	0.375105	-0.619194	0.00125435	0.527792	0.008032	0.726334	5.854e-05	-0.170707	0.425147	-0.0350601	0.870803	-0.348746	0.0948794
ENSG00000120942	6	-0.331117	0.113992	-0.572777	0.00344116	0.470502	0.0203242	-0.156744	0.464514	0.107464	0.617209	-0.422973	0.0394639	0.306849	0.144715	0.409491	0.0469099	-0.190799	0.371823	0.241781	0.255022	0.411845	0.0455362	-0.152847	0.475829	-0.128685	0.548991	0.46694	0.0214271	0.675607	0.000291249	-0.463769	0.0224493	0.31138	0.138574	-0.0511122	0.812513	-0.103213	0.631277	0.0920787	0.668708	0.319852	0.127597	-0.388898	0.0603533	0.283188	0.179948	-0.0980265	0.64861
ENSG00000204624	3	0.425519	0.0381684	0.274327	0.19455	-0.523032	0.0087284	0.746315	2.81859e-05	0.619203	0.00125407	0.528755	0.00789686	-0.725838	5.95651e-05	-0.123571	0.565111	-0.684522	0.000224718	-0.525614	0.00834464	0.0242922	0.910292	-0.150621	0.482354	0.594418	0.00219033	0.467535	0.0212396	-0.11572	0.590259	-0.298624	0.156354	0.0691382	0.748203	-0.102658	0.633121	0.402112	0.051427	-0.300768	0.15326	0.10136	0.637448	-0.523269	0.00869258	-0.205509	0.33536	-0.149161	0.486659
ENSG00000116661	11	0.0538114	0.802797	0.738834	3.73389e-05	-0.343986	0.0997863	0.0375379	0.861755	-0.625111	0.00109041	0.316459	0.131915	0.035252	0.870101	-0.219764	0.302153	0.579349	0.00300981	-0.202073	0.343677	-0.676225	0.000286138	-0.141794	0.508666	-0.355181	0.088534	-0.717997	7.79846e-05	-0.759681	1.66406e-05	0.805959	1.99893e-06	-0.0844564	0.694789	0.0157808	0.941657	0.106521	0.620317	-0.15212	0.477954	-0.67968	0.00025899	0.314568	0.134367	-0.0653665	0.76154	0.336451	0.107935
ENSG00000132879	25	0.665462	0.000387203	0.804911	2.10985e-06	-0.847672	1.71463e-07	0.624716	0.00110076	0.131231	0.541046	0.481963	0.0170835	-0.507743	0.0113131	-0.380676	0.0664812	-0.276652	0.190643	-0.707274	0.000111173	-0.590995	0.00235749	-0.120482	0.574949	0.0776761	0.718275	-0.205178	0.336155	-0.537744	0.00672425	0.263602	0.21328	-0.140563	0.51239	0.283848	0.178892	0.461105	0.0233383	-0.667647	0.000364489	-0.469376	0.0206679	-0.0961022	0.655087	-0.0903002	0.674761	0.113099	0.59876
ENSG00000116663	14	-0.557541	0.00464594	-0.340079	0.103952	0.410401	0.0463751	-0.294002	0.163177	-0.138817	0.517697	0.0675425	0.753837	0.072602	0.736016	0.259639	0.220497	0.417156	0.042553	0.571905	0.00350219	0.154575	0.470796	-0.0265453	0.902009	0.11201	0.602306	0.0750812	0.727331	-0.112526	0.600626	0.00776671	0.971268	-0.0148861	0.94496	-0.530611	0.0076417	-0.454179	0.0257826	0.703347	0.000126109	0.349315	0.0943044	-0.00113523	0.9958	-0.222968	0.294979	-0.211608	0.320895
ENSG00000116670	3	0.590382	0.00238854	0.689115	0.000195936	-0.792078	3.98718e-06	0.64239	0.000712523	0.304134	0.148487	0.673263	0.00031135	-0.70488	0.000120083	-0.444017	0.0297369	-0.278747	0.187169	-0.552382	0.00512684	-0.48413	0.0165209	-0.00280097	0.989636	0.370103	0.0750491	-0.082922	0.700081	-0.643918	0.00068537	0.160551	0.453599	-0.235667	0.267602	0.0495963	0.817982	0.302904	0.150219	-0.361675	0.0824587	-0.22938	0.280946	-0.151384	0.480112	-0.34482	0.0989127	-0.0768483	0.72116
ENSG00000162490	7	0.6762	0.000286341	0.43132	0.0353431	-0.668978	0.000351239	0.68809	0.000202065	0.681969	0.000242264	0.737537	3.91674e-05	-0.891914	4.8789e-09	-0.504454	0.0119446	-0.665221	0.000389782	-0.63387	0.000881647	0.0879517	0.682785	0.195623	0.359621	0.774123	9.05701e-06	0.229034	0.281692	-0.34978	0.0938379	-0.0789264	0.713925	-0.196042	0.358573	0.0155331	0.942572	0.471743	0.019951	-0.392977	0.0574787	0.0260942	0.903667	-0.133504	0.534	-0.370237	0.0749349	-0.122465	0.568625
ENSG00000177674	22	-0.179313	0.401816	0.330339	0.114897	0.0502381	0.815665	-0.342584	0.101266	-0.541873	0.00623644	0.169927	0.427295	0.126445	0.556028	-0.265048	0.210686	0.73924	3.67816e-05	0.223796	0.293143	-0.357119	0.0866869	0.168853	0.430265	-0.273751	0.195527	-0.667353	0.000367479	-0.633209	0.000896087	0.695989	0.000158862	-0.255962	0.227335	-0.0377866	0.860847	-0.251189	0.236421	0.110168	0.608328	-0.299884	0.15453	0.50817	0.0112332	-0.243931	0.250689	0.154443	0.471179
ENSG00000177000	22	0.347768	0.0958727	-0.0186435	0.931096	-0.348778	0.0948466	0.761171	1.56589e-05	0.761776	1.52751e-05	0.373503	0.0722073	-0.648885	0.000603151	0.103964	0.628782	-0.928155	6.48944e-11	-0.485032	0.0162913	0.354372	0.0893141	-0.263847	0.212839	0.67096	0.00033227	0.773317	9.38059e-06	0.263254	0.213908	-0.60854	0.00160303	0.244786	0.248981	-0.169286	0.429066	0.460556	0.0235249	-0.232439	0.274403	0.272679	0.197353	-0.675023	0.000296145	-0.0268028	0.901063	-0.154033	0.47237
ENSG00000011021	22	0.50491	0.0118552	-0.12943	0.546661	-0.304676	0.147728	0.478634	0.017978	0.841044	2.65173e-07	0.113822	0.596411	-0.527475	0.00807687	-0.163946	0.443977	-0.855978	9.63769e-08	-0.350772	0.0928458	0.249732	0.239243	0.119472	0.578181	0.526852	0.00816576	0.61444	0.00140091	0.333677	0.111054	-0.647637	0.000622969	-0.0598062	0.781322	0.214292	0.31465	0.226262	0.287716	-0.356806	0.0869834	0.393729	0.056961	-0.43485	0.0337068	-0.0716754	0.73927	-0.373755	0.0719995
ENSG00000120937	22	-0.526088	0.00827574	0.0741362	0.730638	0.388391	0.0607179	-0.60568	0.00170961	-0.883081	1.10948e-08	-0.275954	0.19181	0.649102	0.000599771	0.153492	0.473945	0.934691	2.34425e-11	0.440398	0.0312568	-0.326601	0.119312	-0.0544356	0.800555	-0.694263	0.00016754	-0.659724	0.000452756	-0.271253	0.199799	0.632739	0.000906506	0.00754269	0.972096	-0.0728217	0.735245	-0.339147	0.104965	0.280085	0.184973	-0.356542	0.0872341	0.45241	0.0264387	0.104688	0.626382	0.293544	0.163864
ENSG00000116685	23	-0.670408	0.000337458	-0.602431	0.00183802	0.44509	0.0292978	-0.161974	0.449554	0.0448172	0.835274	-0.138208	0.519551	0.106202	0.621372	0.648295	0.000612457	0.173974	0.416203	0.641081	0.000736532	0.187185	0.381117	-0.269767	0.202372	0.165603	0.439321	0.468082	0.0210684	0.246043	0.246481	-0.411091	0.0459729	0.19647	0.357504	-0.596178	0.0021084	-0.485227	0.0162419	0.796035	3.29232e-06	0.595676	0.00213149	-0.425249	0.0383044	-0.214933	0.313169	-0.369454	0.075601
ENSG00000083444	22	-0.361772	0.0823706	0.260807	0.218353	0.119331	0.578632	-0.281687	0.182367	-0.673979	0.00030509	-0.00703297	0.973981	0.307179	0.144262	0.0694175	0.747218	0.723748	6.40554e-05	0.222126	0.296854	-0.414652	0.0439398	-0.10028	0.641057	-0.452841	0.0262775	-0.53456	0.00712169	-0.420079	0.0409779	0.587387	0.00254532	0.0332249	0.877514	-0.107378	0.617492	-0.194503	0.362433	0.173982	0.416183	-0.372888	0.0727148	0.380448	0.0666581	0.0248905	0.908092	0.253567	0.231865
ENSG00000116688	23	-0.651034	0.000570321	-0.557942	0.00461024	0.517473	0.00960468	-0.195629	0.359607	-0.071984	0.738186	-0.335675	0.108801	0.266994	0.207231	0.657731	0.000477685	0.169265	0.429127	0.578657	0.00305295	0.134505	0.53091	-0.400513	0.0524484	-0.156079	0.466435	0.422494	0.0397114	0.354755	0.0889436	-0.409741	0.0467626	0.263767	0.212982	-0.404747	0.0497763	-0.440455	0.0312324	0.506839	0.0114839	0.442161	0.0305087	-0.535855	0.00695774	0.0905499	0.67391	-0.188233	0.378407
ENSG00000116691	23	0.638259	0.000790651	0.377843	0.0686998	-0.624108	0.00111684	0.259944	0.219935	0.416833	0.04273	0.257671	0.22414	-0.500997	0.0126391	-0.502319	0.0123697	-0.215927	0.310884	-0.276195	0.191407	-0.48474	0.0163655	0.397848	0.0541868	0.176637	0.408994	-0.132673	0.536572	-0.395605	0.0556845	-0.0332413	0.877454	-0.525337	0.00838511	0.39544	0.0557954	-0.0276001	0.898135	-0.440397	0.0312574	0.0436464	0.839523	0.0860661	0.689252	-0.440276	0.0313091	-0.339617	0.104454
ENSG00000048707	2	-0.498238	0.013217	-0.135671	0.52732	0.535443	0.00700956	-0.576259	0.00320658	-0.725383	6.05182e-05	-0.398452	0.0537894	0.689419	0.000194151	0.207116	0.331511	0.645438	0.000659243	0.363306	0.0809831	0.0832087	0.699091	-0.0595063	0.782393	-0.602081	0.00185232	-0.430582	0.0356932	0.0575503	0.789386	0.416212	0.0430717	0.145142	0.498605	-0.0974232	0.650638	-0.161787	0.450083	0.23708	0.264661	-0.261765	0.216605	0.382273	0.0652551	0.310053	0.140353	0.46968	0.0205746
ENSG00000162496	6	0.0749236	0.727882	0.247338	0.243925	-0.220373	0.30078	0.124129	0.563341	0.0869997	0.686047	0.593981	0.00221112	-0.449837	0.027417	-0.301373	0.152393	0.113541	0.597323	-0.0450116	0.834569	0.0173735	0.93578	0.176422	0.409573	0.447027	0.0285183	-0.128987	0.548048	-0.548183	0.00554847	0.287399	0.173282	-0.256526	0.226277	-0.306529	0.145157	0.00393511	0.98544	0.180175	0.399519	0.0445326	0.836307	0.228336	0.283202	-0.567474	0.00382631	-0.0549773	0.798609
ENSG00000162493	22	-0.68588	0.000215849	-0.33057	0.114627	0.596392	0.0020986	-0.627211	0.00103684	-0.652085	0.000554822	-0.475637	0.0188155	0.698839	0.000145386	0.473582	0.019408	0.726427	5.83502e-05	0.63494	0.00085868	-0.0975815	0.650106	-0.099	0.645343	-0.563818	0.00411248	-0.262346	0.21555	0.122639	0.56807	0.202399	0.342883	0.149409	0.485925	-0.158654	0.459021	-0.450165	0.0272906	0.502976	0.0122376	-0.0123563	0.954303	0.201543	0.344973	0.27677	0.190446	0.0509621	0.813054
ENSG00000116731	6	-0.327264	0.11852	-0.533867	0.00721077	0.485753	0.0161098	0.0403215	0.85161	0.198387	0.352737	-0.198291	0.352974	0.15361	0.473603	0.45211	0.0265514	-0.411367	0.0458127	0.0251705	0.907062	0.759072	1.70573e-05	-0.136396	0.525096	0.169925	0.427302	0.608853	0.00159169	0.716101	8.3125e-05	-0.478214	0.0180935	0.514621	0.0100816	-0.276761	0.190462	0.218252	0.305576	0.203952	0.339115	0.249876	0.238962	-0.331566	0.113473	0.414149	0.0442227	0.118218	0.582205
ENSG00000189337	15	0.248579	0.241489	0.607377	0.00164565	-0.407196	0.0482801	0.233496	0.272164	-0.324927	0.121329	0.169246	0.429177	-0.0258361	0.904615	-0.168544	0.431123	0.119577	0.577846	-0.401197	0.0520099	-0.424792	0.0385347	-0.314322	0.134688	-0.296714	0.15915	-0.385391	0.0629116	-0.397076	0.0546985	0.455044	0.0254666	0.0164744	0.939098	0.169826	0.427574	0.296688	0.159187	-0.444532	0.0295256	-0.572795	0.00343994	0.0492523	0.819224	0.0503131	0.815395	0.328577	0.116962
ENSG00000171729	4	-0.382751	0.0648914	-0.505552	0.0117306	0.473705	0.0193722	-0.490648	0.0149194	-0.160665	0.453273	-0.578353	0.00307209	0.454707	0.0255892	0.269264	0.203246	0.293701	0.163629	0.574123	0.00334884	0.0297918	0.890092	-0.0242753	0.910354	-0.379517	0.067382	0.0531152	0.805301	0.333904	0.110797	-0.248073	0.242481	-0.0469772	0.827449	0.039573	0.854336	-0.527444	0.00808129	0.295367	0.161141	0.32955	0.115819	-0.119386	0.578458	0.0324378	0.880396	-0.103647	0.629834
ENSG00000142621	22	0.152414	0.477095	0.351102	0.0925179	-0.127762	0.551887	-0.20254	0.342539	-0.315182	0.133567	0.0238248	0.912011	0.113271	0.598202	-0.410803	0.0461405	0.394514	0.0564242	-0.0448308	0.835225	-0.47051	0.0203219	0.304991	0.14729	-0.310173	0.140192	-0.548391	0.00552695	-0.352751	0.0908913	0.50547	0.0117465	-0.207808	0.329862	0.3241	0.122336	-0.0666056	0.757151	-0.247238	0.244122	-0.351076	0.0925441	0.370868	0.0744022	0.015436	0.94293	0.0557502	0.795836
ENSG00000142634	22	-0.0752127	0.726871	0.34142	0.102508	-0.113969	0.595932	-0.292181	0.165921	-0.379582	0.0673314	0.306572	0.145098	-0.0549265	0.798792	-0.344729	0.0990078	0.694	0.000168897	0.234624	0.269788	-0.428768	0.0365648	0.301793	0.151795	-0.0690075	0.748664	-0.628851	0.000996589	-0.745268	2.93338e-05	0.648995	0.000601436	-0.419553	0.0412576	-0.0987589	0.646151	-0.310591	0.139631	0.202066	0.343696	-0.153904	0.472746	0.517864	0.00954069	-0.492472	0.0144946	-0.051819	0.809966
ENSG00000132906	22	0.507269	0.0114025	0.274524	0.194217	-0.551749	0.00518858	0.70012	0.000139663	0.530027	0.00772119	0.360578	0.0834626	-0.536017	0.00693741	-0.035948	0.867558	-0.733171	4.59146e-05	-0.617612	0.00130157	0.0256878	0.90516	-0.182108	0.394397	0.423314	0.039288	0.412448	0.0451898	0.045143	0.834093	-0.324882	0.121384	0.120243	0.575712	0.102745	0.632834	0.503	0.0122328	-0.414842	0.0438332	-0.0391904	0.855729	-0.446028	0.028918	-0.0017906	0.993375	-0.084198	0.695679
ENSG00000116138	11	-0.0619653	0.773624	-0.429753	0.0360896	0.214112	0.315066	0.00416681	0.984583	0.354792	0.0889088	-0.141053	0.510907	-0.045615	0.832382	0.146901	0.493357	-0.334312	0.110335	0.144249	0.501278	0.471343	0.0200708	-0.0174538	0.935484	0.229831	0.279975	0.420964	0.04051	0.381285	0.0660115	-0.479846	0.017648	0.0226644	0.916282	-0.0960026	0.655423	-0.0818042	0.703945	0.093912	0.662489	0.413934	0.044344	-0.229314	0.281088	-0.0571359	0.79087	-0.0557647	0.795784
ENSG00000116771	2	0.0260868	0.903694	0.203723	0.339669	0.0668823	0.756172	-0.212218	0.319469	-0.358805	0.0851036	-0.0594371	0.78264	0.238367	0.262	-0.1151	0.592266	0.280876	0.183683	-0.0628045	0.770638	-0.146672	0.494039	0.187317	0.380776	-0.326169	0.11983	-0.414271	0.0441541	-0.115836	0.589885	0.387652	0.0612525	-0.023837	0.911967	0.209035	0.32695	0.0939474	0.662369	-0.209705	0.325366	-0.372	0.0734534	0.341969	0.101921	0.165665	0.439149	0.255435	0.228327
ENSG00000197312	11	0.0909525	0.672539	-0.456475	0.0249505	0.253769	0.231482	-0.136476	0.52485	0.470421	0.0203488	-0.15373	0.473251	-0.0824901	0.701573	-0.180445	0.398801	-0.383798	0.0641003	0.0770359	0.720506	0.63269	0.000907591	0.394582	0.0563779	0.324042	0.122406	0.342211	0.101664	0.449319	0.0276175	-0.397491	0.0544234	-0.0785533	0.715222	0.117757	0.583687	-0.0180616	0.933242	-0.00455878	0.983133	0.436148	0.0331203	0.0905125	0.674038	0.0159727	0.940949	-0.180043	0.399871
ENSG00000116786	25	0.450427	0.0271902	0.375015	0.0709698	-0.677551	0.00027544	0.532755	0.00735553	0.422241	0.0398423	0.361021	0.0830562	-0.601783	0.00186458	-0.124641	0.56172	-0.303634	0.149189	-0.258111	0.223321	-0.47931	0.0177935	-0.143037	0.504919	0.32072	0.126509	0.150359	0.483124	-0.400868	0.0522205	-0.181707	0.395455	-0.256723	0.225908	0.0855912	0.690883	0.0293301	0.891785	-0.247135	0.244325	0.129449	0.546602	-0.312365	0.137264	-0.467767	0.0211668	-0.377271	0.0691544
ENSG00000162461	22	-0.126773	0.554995	0.0266997	0.901442	0.01755	0.935129	0.0820353	0.703145	-0.0282022	0.895924	0.145259	0.498255	-0.0658177	0.759941	0.0689547	0.748851	0.0571544	0.790803	0.0395426	0.854446	0.00704316	0.973944	-0.134738	0.530191	0.0790074	0.713643	0.0590908	0.783877	-0.132433	0.537314	0.0571214	0.790922	0.0436651	0.839455	-0.274932	0.193528	-0.0299878	0.889373	0.13585	0.526771	0.0387785	0.85723	-0.19381	0.364178	-0.111204	0.604939	0.035113	0.870609
ENSG00000162458	10	-0.277701	0.188899	-0.453413	0.026065	0.227577	0.284849	-0.473259	0.0195024	0.0338044	0.875394	-0.388386	0.0607216	0.199084	0.351013	0.10247	0.633748	0.406696	0.0485826	0.742038	3.314e-05	-0.264125	0.212339	0.173987	0.416168	-0.136464	0.524886	-0.00894346	0.966917	0.0134086	0.950416	-0.253157	0.232646	-0.374613	0.0712973	0.00578116	0.978611	-0.809401	1.67016e-06	0.495366	0.0138413	0.568982	0.0037133	-0.0100656	0.962769	-0.39248	0.0578235	-0.591682	0.0023231
ENSG00000233954	11	0.00907279	0.966439	-0.29369	0.163646	0.250405	0.237937	-0.125088	0.560307	0.185888	0.384484	-0.22322	0.29442	0.112517	0.600656	-0.0428728	0.842332	-0.194605	0.362176	0.071835	0.738709	0.285394	0.176434	0.169426	0.428681	-0.0111346	0.958817	0.183345	0.391136	0.372466	0.0730654	-0.275636	0.192345	0.00796053	0.970551	0.208297	0.328698	-0.0505625	0.814495	-0.123661	0.564827	0.191147	0.370934	-0.0159623	0.940987	0.125585	0.558737	-0.137765	0.520905
ENSG00000065526	15	-0.218113	0.30589	-0.761284	1.55862e-05	0.420227	0.0408993	0.0393156	0.855273	0.564651	0.00404574	-0.32797	0.117681	-0.0133908	0.950482	0.412917	0.0449213	-0.557918	0.00461235	0.248282	0.24207	0.631676	0.000930404	-0.0645174	0.764552	0.320713	0.126518	0.839642	2.90049e-07	0.800573	2.62957e-06	-0.85254	1.22851e-07	0.279623	0.18573	-0.168486	0.431284	-0.0997003	0.642997	0.266385	0.208308	0.681151	0.000248129	-0.551144	0.00524827	0.230532	0.278471	-0.358096	0.0857666
ENSG00000116809	7	0.0910989	0.672041	-0.0430166	0.84181	-0.264866	0.211012	0.389658	0.0598095	0.554347	0.00493893	0.441464	0.030803	-0.641036	0.000737378	0.0232417	0.914157	-0.309319	0.141344	0.033877	0.875128	0.0221322	0.918241	-0.066439	0.757741	0.591694	0.00232251	0.456196	0.0250504	-0.210553	0.323369	-0.363769	0.0805685	-0.156159	0.466203	-0.267019	0.207186	-0.139402	0.515915	0.156456	0.465346	0.481023	0.0173324	-0.409882	0.0466797	-0.561845	0.00427434	-0.476123	0.0186777
ENSG00000173641	15	-0.207828	0.329814	-0.364665	0.0797694	0.177998	0.405335	0.022357	0.917414	0.214802	0.313472	-0.130514	0.54328	-0.0308613	0.886171	0.295717	0.160622	-0.13098	0.541827	0.26541	0.210041	0.153364	0.47432	-0.189541	0.375042	0.154231	0.471794	0.383883	0.064037	0.24931	0.240062	-0.427999	0.0369397	0.0690967	0.748349	-0.236021	0.266863	-0.231543	0.276309	0.347408	0.0962401	0.406367	0.048783	-0.314006	0.135102	-0.106461	0.620515	-0.29276	0.165046
ENSG00000185519	15	0.309491	0.141112	0.629969	0.000969941	-0.462447	0.0228869	-0.0310811	0.885365	-0.320843	0.126355	0.270554	0.201006	-0.0765866	0.722073	-0.456574	0.0249148	0.4326	0.0347423	-0.162465	0.44816	-0.664636	0.000396103	0.143355	0.503964	-0.258652	0.222318	-0.682072	0.000241532	-0.728597	5.40602e-05	0.623653	0.00112899	-0.431591	0.0352154	0.24011	0.258422	-0.0575317	0.789453	-0.301486	0.152233	-0.437571	0.0324866	0.381397	0.0659259	-0.323556	0.123	0.0904623	0.674209
ENSG00000142627	10	-0.354991	0.0887171	-0.556722	0.00471963	0.432289	0.0348877	-0.745913	2.8622e-05	-0.10462	0.626606	-0.620264	0.00122321	0.426524	0.0376666	0.121439	0.571892	0.5519	0.0051738	0.864276	5.22436e-08	-0.262324	0.215588	0.342647	0.1012	-0.384112	0.0638651	-0.133283	0.534683	0.140905	0.511354	-0.223855	0.293013	-0.432695	0.0346983	0.191304	0.370534	-0.908302	8.64743e-10	0.422633	0.0396392	0.538074	0.00668407	0.120114	0.576125	-0.222347	0.296361	-0.596462	0.0020954
ENSG00000142632	15	0.0806842	0.707823	0.503452	0.0121424	-0.344702	0.099036	0.253274	0.232423	-0.186521	0.382838	0.4962	0.0136574	-0.294442	0.162519	-0.129501	0.546441	0.175016	0.413375	-0.250769	0.237233	-0.233835	0.271448	-0.141973	0.508125	0.147611	0.491249	-0.280113	0.184927	-0.589646	0.00242626	0.465962	0.0217383	-0.0313593	0.884346	-0.242297	0.253978	0.19388	0.364003	0.0253568	0.906377	-0.337266	0.10703	0.176298	0.409908	-0.184973	0.386872	0.2486	0.241449
ENSG00000132881	22	-0.029483	0.891224	-0.140257	0.513317	-0.00770701	0.971489	0.218322	0.305415	0.219502	0.302743	-0.0739364	0.731337	-0.0795234	0.71185	0.287484	0.173149	-0.275571	0.192453	-0.0168753	0.937618	0.00636434	0.976454	-0.239999	0.258648	0.0745077	0.729337	0.367301	0.0774539	0.242813	0.252937	-0.365551	0.0789851	0.188188	0.378525	-0.0899354	0.676006	0.0337057	0.875755	0.0590269	0.784105	0.150296	0.483311	-0.463185	0.0226417	0.155356	0.468527	-0.199072	0.351043
ENSG00000037637	5	-0.232322	0.27465	-0.696994	0.000153989	0.400246	0.0526208	-0.4023	0.0513079	0.357521	0.0863071	-0.321569	0.125451	0.0492294	0.819307	0.0705826	0.743114	0.0216057	0.92018	0.645931	0.000650954	0.311795	0.138022	0.348882	0.0947419	0.195515	0.359892	0.325948	0.120097	0.305143	0.147077	-0.533266	0.00728869	-0.294976	0.161723	-0.0998618	0.642456	-0.624222	0.0011138	0.525438	0.0083704	0.774269	8.99933e-06	-0.0978781	0.649109	-0.316951	0.131282	-0.545994	0.00577958
ENSG00000055070	15	-0.65675	0.000490371	-0.869674	3.43208e-08	0.731248	4.91977e-05	-0.545313	0.00585301	-0.0296726	0.890529	-0.646983	0.000633568	0.485143	0.0162632	0.581264	0.00289309	0.220618	0.30023	0.81242	1.42239e-06	0.332709	0.112159	-0.0713235	0.740507	-0.187588	0.380073	0.363527	0.0807851	0.582399	0.00282575	-0.520491	0.00912029	0.0826363	0.701068	-0.237385	0.264028	-0.62261	0.00115732	0.651894	0.000557605	0.649308	0.000596559	-0.161594	0.45063	0.0848284	0.693508	-0.287716	0.172787
ENSG00000157191	22	-0.553703	0.00499989	-0.24467	0.249213	0.502887	0.0122553	-0.702756	0.000128498	-0.594009	0.00220978	-0.407709	0.0479712	0.582258	0.00283407	0.1548	0.470142	0.811693	1.47883e-06	0.660628	0.000441831	-0.18142	0.396215	0.118375	0.581701	-0.52363	0.00863823	-0.41732	0.042463	-0.0832048	0.699104	0.303583	0.149262	-0.106879	0.619136	-0.0947122	0.659781	-0.569067	0.00370701	0.481361	0.0172425	0.030829	0.886289	0.348562	0.0950657	0.0415962	0.846972	-0.00951327	0.96481
ENSG00000226029	2	-0.278632	0.187359	0.00875708	0.967606	0.189928	0.37405	-0.0271099	0.899935	-0.349084	0.0945374	-0.0499867	0.816572	0.269507	0.202823	0.301821	0.151755	0.119181	0.579114	-0.0603622	0.779338	0.166288	0.437405	-0.156654	0.464775	-0.223512	0.293771	-0.0409867	0.849189	0.103401	0.630653	0.159315	0.457126	0.33669	0.107669	-0.235242	0.268493	0.21961	0.302499	0.0742497	0.73024	-0.275886	0.191924	0.0891171	0.678799	0.37406	0.0717497	0.484008	0.0165522
ENSG00000080947	22	0.471897	0.0199049	0.215546	0.311757	-0.485255	0.016235	0.415345	0.0435522	0.392443	0.0578493	0.122033	0.57	-0.328731	0.116781	-0.109464	0.610632	-0.521937	0.00889557	-0.47504	0.0189863	-0.0751109	0.727227	-0.0215165	0.920509	0.224195	0.29226	0.19255	0.367366	0.0969939	0.652083	-0.228787	0.282227	-0.00687442	0.974568	0.288203	0.172029	0.34587	0.0978221	-0.446471	0.0287402	-0.0497521	0.817419	-0.245607	0.247346	-0.12105	0.573132	-0.109824	0.609452
ENSG00000219481	22	0.347512	0.0961335	0.0673928	0.754367	-0.339628	0.104441	0.638674	0.000782487	0.697865	0.000149872	0.519032	0.00935179	-0.717249	7.99785e-05	-0.148691	0.488046	-0.736014	4.14139e-05	-0.42296	0.0394705	0.376868	0.0694759	-0.0402584	0.85184	0.754338	2.06235e-05	0.565706	0.00396256	0.0187842	0.930578	-0.383147	0.0645916	0.0828657	0.700275	-0.187915	0.379229	0.390643	0.0591105	-0.12086	0.57374	0.246435	0.245706	-0.379625	0.0672981	-0.216846	0.308779	-0.19275	0.366858
ENSG00000215908	22	0.424814	0.0385236	-0.108166	0.614898	-0.204465	0.337874	0.34013	0.103897	0.662342	0.000421742	0.168743	0.430572	-0.406132	0.048926	-0.202867	0.341745	-0.698063	0.000148952	-0.341737	0.102169	0.304947	0.14735	0.233791	0.27154	0.488778	0.0153653	0.43998	0.0314365	0.30236	0.150988	-0.439477	0.0316532	-0.0230332	0.914924	0.202505	0.342626	0.256291	0.226718	-0.288029	0.172299	0.226729	0.286697	-0.250445	0.237859	-0.00262937	0.990271	-0.257432	0.224584
ENSG00000058453	3	0.234185	0.270712	0.211731	0.320607	-0.286405	0.17484	0.514978	0.0100209	0.360934	0.0831353	0.457631	0.0245398	-0.505868	0.0116696	-0.0808479	0.707256	-0.431525	0.0352465	-0.35999	0.0840038	0.0788336	0.714247	-0.129728	0.545732	0.449382	0.0275927	0.293224	0.164345	-0.110296	0.607909	-0.121465	0.57181	0.112143	0.601874	-0.150472	0.482792	0.3322	0.112743	-0.2183	0.305465	0.0185943	0.931278	-0.286495	0.174698	-0.14584	0.49652	0.00312881	0.988423
ENSG00000117122	22	-0.235802	0.26732	0.271252	0.199801	0.123342	0.565836	-0.518036	0.00951271	-0.713473	9.0742e-05	-0.0366522	0.864987	0.376645	0.0696548	-0.203434	0.340369	0.879629	1.50275e-08	0.316839	0.131426	-0.456918	0.0247923	0.175421	0.412276	-0.506762	0.0114985	-0.774971	8.72732e-06	-0.535183	0.00704241	0.734316	4.4053e-05	-0.253295	0.232383	0.0235014	0.913201	-0.316404	0.131986	0.14522	0.498372	-0.356984	0.0868146	0.565314	0.0039933	-0.0893395	0.67804	0.161647	0.450482
ENSG00000159363	5	-0.336554	0.107821	-0.294518	0.162406	0.162843	0.447092	0.0506864	0.814048	0.225705	0.288936	0.0672834	0.754754	-0.241555	0.25548	0.274583	0.194117	0.0267043	0.901425	0.41418	0.0442049	0.0861604	0.688928	-0.244635	0.249282	0.271659	0.199102	0.38488	0.063291	-0.0553636	0.797223	-0.338453	0.105723	-0.0239633	0.911502	-0.416458	0.0429359	-0.378864	0.0678941	0.42997	0.0359852	0.527368	0.00809202	-0.446635	0.0286745	-0.357354	0.0864653	-0.346745	0.0969199
ENSG00000117118	4	-0.343824	0.0999569	-0.381027	0.0662106	0.253928	0.231179	-0.315613	0.133008	-0.00417706	0.984545	-0.188181	0.378541	0.105832	0.622594	0.221175	0.298981	0.278223	0.188033	0.533474	0.00726162	0.0370788	0.86343	0.0521534	0.808762	0.0271655	0.899731	0.092846	0.666103	0.0554239	0.797007	-0.163983	0.443873	-0.121962	0.570224	-0.219745	0.302195	-0.47825	0.0180837	0.47879	0.0179353	0.440073	0.0313964	-0.0719457	0.738321	-0.340941	0.103022	-0.305748	0.146236
ENSG00000117115	13	0.00775962	0.971294	0.560508	0.00438701	-0.147472	0.491662	-0.088635	0.680447	-0.6238	0.00112506	0.177245	0.407356	0.189011	0.376404	-0.180297	0.399194	0.515518	0.00992963	-0.16417	0.443347	-0.376667	0.0696366	-0.0531461	0.805189	-0.33394	0.110756	-0.679789	0.000258173	-0.5407	0.00637189	0.758675	1.73335e-05	-0.0099715	0.963116	0.0469932	0.827391	0.179531	0.401233	-0.125498	0.559013	-0.644083	0.000682488	0.508197	0.0112282	0.108567	0.613577	0.461154	0.0233217
ENSG00000179051	5	-0.412163	0.0453531	-0.812453	1.41984e-06	0.531228	0.00755847	-0.377851	0.0686936	0.331073	0.114043	-0.42487	0.0384954	0.127544	0.552569	0.36831	0.0765811	0.0149082	0.944878	0.725734	5.97813e-05	0.265775	0.20939	0.195101	0.360929	0.126143	0.556978	0.479034	0.0178686	0.464404	0.0222415	-0.647176	0.000630421	-0.105572	0.623454	-0.156935	0.463965	-0.658735	0.000464988	0.574202	0.0033435	0.82232	8.2288e-07	-0.286378	0.174883	-0.177268	0.407294	-0.623761	0.0011261
ENSG00000074964	2	0.235702	0.267529	-0.146529	0.494466	-0.208666	0.327823	0.322841	0.123877	0.708971	0.000105216	0.388435	0.0606858	-0.648229	0.000613492	-0.204047	0.338884	-0.466183	0.0216677	-0.0206038	0.923871	0.215035	0.312935	0.214646	0.313831	0.726918	5.73527e-05	0.478164	0.0181073	-0.0599321	0.780872	-0.426192	0.037832	-0.212735	0.318264	-0.185818	0.384666	-0.0641476	0.765865	0.148572	0.488399	0.535031	0.0070617	-0.388857	0.0603826	-0.450957	0.0269876	-0.482952	0.016825
ENSG00000117154	15	0.352415	0.0912214	0.839395	2.94645e-07	-0.617965	0.00129092	0.437751	0.0324075	-0.241127	0.256349	0.516046	0.00984084	-0.316641	0.13168	-0.301995	0.151507	0.101575	0.636732	-0.526616	0.00819956	-0.559669	0.00445897	-0.231807	0.275746	-0.0846833	0.694007	-0.430505	0.0357295	-0.706863	0.000112662	0.549295	0.00543411	-0.0712564	0.740743	0.0878886	0.683001	0.361107	0.0829769	-0.477982	0.0181575	-0.618187	0.00128424	0.107901	0.615768	-0.164826	0.441502	0.301141	0.152725
ENSG00000179023	4	-0.568448	0.00375295	-0.538501	0.00663243	0.63299	0.000900926	-0.867943	3.9347e-08	-0.46878	0.0208515	-0.708013	0.000108546	0.729277	5.27743e-05	0.273283	0.196322	0.743086	3.18594e-05	0.854488	1.07144e-07	-0.127548	0.552558	0.230064	0.279474	-0.585101	0.00267072	-0.295052	0.161609	0.202911	0.341639	0.0128504	0.952478	-0.176671	0.408901	0.0644601	0.764755	-0.756177	1.91667e-05	0.545302	0.00585423	0.260994	0.21801	0.287229	0.173547	0.0616452	0.774764	-0.208195	0.328942
ENSG00000009709	6	-0.163248	0.445948	-0.678147	0.000270748	0.378679	0.068039	-0.0764255	0.722635	0.470428	0.0203467	-0.317895	0.130074	0.0215273	0.920469	0.248931	0.240802	-0.380658	0.0664956	0.319879	0.127563	0.49614	0.0136706	-0.00244373	0.990958	0.245757	0.247048	0.621169	0.00119743	0.612107	0.00147806	-0.691841	0.00018042	0.0920648	0.668755	-0.0960147	0.655382	-0.220994	0.299385	0.256854	0.225663	0.643775	0.000687879	-0.362833	0.0814092	0.134539	0.530804	-0.360736	0.0833176
ENSG00000159423	15	0.116029	0.589259	0.372774	0.0728095	-0.300759	0.153272	0.217525	0.307229	-0.216218	0.310215	0.154514	0.470972	-0.0139951	0.94825	-0.0103401	0.961754	0.0836385	0.697608	-0.229727	0.2802	-0.392976	0.0574798	-0.212085	0.319779	-0.118324	0.581864	-0.203317	0.340653	-0.268845	0.203979	0.230343	0.278875	0.0875808	0.684055	-0.0123043	0.954496	0.182166	0.394242	-0.043805	0.838947	-0.359848	0.0841348	-0.086517	0.687703	0.130483	0.543377	0.227572	0.28486
ENSG00000169991	23	-0.461323	0.0232642	-0.216201	0.310255	0.308935	0.141864	-0.0522506	0.808412	-0.241415	0.255764	-0.178486	0.404025	0.246017	0.246533	0.459697	0.0238194	0.141482	0.509608	0.20779	0.329904	0.116647	0.587264	-0.480865	0.0173746	-0.229958	0.279702	0.18572	0.384923	0.212695	0.318356	-0.077788	0.717885	0.331893	0.113096	-0.297835	0.157505	-0.0880564	0.682427	0.207316	0.331033	0.0366936	0.864836	-0.150202	0.483588	0.164736	0.441756	0.140518	0.512528
ENSG00000127481	5	-0.275671	0.192285	-0.750638	2.38531e-05	0.492829	0.0144127	-0.304378	0.148146	0.443705	0.0298654	-0.287504	0.173118	-0.0306089	0.887096	0.126054	0.557257	-0.150007	0.48416	0.553913	0.00498	0.561971	0.0042638	0.239556	0.259555	0.305289	0.146875	0.493358	0.0142921	0.449936	0.0273787	-0.589686	0.00242422	-0.117343	0.585022	-0.150577	0.482484	-0.45531	0.0253697	0.409275	0.0470376	0.793519	3.72041e-06	-0.156601	0.464928	-0.211147	0.321973	-0.438397	0.0321233
ENSG00000127463	15	-0.520976	0.0090444	-0.798844	2.86664e-06	0.715109	8.59314e-05	-0.634699	0.000863803	-0.103587	0.630034	-0.784944	5.57464e-06	0.628288	0.00101026	0.421603	0.0401747	0.245664	0.247233	0.726421	5.83625e-05	0.214829	0.313411	0.104403	0.627327	-0.359464	0.0844904	0.201037	0.346211	0.6491	0.000599803	-0.432772	0.0346626	0.0702024	0.744452	0.0305092	0.887461	-0.58322	0.00277786	0.49478	0.0139715	0.478496	0.018016	-0.0746106	0.728977	0.253884	0.231262	-0.282823	0.180535
ENSG00000053372	10	-0.372536	0.0730065	-0.499464	0.0129574	0.514493	0.0101035	-0.537439	0.0067615	-0.0732154	0.733864	-0.286861	0.174125	0.270039	0.2019	0.0126778	0.953116	0.347182	0.0964717	0.613152	0.00144307	0.218522	0.304963	0.233919	0.271271	-0.0587785	0.784993	-0.0160321	0.94073	0.140333	0.513089	-0.0900141	0.675737	-0.181888	0.394976	-0.132089	0.538383	-0.530488	0.00765836	0.498976	0.0130603	0.401943	0.0515342	0.101501	0.636979	-0.0657804	0.760073	-0.239742	0.259175
ENSG00000053371	5	-0.242446	0.253676	-0.289029	0.170748	0.0612836	0.776053	0.212262	0.319367	0.33082	0.114336	0.164247	0.44313	-0.324431	0.121932	0.347762	0.0958785	-0.178777	0.403248	0.254238	0.230591	0.187574	0.380109	-0.295919	0.160323	0.414435	0.0440614	0.502228	0.0123881	0.0437753	0.839054	-0.41233	0.0452571	0.0662558	0.75839	-0.464765	0.0221241	-0.186014	0.384156	0.368525	0.076396	0.505501	0.0117405	-0.417598	0.0423117	-0.349846	0.0937714	-0.307907	0.143265
ENSG00000040487	5	0.231546	0.276303	-0.426579	0.0376392	-0.0509859	0.812969	-0.102492	0.633676	0.66576	0.000384031	-0.126019	0.557369	-0.299611	0.154925	-0.163381	0.44557	-0.290995	0.167727	0.315152	0.133607	0.0931567	0.665048	0.44276	0.030258	0.409944	0.0466434	0.329215	0.116212	0.180116	0.399676	-0.581336	0.00288881	-0.457877	0.0244532	0.180823	0.397797	-0.417406	0.0424161	0.113805	0.596464	0.724938	6.14623e-05	-0.113033	0.598974	-0.473185	0.0195242	-0.711362	9.72972e-05
ENSG00000077549	4	-0.561356	0.00431527	-0.532558	0.0073815	0.577934	0.00309858	-0.728977	5.33375e-05	-0.266981	0.207254	-0.352722	0.0909197	0.416864	0.042713	0.147153	0.49261	0.63901	0.000775927	0.826103	6.61703e-07	0.0810235	0.706647	0.308545	0.142395	-0.162257	0.448751	-0.161997	0.449487	0.0548905	0.798921	0.0228212	0.915705	-0.206159	0.333799	-0.179813	0.400484	-0.691196	0.000183988	0.682368	0.000239445	0.416332	0.0430055	0.328006	0.117638	-0.157568	0.46214	-0.301695	0.151934
ENSG00000173436	5	0.217934	0.306298	0.345739	0.0979572	-0.277114	0.189874	0.17755	0.406535	-0.219452	0.302857	-0.0985467	0.646863	0.160864	0.452707	0.0845368	0.694512	-0.0728878	0.735013	-0.392251	0.0579829	-0.336881	0.107457	-0.262932	0.214489	-0.361371	0.0827363	-0.193044	0.366114	0.0312225	0.884847	0.151437	0.479958	0.135148	0.528929	0.32536	0.120805	0.314974	0.133837	-0.454887	0.0255235	-0.482724	0.0168842	-0.00812674	0.969937	0.243922	0.250708	0.224092	0.292488
ENSG00000158747	15	-0.00151289	0.994402	0.277133	0.189843	-0.129655	0.545957	0.219388	0.303001	-0.0110732	0.959044	0.481869	0.0171082	-0.342214	0.10166	-0.192913	0.366447	0.0598464	0.781178	-0.13031	0.543914	0.0354032	0.869549	-0.0343882	0.873259	0.243571	0.251413	-0.0672736	0.754788	-0.413126	0.0448023	0.281015	0.183457	-0.00555134	0.979461	-0.300388	0.153804	0.133279	0.534695	0.0143679	0.946874	-0.114396	0.594545	0.0683965	0.750821	-0.263022	0.214325	0.11073	0.606486
ENSG00000162542	22	-0.411424	0.0457796	0.120194	0.575871	0.281622	0.182472	-0.388092	0.0609337	-0.623855	0.00112359	0.0379482	0.860258	0.29932	0.155345	-0.011176	0.958665	0.724264	6.29192e-05	0.32988	0.115432	-0.175439	0.412228	0.00713198	0.973615	-0.289657	0.169779	-0.486603	0.0158975	-0.378983	0.0678005	0.58501	0.00267585	0.000588268	0.997823	-0.252962	0.233019	-0.213897	0.315564	0.322482	0.124321	-0.228135	0.283636	0.297985	0.157286	-0.0713364	0.740462	0.230554	0.278422
ENSG00000169914	3	-0.0231986	0.914316	-0.32715	0.118656	0.346192	0.097489	-0.621943	0.00117573	-0.105321	0.624283	-0.444185	0.029668	0.410971	0.0460425	-0.215408	0.312076	0.269	0.203708	0.351127	0.0924932	0.132622	0.536728	0.602936	0.00181754	-0.204735	0.337224	-0.297574	0.157887	0.22396	0.292781	0.0495118	0.818287	-0.275853	0.191981	0.310541	0.139698	-0.291525	0.166918	0.105091	0.625047	0.140558	0.512406	0.489607	0.0151663	0.0576969	0.788861	-0.102025	0.635229
ENSG00000162543	15	0.150887	0.48157	0.29456	0.162343	-0.353269	0.0903856	0.187702	0.37978	-0.00531829	0.980323	0.242467	0.253634	-0.17484	0.41385	-0.0311048	0.885278	0.0292884	0.891938	-0.172036	0.421497	-0.329558	0.115809	0.0277099	0.897731	0.0466042	0.828799	-0.110027	0.608787	-0.303948	0.148748	0.129345	0.546926	-0.0930614	0.665372	0.00621932	0.976991	0.0826523	0.701012	-0.0417537	0.846399	-0.152757	0.476092	-0.0847546	0.693762	-0.0640657	0.766155	-0.0498916	0.816916
ENSG00000162545	22	0.675209	0.000294584	0.190095	0.373623	-0.570419	0.00360822	0.657438	0.000481437	0.704773	0.000120492	0.238885	0.260932	-0.556107	0.00477566	-0.238205	0.262333	-0.884569	9.7059e-09	-0.642926	0.000702902	0.0982928	0.647716	-0.0429773	0.841952	0.455639	0.0252509	0.439891	0.0314745	0.173317	0.417993	-0.450645	0.0271068	-0.00694741	0.974298	0.272808	0.197132	0.481469	0.0172138	-0.544053	0.00599113	0.0525337	0.807393	-0.435915	0.0332248	0.0133359	0.950684	-0.121533	0.571593
ENSG00000090432	21	-0.0532459	0.804831	0.0324503	0.88035	0.0389542	0.85659	-0.151547	0.479634	-0.249976	0.238769	-0.283613	0.179268	0.272356	0.197906	0.152091	0.47804	0.199935	0.348916	0.0681532	0.75168	-0.255842	0.227561	-0.0157397	0.941809	-0.45881	0.0241264	-0.17186	0.421978	0.0432848	0.840836	0.0689142	0.748993	0.00798869	0.970447	0.1903	0.373097	-0.101939	0.635518	-0.161582	0.450665	-0.155352	0.46854	0.0359961	0.867383	0.142938	0.505216	0.123766	0.564492
ENSG00000183114	15	-0.148099	0.4898	0.304143	0.148475	-0.13629	0.525421	0.394813	0.0562202	-0.219857	0.301943	0.352903	0.090743	-0.0848205	0.693535	0.292549	0.165364	-0.0226874	0.916197	-0.287693	0.172823	-0.0474371	0.825785	-0.50991	0.0109124	0.0983594	0.647492	0.0669519	0.755926	-0.18396	0.389522	0.218484	0.305047	0.432074	0.0349883	-0.399557	0.0530669	0.361561	0.0825628	0.126694	0.555244	-0.347372	0.0962763	-0.242341	0.253889	0.187723	0.379724	0.310891	0.139228
ENSG00000158828	24	-0.578564	0.0030588	-0.183841	0.389834	0.29261	0.165272	0.332425	0.112485	-0.0977801	0.649438	0.130647	0.542864	-0.0264575	0.902332	0.698402	0.000147385	-0.0810194	0.706662	0.0944853	0.660549	0.267254	0.206772	-0.725142	6.10286e-05	0.10222	0.634582	0.535698	0.00697748	0.164974	0.441085	-0.210227	0.324137	0.646779	0.000636917	-0.708585	0.000106545	0.113101	0.598754	0.420003	0.0410179	0.0946373	0.660034	-0.525877	0.00830643	0.251982	0.234896	0.205449	0.335503
ENSG00000117242	21	-0.248859	0.240942	-0.141103	0.510754	0.340082	0.103949	-0.361956	0.0822034	-0.308492	0.142467	-0.314779	0.134092	0.40706	0.0483623	0.0556024	0.796366	0.325522	0.12061	0.236479	0.265909	-0.027849	0.897221	0.0703281	0.74401	-0.387552	0.0613255	-0.166583	0.43658	0.136116	0.525955	0.149594	0.485379	0.0758373	0.724688	0.123363	0.565772	-0.191842	0.369163	0.0518427	0.809881	-0.072417	0.736666	0.0451931	0.833911	0.250106	0.238516	0.0238781	0.911815
ENSG00000244038	22	-0.586428	0.00259733	-0.309419	0.141209	0.460144	0.0236658	-0.705118	0.000119169	-0.513066	0.0103499	-0.329205	0.116223	0.486948	0.0158121	0.21732	0.307696	0.825707	6.77162e-07	0.757568	1.8126e-05	-0.151296	0.480369	0.136938	0.523433	-0.404435	0.04997	-0.36693	0.0777766	-0.14909	0.486867	0.238505	0.261714	-0.217946	0.306271	-0.174201	0.415586	-0.672808	0.000315392	0.57087	0.00357573	0.186532	0.38281	0.340723	0.103257	-0.224409	0.291789	-0.105002	0.62534
ENSG00000117245	22	-0.0277846	0.897457	0.550638	0.00529857	-0.198347	0.352836	-0.173392	0.417789	-0.688858	0.000197458	0.0241828	0.910695	0.274695	0.193928	-0.14818	0.48956	0.651127	0.000568934	-0.0368862	0.864133	-0.656763	0.0004902	-0.179394	0.401601	-0.598902	0.0019867	-0.726496	5.82077e-05	-0.561335	0.004317	0.709075	0.000104861	-0.138114	0.51984	0.153006	0.475364	-0.053966	0.802242	-0.212661	0.318436	-0.600503	0.00191802	0.331917	0.113068	-0.00830619	0.969273	0.2942	0.162881
ENSG00000189410	15	0.400872	0.0522176	0.595901	0.00212112	-0.451259	0.0268725	-0.0889521	0.679363	-0.190462	0.372684	0.228227	0.283438	-0.161001	0.452317	-0.606189	0.00169022	0.387158	0.0616123	-0.128352	0.550034	-0.646225	0.000646051	0.367705	0.0771034	-0.212854	0.317986	-0.67726	0.000277756	-0.706271	0.000114833	0.546106	0.00576752	-0.533156	0.00730301	0.421629	0.0401611	-0.106683	0.619784	-0.379531	0.0673713	-0.342905	0.100927	0.387461	0.0613916	-0.293538	0.163873	-0.0704744	0.743495
ENSG00000127483	15	-0.76203	1.51162e-05	-0.909079	7.90374e-10	0.879746	1.48755e-08	-0.514165	0.0101597	-0.113506	0.597438	-0.652313	0.000551508	0.593785	0.00222049	0.662336	0.00042181	0.155788	0.467279	0.715077	8.60244e-05	0.542845	0.00612604	-0.137548	0.521568	-0.186082	0.38398	0.433095	0.0345127	0.760078	1.63734e-05	-0.47808	0.0181306	0.358335	0.0855428	-0.316291	0.132132	-0.432393	0.0348391	0.658864	0.000463376	0.521432	0.00897357	-0.216897	0.308662	0.322748	0.123992	-0.111345	0.604478
ENSG00000075151	6	-0.397798	0.0542202	-0.644099	0.000682207	0.618434	0.00127685	-0.34775	0.0958909	0.0570079	0.791328	-0.392285	0.057959	0.307495	0.143828	0.279245	0.186349	-0.0457981	0.831719	0.366226	0.0783921	0.603751	0.0017849	0.127005	0.554265	-0.0126862	0.953085	0.338018	0.106201	0.598112	0.00202135	-0.322698	0.124054	0.222778	0.295401	-0.144834	0.499525	-0.16037	0.454114	0.300112	0.154202	0.377687	0.0688232	0.00147939	0.994526	0.218705	0.304548	-0.011864	0.956122
ENSG00000117298	10	-0.324058	0.122386	-0.437952	0.0323187	0.335582	0.108905	-0.605428	0.0017193	-0.0728803	0.735039	-0.487309	0.0157232	0.301194	0.152649	0.0876346	0.683871	0.512835	0.0103902	0.767039	1.22713e-05	-0.264789	0.21115	0.322218	0.124647	-0.335789	0.108673	-0.0956734	0.656534	0.0260151	0.903957	-0.181003	0.397321	-0.386287	0.0622499	0.125175	0.560032	-0.826637	6.41385e-07	0.366355	0.0782792	0.503857	0.0120622	0.0529255	0.805983	-0.258118	0.223308	-0.544352	0.00595812
ENSG00000142794	4	0.218838	0.304246	0.263988	0.212586	-0.292179	0.165925	0.384275	0.0637427	0.182661	0.392937	0.337287	0.107007	-0.327277	0.118505	-0.00202497	0.992507	-0.307899	0.143275	-0.379019	0.067772	0.0759272	0.724374	-0.0550848	0.798224	0.232636	0.273984	0.118724	0.580579	-0.127417	0.552968	-0.0256473	0.905309	0.065258	0.761925	-0.0508565	0.813435	0.366121	0.0784844	-0.245109	0.248337	-0.133198	0.534947	-0.186776	0.382178	-0.0226194	0.916448	0.132139	0.538225
ENSG00000162551	22	-0.142826	0.505555	0.491841	0.0146404	-0.0359526	0.867542	-0.338346	0.105841	-0.836716	3.48809e-07	-0.0753116	0.726525	0.426261	0.0377974	-0.103791	0.629357	0.789909	4.42072e-06	0.0472912	0.826313	-0.574484	0.00332443	-0.0476257	0.825102	-0.686415	0.00021244	-0.826349	6.52305e-07	-0.524339	0.00853244	0.799683	2.74932e-06	-0.092801	0.666255	0.143683	0.502979	-0.0689306	0.748935	-0.10564	0.623229	-0.646635	0.000639274	0.528227	0.0079706	0.0930383	0.66545	0.420221	0.0409021
ENSG00000076864	6	0.393685	0.0569912	0.82349	7.69678e-07	-0.578401	0.00306907	0.281016	0.183456	-0.232521	0.274228	0.584203	0.00272143	-0.35995	0.0840408	-0.550623	0.0053001	0.212534	0.318731	-0.455391	0.0253403	-0.476271	0.0186358	0.0281882	0.895975	0.0427526	0.842768	-0.571246	0.00354884	-0.819963	9.40211e-07	0.691725	0.000181055	-0.221811	0.297558	0.0658418	0.759856	0.290843	0.167959	-0.319858	0.127589	-0.570457	0.00360542	0.330055	0.115227	-0.258424	0.222741	0.268653	0.204314
ENSG00000090686	9	0.365508	0.0790231	0.239663	0.259337	-0.170877	0.424678	-0.346869	0.0967917	-0.210894	0.322567	-0.169033	0.429769	0.238805	0.261097	-0.575097	0.00328331	0.25473	0.229659	-0.0935108	0.663848	-0.268332	0.204875	0.396171	0.0553035	-0.348711	0.0949143	-0.597893	0.00203106	-0.164826	0.441501	0.404608	0.0498627	-0.408925	0.047245	0.551333	0.0052296	-0.0533235	0.804551	-0.401537	0.0517924	-0.300591	0.153513	0.500851	0.0126691	-0.0666993	0.756819	0.0751769	0.726996
ENSG00000142798	22	-0.325284	0.120897	-0.0566716	0.792533	0.237154	0.264508	-0.649811	0.000588813	-0.485057	0.0162849	-0.332464	0.11244	0.386278	0.0622566	-0.0565134	0.7931	0.846988	1.79521e-07	0.648596	0.000607699	-0.521075	0.00902895	0.202682	0.342195	-0.545698	0.00581142	-0.540509	0.00639424	-0.337371	0.106915	0.325487	0.120652	-0.401589	0.0517593	0.130692	0.542723	-0.712204	9.46339e-05	0.259351	0.221028	0.0668998	0.75611	0.306232	0.145567	-0.245395	0.247767	-0.257265	0.224896
ENSG00000218510	3	-0.122419	0.568772	0.224677	0.291196	-0.23921	0.260265	0.615682	0.00136127	0.0749493	0.727792	0.497201	0.0134396	-0.378566	0.0681286	0.317039	0.131169	-0.253403	0.232177	-0.278671	0.187294	0.117482	0.584573	-0.665235	0.000389628	0.358687	0.0852136	0.366179	0.0784328	-0.204928	0.336758	-0.044647	0.835892	0.387349	0.0614729	-0.590553	0.00237984	0.330168	0.115096	0.156963	0.463882	-0.0688321	0.749283	-0.512368	0.0104723	-0.1374	0.522021	0.244994	0.248566
ENSG00000070831	3	-0.387386	0.0614457	-0.524288	0.00853998	0.556842	0.00470882	-0.615184	0.00137705	-0.229165	0.281409	-0.629836	0.000973071	0.562657	0.00420709	0.174653	0.414358	0.349141	0.0944803	0.565505	0.00397832	0.125999	0.557431	0.204093	0.338773	-0.396827	0.0548644	-0.0797699	0.710995	0.381781	0.065631	-0.155802	0.467238	-0.0474261	0.825825	0.116935	0.586336	-0.45551	0.0252974	0.35097	0.0926491	0.233106	0.272988	0.283835	0.178913	0.235555	0.267836	-0.106936	0.618949
ENSG00000162552	15	0.313401	0.135896	0.524385	0.0085256	-0.352635	0.0910051	-0.014232	0.947375	-0.381015	0.0662199	-0.179242	0.402007	0.221211	0.298899	-0.221302	0.298697	0.215204	0.312545	-0.292613	0.165268	-0.635189	0.000853404	-0.088314	0.681545	-0.584802	0.00268754	-0.536561	0.0068697	-0.238477	0.261772	0.377018	0.0693563	-0.117299	0.585163	0.529217	0.00783262	0.135128	0.52899	-0.552372	0.00512776	-0.577537	0.00312391	0.194581	0.362237	0.253955	0.231128	0.202032	0.343777
ENSG00000184677	15	-0.217462	0.307373	-0.738498	3.78051e-05	0.46868	0.0208826	-0.195765	0.359266	0.422578	0.0396678	-0.392188	0.0580264	0.102379	0.634052	0.276064	0.191626	-0.320617	0.126637	0.372491	0.0730439	0.569936	0.00364325	0.103907	0.628971	0.213048	0.317534	0.564687	0.00404293	0.670845	0.00033334	-0.670317	0.000338318	0.0918524	0.669477	-0.0499474	0.816714	-0.251757	0.235329	0.303265	0.14971	0.626668	0.00105047	-0.211803	0.320438	0.185641	0.385129	-0.339264	0.104837
ENSG00000133216	23	-0.78326	6.02268e-06	-0.639336	0.000769613	0.809101	1.69677e-06	-0.559216	0.00449822	-0.281329	0.182947	-0.413308	0.0446985	0.462114	0.0229983	0.467084	0.0213817	0.458209	0.0243363	0.743639	3.12019e-05	0.328835	0.116658	-0.0198055	0.926813	-0.254523	0.230049	0.148195	0.489515	0.324235	0.12217	-0.133448	0.534171	0.1783	0.404525	-0.358409	0.0854739	-0.517133	0.00966043	0.59577	0.00212714	0.387049	0.0616919	-0.011728	0.956624	0.121395	0.572032	-0.0982361	0.647906
ENSG00000004487	3	0.187548	0.380177	0.0885217	0.680835	-0.230482	0.278577	0.547713	0.00559745	0.365685	0.0788677	0.333444	0.11132	-0.400514	0.052448	0.0440319	0.838123	-0.537616	0.00673977	-0.380646	0.0665045	0.256767	0.225827	-0.244469	0.249614	0.471738	0.0199523	0.403465	0.050574	0.0622723	0.772531	-0.239688	0.259284	0.256505	0.226316	-0.211597	0.32092	0.37945	0.0674342	-0.00477897	0.982319	0.0070003	0.974102	-0.289166	0.170536	-0.011245	0.958409	0.0874507	0.684501
ENSG00000169641	22	-0.731333	4.90481e-05	-0.597991	0.00202674	0.789642	4.47688e-06	-0.849874	1.47669e-07	-0.561746	0.00428255	-0.704741	0.000120617	0.809589	1.65368e-06	0.37707	0.0693146	0.743198	3.17256e-05	0.851002	1.36669e-07	0.0497115	0.817566	0.0715689	0.739645	-0.616861	0.00132454	-0.209222	0.326507	0.298038	0.157208	0.0381231	0.85962	0.0176691	0.93469	-0.0839718	0.696458	-0.674058	0.000304403	0.583812	0.00274377	0.224367	0.29188	0.234266	0.27054	0.159642	0.456193	-0.0498098	0.817211
ENSG00000261326	10	0.317409	0.130695	0.218494	0.305025	-0.210096	0.324445	0.564408	0.00406516	0.26959	0.202679	0.358724	0.0851789	-0.316649	0.131671	-0.089304	0.678161	-0.644624	0.000673123	-0.64342	0.000694123	0.407216	0.0482681	-0.224113	0.292442	0.386487	0.0621027	0.291071	0.16761	0.139426	0.515842	-0.0807582	0.707567	0.329007	0.116456	-0.121714	0.571015	0.709306	0.000104073	-0.325812	0.12026	-0.246495	0.245588	-0.190386	0.372876	0.300072	0.154259	0.427713	0.0370797
ENSG00000125944	15	-0.412218	0.0453217	-0.806402	1.95354e-06	0.675643	0.000290945	-0.555064	0.00487185	0.0200225	0.926013	-0.725071	6.11783e-05	0.575599	0.00324998	0.396544	0.0550534	0.0391083	0.856028	0.540255	0.00642398	0.389367	0.0600172	0.241694	0.255198	-0.241602	0.255385	0.288305	0.171871	0.784296	5.74352e-06	-0.488217	0.0155012	0.138179	0.519642	0.0731553	0.734075	-0.374106	0.0717117	0.387975	0.0610187	0.441375	0.0308405	-0.0842522	0.695492	0.381805	0.0656125	-0.215456	0.311965
ENSG00000125945	22	0.02459	0.909197	-0.42646	0.0376985	0.116453	0.587892	0.435175	0.0335588	0.649816	0.000588731	0.0348469	0.871582	-0.305397	0.146724	0.313552	0.135698	-0.82117	8.78379e-07	-0.181358	0.39638	0.687261	0.000207144	-0.240146	0.258349	0.556031	0.00478261	0.856038	9.59599e-08	0.618462	0.00127599	-0.731308	4.9092e-05	0.375243	0.0707849	-0.251669	0.235497	0.301595	0.152077	0.0358971	0.867744	0.439149	0.0317954	-0.557364	0.00466182	0.161375	0.451254	-0.0960186	0.655369
ENSG00000249087	8	-0.0346395	0.87234	-0.110163	0.608343	0.100584	0.640039	0.351511	0.0921123	0.162415	0.448301	0.10733	0.617651	-0.0277529	0.897574	0.294479	0.162464	-0.516829	0.00971059	-0.366739	0.077943	0.498336	0.013196	-0.252897	0.233142	0.264142	0.212309	0.452745	0.0263135	0.456477	0.0249495	-0.216441	0.309705	0.557782	0.0046244	-0.178931	0.402836	0.554609	0.00491438	-0.0878063	0.683283	-0.090187	0.675147	-0.274411	0.194408	0.506928	0.011467	0.27006	0.201862
ENSG00000204219	22	-0.293932	0.163282	0.158709	0.458863	0.101815	0.635932	-0.349901	0.0937162	-0.592131	0.00230084	-0.14661	0.494223	0.369307	0.0757263	0.0973666	0.650829	0.673807	0.000306584	0.299151	0.15559	-0.41886	0.0416287	-0.0893106	0.678138	-0.441155	0.030934	-0.493057	0.0143607	-0.328633	0.116897	0.455075	0.0254551	-0.0689724	0.748788	-0.0476083	0.825166	-0.256941	0.2255	0.220604	0.300261	-0.237214	0.264382	0.250162	0.238407	-0.0279179	0.896968	0.0911186	0.671974
ENSG00000088280	6	0.375781	0.0703499	0.886377	8.23007e-09	-0.54455	0.00593637	0.26917	0.203411	-0.314459	0.134509	0.638496	0.00078598	-0.327977	0.117672	-0.567972	0.00378864	0.260277	0.219323	-0.498825	0.0130921	-0.45533	0.0253625	0.0268566	0.900865	0.00527546	0.980482	-0.640798	0.00074182	-0.866494	4.40568e-08	0.815372	1.21231e-06	-0.196212	0.358147	0.0626496	0.771189	0.35577	0.0879694	-0.393127	0.0573756	-0.670804	0.000333729	0.389447	0.05996	-0.215096	0.312794	0.368069	0.0767888
ENSG00000117318	3	0.813852	1.3167e-06	0.65177	0.000559422	-0.903832	1.42878e-09	0.579067	0.00302732	0.398723	0.0536111	0.46191	0.0230667	-0.611019	0.00151524	-0.487305	0.0157241	-0.417961	0.0421143	-0.642468	0.000711124	-0.526719	0.00818482	0.101084	0.638368	0.241975	0.254629	-0.104041	0.628525	-0.454554	0.0256452	0.0486557	0.821379	-0.350169	0.0934474	0.40393	0.0502836	0.326593	0.119321	-0.646848	0.00063578	-0.228203	0.283489	-0.0662239	0.758503	-0.289094	0.170647	-0.141944	0.508213
ENSG00000142676	6	-0.0456144	0.832384	0.132752	0.536327	-0.179637	0.400951	0.183137	0.391683	0.120756	0.574073	0.576974	0.00316009	-0.431676	0.0351751	-0.116036	0.589237	0.0951785	0.658205	0.0527187	0.806727	0.0140061	0.948209	0.0628266	0.770559	0.50816	0.0112352	0.0158661	0.941342	-0.497564	0.0133613	0.149983	0.484231	-0.157624	0.46198	-0.484502	0.0164261	-0.0745988	0.729018	0.436729	0.0328604	0.148404	0.488896	0.0565486	0.792973	-0.497326	0.0134125	-0.0832131	0.699076
ENSG00000011007	11	0.0171092	0.936755	-0.535218	0.00703798	0.222634	0.295722	-0.110988	0.605645	0.425582	0.0381369	-0.304678	0.147726	0.0464701	0.829285	0.0793774	0.712358	-0.358814	0.0850949	0.171041	0.424227	0.387044	0.0616956	0.201569	0.344909	0.222812	0.295325	0.408506	0.0474942	0.547581	0.00561123	-0.561905	0.00426934	-0.00425098	0.984272	0.0841181	0.695954	-0.159883	0.455505	0.21868	0.304604	0.446787	0.0286139	-0.163656	0.444794	0.0447551	0.835499	-0.305943	0.145966
ENSG00000057757	6	-0.567805	0.00380129	-0.809522	1.65949e-06	0.756152	1.91856e-05	-0.513975	0.0101923	-0.0896264	0.67706	-0.713736	8.99526e-05	0.612631	0.00146041	0.555298	0.00485012	0.0957245	0.656362	0.579773	0.00298362	0.466589	0.0215383	-0.0439181	0.838536	-0.26754	0.206267	0.320409	0.126897	0.76308	1.4476e-05	-0.450703	0.0270844	0.258462	0.222671	-0.0831684	0.69923	-0.369754	0.0753457	0.461215	0.0233008	0.416558	0.0428807	-0.0219425	0.91894	0.339826	0.104227	-0.102772	0.632744
ENSG00000011009	10	0.0601805	0.779986	-0.164315	0.442937	-0.100234	0.64121	-0.131493	0.540233	0.298682	0.156271	-0.00946025	0.965006	-0.219351	0.303085	-0.173119	0.418533	0.135974	0.526391	0.430357	0.0358002	-0.321897	0.125044	0.209494	0.325864	0.108781	0.612876	0.063049	0.769768	-0.221664	0.297886	-0.242556	0.253456	-0.487108	0.0157727	0.0804638	0.708587	-0.596503	0.00209355	0.135169	0.528866	0.521986	0.00888798	-0.162528	0.447984	-0.53461	0.00711527	-0.649401	0.000595125
ENSG00000117308	22	-0.244197	0.250158	0.0420541	0.845307	0.0263028	0.9029	-0.276258	0.191302	-0.344413	0.099339	-0.0714333	0.740121	0.165331	0.440084	0.135791	0.526953	0.575519	0.00325528	0.414828	0.0438409	-0.481332	0.0172502	-0.0854065	0.691519	-0.246001	0.246565	-0.332547	0.112345	-0.359435	0.0845175	0.238019	0.262716	-0.221345	0.2986	-0.0742889	0.730103	-0.476709	0.0185125	0.322802	0.123926	0.0214692	0.920683	0.150897	0.481542	-0.292578	0.165321	-0.166004	0.438199
ENSG00000117305	1	-0.168179	0.432137	-0.364792	0.0796564	0.221908	0.29734	0.125276	0.559712	0.33371	0.111018	0.0123341	0.954385	-0.153015	0.475339	0.323887	0.122595	-0.350227	0.0933894	0.0578657	0.788257	0.500647	0.0127112	-0.00592978	0.978062	0.327715	0.117983	0.510243	0.010852	0.350665	0.0929524	-0.405206	0.0494936	0.215824	0.31112	-0.269433	0.202952	0.0849398	0.693124	0.162001	0.449476	0.349572	0.094046	-0.191542	0.369928	0.0491864	0.819462	-0.0898781	0.676201
ENSG00000179163	9	-0.342029	0.101857	-0.202096	0.343623	0.24174	0.255104	0.20324	0.34084	0.159764	0.455843	0.40795	0.0478264	-0.27535	0.192825	0.231732	0.275906	-0.157067	0.463584	0.0429014	0.842228	0.590106	0.00240265	-0.145052	0.498875	0.574368	0.00333226	0.404503	0.0499274	0.0144563	0.946547	-0.0790293	0.713567	0.303142	0.149883	-0.683319	0.000232845	0.15455	0.470868	0.507607	0.0113388	0.225823	0.288677	-0.182302	0.393884	-0.108059	0.615251	0.107912	0.615733
ENSG00000189266	6	-0.106288	0.621086	-0.471411	0.0200502	0.29697	0.158773	-0.152563	0.476659	0.179605	0.401037	-0.382036	0.0654359	0.24991	0.238897	0.200523	0.347469	-0.258291	0.222988	0.119734	0.577342	0.385114	0.0631173	-0.0292869	0.891944	-0.0233402	0.913795	0.346689	0.0969773	0.606895	0.00166363	-0.416639	0.0428365	0.158923	0.458251	0.103956	0.628808	-0.0375865	0.861577	0.0602957	0.779575	0.261436	0.217204	-0.130475	0.5434	0.333161	0.111642	-0.14527	0.498223
ENSG00000188529	2	0.492977	0.0143789	-0.342877	0.100956	-0.119914	0.576766	-0.273646	0.195705	0.544321	0.00596156	-0.423746	0.0390671	0.00700612	0.974081	-0.402673	0.051072	-0.302345	0.15101	0.128913	0.548278	-0.0457388	0.831934	0.662523	0.000419676	0.0516024	0.810747	0.067493	0.754012	0.360095	0.0839068	-0.483185	0.0167645	-0.541195	0.00631451	0.678217	0.000270198	-0.316694	0.131612	-0.235068	0.268857	0.451479	0.0267893	0.108097	0.615123	-0.154929	0.469767	-0.612674	0.00145898
ENSG00000142661	22	-0.373894	0.0718854	-0.186975	0.38166	0.400638	0.0523681	-0.724949	6.14387e-05	-0.590423	0.00238646	-0.562637	0.00420875	0.667469	0.000366302	0.0878401	0.683167	0.760389	1.61671e-05	0.582357	0.00282822	-0.294642	0.162221	0.152894	0.475691	-0.71902	7.53293e-05	-0.501491	0.0125378	-0.0311545	0.885096	0.275042	0.193343	-0.217113	0.308168	0.189235	0.375829	-0.546886	0.00568446	0.204797	0.337074	-0.0372627	0.862759	0.4206	0.0407019	0.0624859	0.771771	-0.0106972	0.960434
ENSG00000185436	15	0.276963	0.190125	0.718848	7.57711e-05	-0.45949	0.0238907	-0.01591	0.94118	-0.429157	0.0363764	0.373478	0.072228	-0.0925534	0.667096	-0.517209	0.00964799	0.488067	0.0155376	-0.211895	0.320223	-0.603968	0.0017763	0.068565	0.750226	-0.209834	0.325062	-0.761872	1.52145e-05	-0.8131	1.37131e-06	0.760619	1.60164e-05	-0.372248	0.0732463	0.149234	0.486443	0.0470241	0.827279	-0.248696	0.241261	-0.548149	0.00555199	0.425594	0.0381312	-0.28724	0.173531	0.223794	0.293147
ENSG00000158055	22	-0.0724929	0.736399	0.150846	0.481692	0.0650902	0.76252	-0.395132	0.0560039	-0.545319	0.00585245	-0.242031	0.254515	0.480497	0.0174728	-0.0803725	0.708904	0.500382	0.012766	0.10904	0.612025	-0.261778	0.216582	0.117229	0.585388	-0.459769	0.0237946	-0.569075	0.00370638	-0.148426	0.488833	0.422251	0.0398372	-0.107598	0.616768	0.188181	0.378541	-0.0788092	0.714332	0.0558535	0.795465	-0.360494	0.0835391	0.443592	0.0299125	0.122416	0.568781	0.242698	0.253169
ENSG00000001460	15	0.581469	0.00288082	0.544131	0.00598249	-0.567461	0.00382731	0.00791552	0.970718	0.0304339	0.887737	0.364745	0.0796982	-0.297615	0.157827	-0.731648	4.8498e-05	0.150611	0.482382	-0.261418	0.217237	-0.465446	0.0219038	0.504916	0.011854	0.0850116	0.692877	-0.584195	0.00272191	-0.643381	0.00069482	0.454201	0.0257742	-0.596333	0.0021013	0.358984	0.084937	0.0166716	0.93837	-0.313492	0.135776	-0.273761	0.19551	0.473751	0.0193587	-0.379873	0.0671044	-0.0531603	0.805138
ENSG00000001461	22	-0.178578	0.40378	0.631084	0.000943959	-0.12219	0.5695	0.041592	0.846987	-0.725117	6.1082e-05	0.381239	0.0660468	0.103806	0.629308	-0.0440867	0.837924	0.566304	0.00391603	-0.203601	0.339963	-0.293155	0.164449	-0.285637	0.176049	-0.267524	0.206294	-0.609234	0.00157801	-0.652176	0.000553501	0.857533	8.61788e-08	0.163328	0.445721	-0.257339	0.224758	0.262641	0.215014	-0.00804688	0.970232	-0.706867	0.000112646	0.352161	0.0914711	0.0316857	0.88315	0.629562	0.000979571
ENSG00000117602	15	0.337146	0.107164	0.79801	2.98755e-06	-0.521398	0.00897878	0.285923	0.175599	-0.304719	0.147669	0.522884	0.00875086	-0.227615	0.284767	-0.403699	0.0504276	0.18087	0.397674	-0.510449	0.0108146	-0.417288	0.0424806	-0.046985	0.827421	-0.0915876	0.670377	-0.542228	0.006196	-0.694279	0.00016746	0.672155	0.000321265	-0.121589	0.571414	0.080876	0.707159	0.376473	0.0697922	-0.413432	0.0446282	-0.66689	0.00037223	0.313999	0.135112	-0.133727	0.533309	0.353441	0.0902178
ENSG00000133226	2	0.535725	0.00697399	-0.17512	0.413092	-0.256946	0.225493	0.261482	0.217119	0.779043	7.28794e-06	0.00770228	0.971506	-0.415386	0.0435293	-0.33258	0.112306	-0.718554	7.65299e-05	-0.243354	0.251847	0.245642	0.247278	0.326058	0.119964	0.46293	0.0227262	0.434247	0.0339819	0.313903	0.135237	-0.560857	0.00435731	-0.212355	0.319148	0.34528	0.0984339	0.111062	0.605401	-0.311626	0.138247	0.39064	0.0591124	-0.22803	0.283865	-0.0412201	0.84834	-0.398537	0.0537333
ENSG00000169504	1	0.231529	0.276339	0.324542	0.121797	-0.135125	0.529	-0.512586	0.0104338	-0.4841	0.0165286	-0.264066	0.212445	0.402518	0.05117	-0.477452	0.0183048	0.608701	0.00159719	0.0890625	0.678986	-0.622099	0.00117139	0.483309	0.0167323	-0.586361	0.00260096	-0.853925	1.11484e-07	-0.349414	0.0942053	0.581258	0.00289348	-0.464542	0.0221964	0.611852	0.00148669	-0.243273	0.25201	-0.270698	0.200758	-0.4078	0.0479163	0.709612	0.000103039	-0.0425384	0.843547	-0.00161226	0.994034
ENSG00000020633	6	0.187449	0.380432	0.679484	0.000260467	-0.385765	0.0626344	0.0771501	0.720108	-0.328451	0.117111	0.543586	0.00604295	-0.26064	0.218658	-0.476149	0.0186703	0.435767	0.0332914	-0.199655	0.349605	-0.438585	0.0320411	0.112386	0.601081	0.0437313	0.839214	-0.626129	0.00106417	-0.858854	7.82867e-08	0.741468	3.38548e-05	-0.275509	0.192557	-0.0667067	0.756793	0.0671718	0.755148	-0.0437274	0.839229	-0.449773	0.0274415	0.424274	0.0387978	-0.393187	0.0573343	0.192572	0.36731
ENSG00000117614	22	0.180229	0.399377	-0.0439941	0.83826	-0.163817	0.444341	0.559626	0.00446267	0.606691	0.00167128	0.483805	0.0166044	-0.599305	0.00196922	0.0141576	0.94765	-0.678024	0.000271712	-0.354338	0.0893472	0.528871	0.00788072	-0.074817	0.728255	0.797187	3.11143e-06	0.580935	0.0029129	0.123513	0.565296	-0.326694	0.119201	0.232669	0.273913	-0.328229	0.117374	0.414443	0.044057	0.0296947	0.890448	0.244966	0.248622	-0.355048	0.0886615	-0.142957	0.50516	-0.081362	0.705475
ENSG00000117616	6	-0.239423	0.259829	-0.6478	0.000620341	0.485848	0.0160859	-0.206794	0.332279	0.221954	0.297239	-0.365597	0.0789452	0.276092	0.191579	0.287056	0.173819	-0.281607	0.182497	0.210921	0.322504	0.610471	0.00153428	0.103765	0.629444	0.110098	0.608556	0.446858	0.0285854	0.734479	4.37939e-05	-0.476406	0.0185976	0.265565	0.209764	-0.0364016	0.865902	-0.0207657	0.923274	0.236255	0.266376	0.364868	0.0795892	-0.107556	0.616905	0.391997	0.0581599	-0.122921	0.567173
ENSG00000183726	2	-0.552445	0.00512077	0.1313	0.540833	0.376147	0.0700545	-0.34191	0.101984	-0.873337	2.55306e-08	-0.136272	0.525476	0.606537	0.00167708	0.295875	0.160388	0.684054	0.000227849	0.152275	0.477502	-0.101724	0.636235	-0.25716	0.225091	-0.532489	0.00739061	-0.477366	0.0183287	-0.114026	0.595749	0.615713	0.0013603	0.375961	0.070204	-0.238402	0.261927	0.0420146	0.84545	0.313552	0.135698	-0.549196	0.00544418	0.340792	0.103183	0.422926	0.039488	0.519854	0.00922078
ENSG00000188672	3	0.343168	0.100648	0.274811	0.193732	-0.521222	0.00900607	0.676551	0.000283477	0.448553	0.0279159	0.540435	0.00640287	-0.601466	0.00187772	-0.0663916	0.757909	-0.557693	0.00463237	-0.473343	0.0194779	0.101384	0.637367	-0.280184	0.184811	0.601791	0.00186425	0.358341	0.0855376	-0.160384	0.454075	-0.18253	0.393284	0.113592	0.597157	-0.191457	0.370143	0.426839	0.0375104	-0.12206	0.569913	0.0264183	0.902476	-0.310178	0.140185	-0.190119	0.37356	-0.0130425	0.951768
ENSG00000204178	22	0.0634876	0.768209	-0.35782	0.0860257	0.0939226	0.662453	0.449559	0.0275241	0.575103	0.00328289	-0.0340044	0.874662	-0.205922	0.334369	0.314771	0.134102	-0.84418	2.16275e-07	-0.307772	0.143449	0.622718	0.00115434	-0.19864	0.352111	0.40618	0.0488968	0.81128	1.5118e-06	0.694319	0.000167254	-0.693281	0.000172664	0.464677	0.0221526	-0.124981	0.560645	0.408623	0.0474246	-0.0918018	0.669649	0.272191	0.198187	-0.584206	0.00272129	0.344928	0.0988002	-0.00248224	0.990816
ENSG00000157978	22	-0.548357	0.00553048	-0.185819	0.384663	0.474098	0.0192579	-0.63936	0.000769148	-0.736906	4.00853e-05	-0.556944	0.00469953	0.767713	1.1927e-05	0.327588	0.118134	0.775656	8.46906e-06	0.545125	0.00587353	-0.292907	0.164824	-0.0637963	0.767112	-0.742009	3.31764e-05	-0.438828	0.0319353	0.0453364	0.833392	0.298092	0.157129	0.0635074	0.768139	0.0314146	0.884143	-0.439928	0.0314585	0.337962	0.106263	-0.16244	0.448233	0.296156	0.159972	0.298752	0.156168	0.158193	0.460343
ENSG00000117643	6	0.00845269	0.968731	0.309172	0.141543	-0.301138	0.152729	0.310206	0.140148	0.0242951	0.910281	0.502898	0.0122531	-0.410655	0.0462266	0.060042	0.78048	0.0406948	0.850251	-0.126325	0.556403	-0.12493	0.560806	-0.113851	0.596315	0.315886	0.132654	-0.0105414	0.96101	-0.478455	0.0180273	0.167635	0.433649	-0.0367287	0.864708	-0.318936	0.128752	0.0954105	0.657421	0.13528	0.528523	-0.0460755	0.830714	0.0639928	0.766414	-0.378793	0.0679499	0.0562382	0.794086
ENSG00000162430	22	-0.105835	0.622583	0.194831	0.361608	-0.0734244	0.733131	-0.296814	0.159001	-0.49279	0.0144218	-0.298285	0.156848	0.369193	0.0758241	0.0811071	0.706358	0.555684	0.00481445	0.230402	0.278749	-0.652846	0.000543832	-0.104821	0.62594	-0.659191	0.000459309	-0.466227	0.0216538	-0.255418	0.228359	0.275623	0.192367	-0.202761	0.342002	0.252261	0.234361	-0.312803	0.136685	-0.130163	0.544373	-0.22238	0.296288	0.0809907	0.706761	-0.0293773	0.891612	0.0270426	0.900182
ENSG00000117640	5	-0.0643118	0.765282	0.0778574	0.717644	-0.0152407	0.943651	0.0965247	0.653663	-0.214377	0.314453	-0.202	0.343857	0.20729	0.331096	0.293738	0.163573	-0.058447	0.786178	-0.162928	0.446851	-0.00478144	0.982309	-0.412157	0.0453567	-0.327641	0.118071	0.0364101	0.865871	0.169344	0.428908	-0.0377272	0.861064	0.247973	0.242678	0.0367691	0.86456	0.19842	0.352654	-0.198899	0.351472	-0.23116	0.277125	-0.176762	0.408656	0.208348	0.328578	0.338266	0.105929
ENSG00000127423	3	-0.578666	0.00305238	-0.711155	9.79593e-05	0.708981	0.000105183	-0.552425	0.00512264	-0.121618	0.571321	-0.485511	0.0161704	0.48769	0.0156298	0.378181	0.068432	0.240226	0.258185	0.615311	0.001373	0.451743	0.0266895	0.067651	0.753454	-0.135106	0.529058	0.203045	0.341312	0.535307	0.00702674	-0.243138	0.252283	0.171673	0.42249	-0.160699	0.453176	-0.394416	0.056491	0.52201	0.00888432	0.404097	0.0501799	0.0682161	0.751458	0.238627	0.261463	-0.17387	0.416487
ENSG00000182749	3	-0.0271065	0.899947	0.0196712	0.927308	0.163979	0.443886	-0.471364	0.0200644	-0.248954	0.240757	-0.0833404	0.698636	0.178092	0.405082	-0.401164	0.0520306	0.466573	0.0215435	0.281508	0.182657	-0.12353	0.565242	0.361393	0.0827156	-0.178671	0.403531	-0.471501	0.0200232	-0.231536	0.276325	0.348692	0.0949342	-0.344009	0.0997619	0.177553	0.406529	-0.297101	0.158581	0.0745025	0.729355	-0.0366231	0.865093	0.401872	0.0515794	-0.124397	0.562493	-0.101115	0.638266
ENSG00000117632	8	-0.216424	0.309743	-0.42497	0.038445	0.205244	0.335996	0.389233	0.0601128	0.337689	0.106564	-0.0824638	0.701664	-0.0342225	0.873865	0.589311	0.00244364	-0.625644	0.00107659	-0.118624	0.580901	0.562752	0.00419931	-0.45992	0.0237425	0.298914	0.155934	0.794795	3.49748e-06	0.65638	0.000495238	-0.651883	0.000557769	0.590859	0.00236433	-0.380796	0.0663882	0.296125	0.160018	0.214226	0.314802	0.259878	0.220057	-0.619129	0.00125625	0.378267	0.0683639	0.117169	0.585581
ENSG00000158006	3	-0.221815	0.297547	-0.343892	0.0998845	0.35958	0.0843829	-0.823246	7.80524e-07	-0.357639	0.0861965	-0.65321	0.000538645	0.621344	0.00119248	-0.0238277	0.912001	0.64194	0.000720708	0.652668	0.000546395	-0.287542	0.173059	0.427108	0.0373774	-0.629752	0.000975052	-0.448769	0.0278315	0.080335	0.709034	0.0540553	0.801921	-0.453793	0.0259243	0.382188	0.0653197	-0.691886	0.000180171	0.188906	0.376674	0.171993	0.421613	0.435408	0.0334535	-0.0457478	0.831901	-0.249567	0.239564
ENSG00000158008	22	-0.196702	0.356925	0.32004	0.127361	0.102304	0.634303	-0.485435	0.0161897	-0.772342	9.78534e-06	-0.10048	0.640386	0.452973	0.0262283	-0.21139	0.321404	0.838025	3.21326e-07	0.226106	0.288057	-0.469537	0.0206182	0.0639568	0.766542	-0.596434	0.0020967	-0.810758	1.55439e-06	-0.474177	0.0192348	0.751988	2.26266e-05	-0.184851	0.38719	0.143017	0.504981	-0.235607	0.267729	0.00671607	0.975153	-0.476276	0.0186344	0.590385	0.00238841	0.0195077	0.92791	0.285448	0.176348
ENSG00000158022	6	0.158338	0.459927	0.294709	0.16212	-0.284659	0.177601	-0.0661159	0.758885	-0.0671319	0.755289	0.253838	0.23135	-0.208797	0.327514	-0.36421	0.0801742	0.309824	0.140662	0.0719132	0.738435	-0.313809	0.135361	0.136122	0.525934	0.0631218	0.76951	-0.378691	0.0680301	-0.558932	0.00452297	0.31879	0.128938	-0.434712	0.0337692	0.0525594	0.8073	-0.234717	0.269592	0.00280151	0.989634	-0.0184008	0.931991	0.355467	0.0882595	-0.637318	0.000809448	-0.14826	0.489324
ENSG00000175087	6	-0.223146	0.294585	-0.620478	0.00121706	0.383234	0.0645255	0.108496	0.613813	0.350267	0.0933497	-0.358837	0.0850736	0.144308	0.501103	0.500445	0.012753	-0.568849	0.00372312	0.0360971	0.867014	0.629814	0.000973601	-0.271204	0.199885	0.138753	0.51789	0.737142	3.9739e-05	0.862837	5.82611e-08	-0.715786	8.40092e-05	0.470638	0.0202831	-0.125009	0.560556	0.127561	0.552516	0.100968	0.638757	0.365439	0.0790843	-0.499379	0.0129753	0.405082	0.0495701	-0.004987	0.981549
ENSG00000282872	15	-0.0150749	0.944263	0.262363	0.215519	-0.131926	0.538888	0.142149	0.507595	-0.0965865	0.653455	0.249917	0.238882	-0.166318	0.437322	-0.00208669	0.992279	0.0918097	0.669622	-0.132669	0.536583	-0.147721	0.490921	-0.00935283	0.965403	-0.027772	0.897503	-0.07717	0.720039	-0.285425	0.176385	0.197718	0.354395	0.0125037	0.953759	-0.14235	0.506988	0.101098	0.638323	-0.0731577	0.734066	-0.161075	0.452105	-0.0550686	0.798281	0.00686631	0.974598	0.117824	0.583473
ENSG00000142675	14	0.637256	0.000810702	0.443718	0.02986	-0.491163	0.0147985	0.111173	0.605039	0.199345	0.350369	0.150436	0.482897	-0.289224	0.170446	-0.582186	0.0028383	-0.147417	0.491824	-0.37934	0.0675201	-0.328701	0.116817	0.369609	0.075469	0.00997249	0.963113	-0.337048	0.107272	-0.304395	0.148121	0.16824	0.431966	-0.450906	0.027007	0.544633	0.0059272	0.137403	0.52201	-0.595127	0.00215701	-0.220148	0.301287	0.265501	0.209879	-0.219655	0.302398	-0.133218	0.534885
ENSG00000130695	15	0.332543	0.112349	0.557027	0.00469212	-0.50978	0.0109361	0.493296	0.0143062	0.0241855	0.910684	0.415407	0.0435178	-0.342367	0.101497	-0.159738	0.455919	-0.183034	0.391954	-0.508887	0.0111002	-0.251661	0.235513	-0.203009	0.341399	0.0523222	0.808154	-0.0826529	0.70101	-0.382415	0.0651472	0.221075	0.299203	0.0420079	0.845475	0.00278886	0.989681	0.401479	0.0518296	-0.424409	0.038729	-0.360982	0.0830917	-0.0652154	0.762076	0.0100166	0.962949	0.272893	0.196988
ENSG00000142669	22	-0.600714	0.00190915	-0.459257	0.0239712	0.57383	0.00336875	-0.797819	3.01583e-06	-0.421697	0.0401256	-0.466007	0.0217239	0.512582	0.0104347	0.178974	0.40272	0.802303	2.41002e-06	0.888145	6.98541e-09	-0.101003	0.638641	0.180921	0.397537	-0.421177	0.0403978	-0.296642	0.159255	-0.0442054	0.837494	0.109223	0.611425	-0.282754	0.180646	-0.109527	0.610427	-0.814026	1.30441e-06	0.576699	0.0031779	0.343812	0.0999686	0.294872	0.161877	-0.230568	0.278393	-0.226675	0.286814
ENSG00000158062	10	-0.0923913	0.667646	-0.280095	0.184956	0.0276056	0.898114	-0.301015	0.152905	0.0675009	0.753984	-0.303137	0.14989	0.144683	0.499979	0.0906522	0.673562	0.222018	0.297094	0.46355	0.0225213	-0.308129	0.142962	0.0960035	0.65542	-0.130895	0.542091	0.00524932	0.980579	0.047541	0.825409	-0.267624	0.20612	-0.300292	0.153943	0.144933	0.499229	-0.561178	0.00433024	0.280286	0.184645	0.370951	0.0743326	-0.110827	0.606169	-0.172262	0.420878	-0.545123	0.00587366
ENSG00000176092	15	0.457971	0.0244201	0.741072	3.43602e-05	-0.563494	0.00413874	0.313326	0.135996	-0.216159	0.310351	0.235196	0.268589	-0.16685	0.435837	-0.328854	0.116637	0.0528025	0.806425	-0.504798	0.0118771	-0.590951	0.00235972	-0.130883	0.542131	-0.244518	0.249516	-0.465545	0.0218721	-0.530623	0.00764009	0.452352	0.0264604	-0.134134	0.532054	0.311456	0.138473	0.305707	0.146294	-0.550788	0.00528362	-0.603315	0.00180231	0.190684	0.372116	0.000574664	0.997874	0.320157	0.127214
ENSG00000117682	10	-0.429142	0.0363836	-0.635427	0.000848376	0.559726	0.00445402	-0.824586	7.2262e-07	-0.210343	0.323863	-0.706636	0.00011349	0.595388	0.00214485	0.162603	0.44777	0.533826	0.00721605	0.807902	1.80686e-06	0.0299047	0.889677	0.354703	0.0889937	-0.482996	0.0168134	-0.140369	0.512978	0.299154	0.155586	-0.172106	0.421303	-0.301907	0.151633	0.14712	0.492707	-0.764365	1.37245e-05	0.394457	0.0564627	0.441728	0.0306911	0.231422	0.276567	-0.0598487	0.78117	-0.296058	0.160116
ENSG00000198830	22	0.425106	0.0383764	0.190986	0.371344	-0.466664	0.0215144	0.783358	5.99582e-06	0.676346	0.00028515	0.609382	0.00157272	-0.730833	4.99316e-05	-0.101472	0.637075	-0.809083	1.69835e-06	-0.581243	0.00289434	0.239527	0.259615	-0.104547	0.626848	0.768282	1.16432e-05	0.56777	0.0038039	0.00791073	0.970735	-0.339683	0.104382	0.191215	0.370761	-0.18947	0.375225	0.544348	0.00595859	-0.188225	0.378428	0.0996686	0.643103	-0.472071	0.0198533	-0.00778973	0.971183	-0.121488	0.571738
ENSG00000117676	22	0.0448168	0.835276	0.487818	0.0155985	-0.180529	0.398579	-0.345392	0.0983172	-0.561044	0.00434147	0.164332	0.442892	0.134146	0.532016	-0.425176	0.0383413	0.745155	2.94601e-05	0.101266	0.637762	-0.562864	0.00419012	0.275561	0.19247	-0.323548	0.12301	-0.850333	1.43103e-07	-0.730245	5.09899e-05	0.786182	5.26448e-06	-0.414252	0.0441644	0.157656	0.461887	-0.20186	0.344198	-0.0101008	0.962639	-0.426623	0.0376173	0.670809	0.000333685	-0.278107	0.188225	0.133966	0.532571
ENSG00000117713	1	0.0062991	0.976696	-0.48918	0.0152685	0.107606	0.616742	0.34477	0.0989655	0.74038	3.52575e-05	0.0192758	0.928765	-0.380533	0.0665923	0.24721	0.244176	-0.717393	7.9593e-05	0.00939556	0.965245	0.533987	0.00719523	-0.121418	0.57196	0.556607	0.00473007	0.869225	3.5565e-08	0.519584	0.00926376	-0.808319	1.76788e-06	0.18279	0.392599	-0.210538	0.323405	0.0286591	0.894247	0.112963	0.599201	0.636832	0.000819302	-0.645027	0.000666218	-0.0214743	0.920664	-0.380669	0.0664868
ENSG00000060642	20	-0.41318	0.0447715	-0.463945	0.0223917	0.4298	0.0360669	-0.124361	0.562606	-0.0359924	0.867396	-0.280361	0.184523	0.294564	0.162336	0.483668	0.0166395	-0.0685565	0.750256	0.233469	0.27222	0.437102	0.0326942	-0.234055	0.270985	-0.0185717	0.931361	0.34767	0.0959724	0.481481	0.0172109	-0.302577	0.150681	0.35887	0.085043	-0.252418	0.234059	-0.0272785	0.899316	0.337807	0.106434	0.216351	0.309912	-0.254652	0.229806	0.345253	0.0984624	0.119542	0.577957
ENSG00000204160	15	0.518575	0.00942533	0.447367	0.0283829	-0.521139	0.00901911	0.420384	0.0408162	0.316342	0.132066	0.463843	0.0224251	-0.54311	0.00609626	-0.464549	0.0221944	-0.334248	0.110408	-0.469297	0.0206921	-0.0188331	0.930397	0.0381801	0.859412	0.405082	0.0495698	-0.048365	0.822429	-0.378074	0.0685166	0.107617	0.616704	-0.216465	0.309649	0.123121	0.566538	0.335431	0.109074	-0.354004	0.0896702	-0.118648	0.580826	0.0412816	0.848116	-0.319987	0.127427	0.000692384	0.997438
ENSG00000175793	27	0.132815	0.536131	0.111307	0.604603	-0.0081093	0.970001	-0.411505	0.0457325	-0.217938	0.306289	-0.116263	0.588505	0.200957	0.346407	-0.38237	0.0651813	0.401168	0.0520283	0.139064	0.516944	-0.254854	0.229424	0.557457	0.00465346	-0.242391	0.253789	-0.551327	0.00523018	-0.246989	0.244611	0.355719	0.0880184	-0.407628	0.0480198	0.377995	0.0685795	-0.23238	0.274528	-0.0728577	0.735119	-0.147922	0.490325	0.649771	0.000589419	-0.175085	0.413187	-0.0844334	0.694868
ENSG00000142751	15	-0.285191	0.176756	-0.761998	1.51364e-05	0.436985	0.0327464	-0.157079	0.463549	0.422931	0.0394853	-0.369892	0.0752276	0.0730214	0.734545	0.416157	0.0431018	-0.314781	0.134089	0.409924	0.0466551	0.543668	0.0060339	0.00410303	0.984819	0.192764	0.366823	0.648601	0.000607616	0.66811	0.000359837	-0.72828	5.46687e-05	0.102801	0.632648	-0.140952	0.511213	-0.275091	0.193261	0.284994	0.177068	0.703092	0.000127136	-0.420485	0.0407627	-0.00530292	0.98038	-0.341661	0.10225
ENSG00000198746	6	0.0111917	0.958607	-0.401071	0.05209	0.0672013	0.755044	-0.0331219	0.877891	0.255075	0.229007	-0.515214	0.00998092	0.191031	0.371229	0.35566	0.0880752	-0.277577	0.189105	0.165308	0.440149	-0.0459597	0.831133	-0.164698	0.441862	-0.190939	0.371464	0.381474	0.0658664	0.538708	0.00660751	-0.607736	0.0016324	0.0384145	0.858557	0.226697	0.286765	-0.206383	0.333262	-0.0420082	0.845474	0.343173	0.100643	-0.359821	0.0841597	0.237626	0.26353	-0.297497	0.157999
ENSG00000090273	10	-0.0786633	0.714839	-0.322799	0.123929	0.130037	0.544766	-0.611773	0.0014894	0.0593114	0.783089	-0.377646	0.0688561	0.115442	0.59116	-0.173247	0.418185	0.501984	0.0124374	0.739005	3.71032e-05	-0.408369	0.047576	0.498927	0.0130707	-0.222234	0.296612	-0.245274	0.248008	-0.177799	0.405867	-0.145294	0.49815	-0.705411	0.000118052	0.261258	0.217529	-0.898553	2.50796e-09	0.277918	0.188539	0.538845	0.00659108	0.226816	0.286507	-0.470217	0.0204106	-0.672938	0.000314232
ENSG00000253368	22	-0.64194	0.000720712	-0.0288677	0.893482	0.426622	0.0376183	-0.499127	0.0130283	-0.75384	2.10347e-05	-0.160703	0.453165	0.489323	0.0152342	0.245428	0.247703	0.877597	1.78883e-08	0.55358	0.00501159	-0.227422	0.285185	-0.182124	0.394355	-0.475638	0.0188152	-0.465104	0.0220143	-0.312879	0.136585	0.486704	0.0158726	0.0414085	0.847655	-0.324485	0.121866	-0.423731	0.0390745	0.525926	0.00829932	-0.162988	0.446682	0.298541	0.156476	-0.000161076	0.999404	0.20875	0.327625
ENSG00000158246	22	-0.718649	7.62827e-05	-0.432624	0.0347312	0.639245	0.000771364	-0.770255	1.07048e-05	-0.641482	0.000729107	-0.593045	0.00225615	0.746898	2.75639e-05	0.406988	0.0484057	0.835148	3.84503e-07	0.809518	1.65983e-06	-0.169845	0.427523	-0.0262569	0.903069	-0.64235	0.000713253	-0.300993	0.152937	0.114501	0.594207	0.147984	0.490143	-0.00497149	0.981606	-0.122505	0.568498	-0.675746	0.000290095	0.574098	0.0033505	0.127619	0.552336	0.210075	0.324494	0.0655482	0.760896	-0.0552508	0.797628
ENSG00000090020	3	-0.307121	0.144341	-0.190644	0.372218	0.297133	0.158534	-0.673242	0.000311534	-0.334856	0.109721	-0.320017	0.127389	0.315635	0.132979	-0.0850439	0.692766	0.75484	2.02165e-05	0.702765	0.000128464	-0.349404	0.0942153	0.330244	0.115007	-0.392162	0.0580444	-0.45244	0.0264274	-0.283492	0.179462	0.210464	0.323579	-0.488592	0.0154102	0.0871934	0.685383	-0.765404	1.31427e-05	0.332363	0.112556	0.234547	0.269948	0.408504	0.0474955	-0.366271	0.0783526	-0.294831	0.161938
ENSG00000142784	15	0.413628	0.044517	0.93506	2.20639e-11	-0.693789	0.000169995	0.530451	0.00766344	-0.194509	0.362417	0.709078	0.000104851	-0.463578	0.0225121	-0.376192	0.0700184	0.0519688	0.809427	-0.640464	0.000748093	-0.500777	0.0126843	-0.181896	0.394955	0.110877	0.606008	-0.441617	0.0307383	-0.811439	1.49905e-06	0.657373	0.000482282	-0.0499432	0.816729	-0.0276096	0.8981	0.498209	0.0132231	-0.431391	0.0353097	-0.662555	0.000419308	0.14181	0.508618	-0.188866	0.376778	0.372866	0.0727329
ENSG00000186501	2	0.449454	0.027565	-0.0606708	0.778237	-0.397678	0.0542996	0.211878	0.320262	0.55039	0.00532334	-0.118164	0.582379	-0.277439	0.189333	-0.0580885	0.78746	-0.464515	0.0222055	-0.127223	0.553577	-0.181054	0.397184	0.031132	0.885179	0.105013	0.625306	0.280634	0.184077	0.168774	0.430484	-0.504551	0.0119254	-0.320654	0.126592	0.384098	0.063875	-0.0953843	0.65751	-0.415483	0.0434757	0.319521	0.128014	-0.35604	0.0877116	-0.289028	0.170749	-0.453117	0.0261747
ENSG00000142765	1	0.0307098	0.886726	0.356162	0.0875959	-0.0115302	0.957356	-0.377282	0.0691454	-0.630227	0.000963868	-0.210672	0.32309	0.452224	0.0265084	-0.202785	0.341944	0.539879	0.00646823	-0.0497817	0.817312	-0.365824	0.0787452	0.154535	0.470912	-0.613332	0.00143713	-0.740859	3.46341e-05	-0.242184	0.254205	0.60886	0.00159144	-0.122403	0.56882	0.360375	0.0836487	0.0193983	0.928314	-0.253284	0.232406	-0.589226	0.00244805	0.569356	0.00368568	0.178644	0.403604	0.368802	0.0761585
ENSG00000142733	6	0.255808	0.227625	0.346111	0.0975723	-0.318757	0.128979	0.136536	0.524665	0.1402	0.513491	0.583252	0.00277603	-0.484848	0.0163381	-0.502101	0.0124138	0.109034	0.612044	-0.0616965	0.774581	-0.17982	0.400465	0.189213	0.375886	0.439863	0.0314868	-0.23557	0.267805	-0.652797	0.000544543	0.315604	0.133019	-0.403938	0.0502791	-0.133398	0.534328	-0.0624398	0.771935	0.0798072	0.710865	0.0219978	0.918736	0.171572	0.422767	-0.552579	0.00510772	-0.196511	0.3574
ENSG00000181773	15	0.334157	0.110511	0.553802	0.00499051	-0.364721	0.0797196	-0.168406	0.431507	-0.392479	0.0578239	-0.0582072	0.787036	0.159179	0.457517	-0.422038	0.039948	0.40903	0.047183	-0.182208	0.394133	-0.668462	0.000356323	0.226882	0.286362	-0.533319	0.00728185	-0.70378	0.000124381	-0.46052	0.0235369	0.54936	0.00542748	-0.34816	0.0954732	0.546776	0.0056961	-0.0226716	0.916255	-0.467612	0.0212155	-0.513843	0.0102151	0.426817	0.0375212	-0.0139549	0.948399	0.0737559	0.73197
ENSG00000158195	5	0.0809298	0.706972	-0.372272	0.0732262	0.0448201	0.835264	-0.310913	0.139199	0.472414	0.0197515	0.0391936	0.855718	-0.287738	0.172753	-0.333495	0.111262	0.0472023	0.826634	0.465693	0.0218244	0.118377	0.581696	0.624076	0.00111769	0.416366	0.0429865	0.0904003	0.67442	-0.104929	0.625583	-0.262692	0.214922	-0.603256	0.00180466	0.0303078	0.888199	-0.551083	0.00525427	0.313966	0.135154	0.693821	0.000169831	0.159823	0.455675	-0.611443	0.00150065	-0.669348	0.000347626
ENSG00000126705	2	0.173749	0.416816	-0.285092	0.176912	-0.153934	0.472657	0.486494	0.0159246	0.816666	1.12929e-06	0.184674	0.387652	-0.59097	0.00235875	0.14565	0.497087	-0.740006	3.57517e-05	-0.0912417	0.671555	0.339147	0.104965	-0.115622	0.590576	0.637465	0.000806483	0.803753	2.23881e-06	0.286552	0.174609	-0.747886	2.65372e-05	0.0458956	0.831365	-0.169777	0.42771	0.06734	0.754553	-0.0234127	0.913528	0.612467	0.00146593	-0.650621	0.000576496	-0.197194	0.3557	-0.445695	0.0290523
ENSG00000126709	22	-0.625415	0.00108251	-0.170528	0.425639	0.433697	0.0342343	-0.534428	0.00713859	-0.579302	0.00301271	-0.156256	0.465923	0.430019	0.0359617	0.230411	0.27873	0.802678	2.36465e-06	0.615071	0.00138067	-0.177566	0.406492	0.0287094	0.894063	-0.352294	0.0913399	-0.332402	0.112511	-0.211346	0.321508	0.35204	0.0915901	-0.00112968	0.99582	-0.289324	0.170292	-0.502982	0.0122364	0.588281	0.00249764	0.0234237	0.913487	0.273544	0.195879	-0.0339258	0.87495	-0.030529	0.887388
ENSG00000009780	4	0.0470911	0.827037	0.22291	0.295108	-0.136752	0.524005	0.0805043	0.708447	-0.150049	0.484039	0.176016	0.410669	0.00805019	0.97022	-0.0835529	0.697903	0.0570252	0.791266	-0.181561	0.395843	-0.0346451	0.87232	-0.146926	0.493285	-0.00779191	0.971175	-0.144607	0.500207	-0.150736	0.482017	0.240408	0.257812	0.0425047	0.843669	-0.002841	0.989488	0.169112	0.429548	-0.121894	0.570443	-0.216968	0.308499	0.10574	0.622897	-0.102726	0.632897	0.126244	0.55666
ENSG00000117758	4	0.626119	0.00106442	0.610323	0.00153948	-0.594105	0.00220521	0.376282	0.069946	0.0138053	0.948951	0.15523	0.468894	-0.130488	0.54336	-0.381222	0.0660605	-0.277947	0.18849	-0.690531	0.000187734	-0.398941	0.0534688	0.0320751	0.881724	-0.142075	0.507818	-0.277154	0.189806	-0.178552	0.40385	0.233026	0.273158	-0.0451499	0.834068	0.494677	0.0139946	0.483685	0.0166352	-0.700003	0.000140176	-0.573121	0.00341735	0.0838401	0.696913	0.162954	0.446777	0.20773	0.330046
ENSG00000117751	15	-0.546816	0.00569181	-0.492849	0.0144083	0.452272	0.0264904	-0.188857	0.376801	-0.218617	0.304746	-0.475532	0.0188455	0.501974	0.0124396	0.73878	3.7413e-05	0.108403	0.61412	0.390586	0.0591505	0.124109	0.563406	-0.427535	0.0371671	-0.305677	0.146335	0.309002	0.141774	0.512924	0.0103747	-0.354132	0.0895463	0.395059	0.0560533	-0.268636	0.204344	-0.216842	0.308787	0.448732	0.0278457	0.180509	0.398632	-0.348384	0.0952458	0.390629	0.05912	-0.0102905	0.961937
ENSG00000130775	22	-0.0422696	0.844524	0.563606	0.00412966	-0.189928	0.374051	-0.123649	0.564863	-0.533335	0.00727974	0.346005	0.0976819	-0.0218571	0.919254	-0.270678	0.200791	0.65678	0.00048999	0.00727164	0.973099	-0.47833	0.0180617	0.0570173	0.791295	-0.201796	0.344354	-0.68793	0.000203034	-0.788253	4.77954e-06	0.79015	4.37066e-06	-0.223195	0.294475	-0.0834475	0.698267	-0.0581645	0.787188	0.011907	0.955963	-0.442409	0.0304048	0.48389	0.0165825	-0.272217	0.198144	0.20066	0.347134
ENSG00000117748	7	-0.572864	0.00343513	-0.357194	0.0866159	0.496314	0.0136325	-0.494069	0.0141311	-0.561174	0.00433056	-0.66549	0.000386905	0.73851	3.77884e-05	0.560697	0.00437088	0.520024	0.00919396	0.53145	0.00752867	-0.169861	0.427477	-0.350341	0.0932758	-0.675575	0.000291518	-0.122638	0.568074	0.311249	0.138749	-0.000907293	0.996643	0.210671	0.32309	-0.0212728	0.921406	-0.403415	0.0506053	0.330157	0.115108	-0.00140231	0.994811	-0.00011685	0.999568	0.332287	0.112643	0.0751282	0.727167
ENSG00000130768	22	-0.286732	0.174326	0.316062	0.132427	0.175053	0.413273	-0.340082	0.103949	-0.708678	0.000106225	0.0872523	0.685181	0.307283	0.144119	-0.113477	0.59753	0.727624	5.59486e-05	0.129938	0.545074	-0.213178	0.317232	0.0739703	0.731218	-0.407948	0.0478279	-0.644835	0.000669496	-0.475609	0.0188234	0.757309	1.83156e-05	-0.0117361	0.956595	-0.138698	0.518059	-0.0601306	0.780164	0.113208	0.598404	-0.457583	0.0245567	0.525331	0.00838603	-0.00545279	0.979826	0.434808	0.0337259
ENSG00000158156	8	-0.011805	0.95634	0.0503849	0.815136	-0.216003	0.310708	0.00215392	0.99203	0.0930458	0.665425	0.18437	0.388449	-0.229234	0.281262	-0.0960745	0.655181	0.230562	0.278405	0.296245	0.159841	-0.376911	0.0694419	-0.0713529	0.740404	0.136942	0.523421	-0.0321372	0.881496	-0.405602	0.04925	-0.018948	0.929974	-0.331873	0.113119	-0.15906	0.457857	-0.405135	0.0495372	0.267323	0.206649	0.293086	0.164554	-0.194689	0.361965	-0.449484	0.0275534	-0.437299	0.0326072
ENSG00000158161	15	-0.131189	0.541178	-0.478209	0.0180949	0.350603	0.0930145	-0.26301	0.214347	0.242618	0.253329	-0.266068	0.208869	0.0700244	0.745079	0.0153387	0.943289	-0.09989	0.642361	0.325734	0.120355	0.450024	0.0273448	0.127694	0.552099	0.138798	0.517755	0.23598	0.266948	0.312988	0.136441	-0.332953	0.111879	-0.131501	0.540209	-0.0384124	0.858565	-0.252469	0.233963	0.193008	0.366205	0.462455	0.0228842	-0.0908422	0.672915	-0.149546	0.485522	-0.156753	0.46449
ENSG00000126698	3	-0.214965	0.313097	-0.28615	0.17524	0.223231	0.294396	-0.607815	0.00162947	-0.357789	0.0860556	-0.653171	0.000539198	0.614629	0.00139481	0.146692	0.493981	0.502478	0.0123376	0.512834	0.0103905	-0.316112	0.132363	0.101583	0.636703	-0.584896	0.00268223	-0.310316	0.139999	0.155888	0.466989	-0.0118874	0.956036	-0.22935	0.281011	0.276529	0.190848	-0.538907	0.00658372	0.230389	0.278776	0.102949	0.632153	0.220391	0.300741	0.0444753	0.836515	-0.146806	0.49364
ENSG00000130770	22	-0.170079	0.426876	0.126217	0.556744	-0.00115098	0.995741	-0.348036	0.0955996	-0.484189	0.0165058	-0.249098	0.240477	0.358024	0.0858342	0.113294	0.598125	0.634253	0.00087336	0.353569	0.090093	-0.657301	0.000483215	-0.0415292	0.847215	-0.545993	0.00577968	-0.473155	0.019533	-0.31113	0.138908	0.282884	0.180436	-0.231985	0.275367	0.121898	0.570428	-0.444098	0.0297037	0.135521	0.527782	-0.146322	0.495082	0.117679	0.583938	-0.0777295	0.718089	-0.0866015	0.687413
ENSG00000130766	2	0.464109	0.0223378	-0.273337	0.196231	-0.285987	0.175498	-0.1409	0.511371	0.64666	0.000638862	-0.299324	0.15534	-0.232352	0.274587	-0.314048	0.135047	-0.267402	0.20651	0.219988	0.301646	-0.224393	0.291823	0.517999	0.00951871	0.0985536	0.64684	0.15338	0.474272	0.129351	0.546909	-0.584262	0.00271806	-0.67995	0.000256968	0.56824	0.00376851	-0.48641	0.0159456	-0.210267	0.324042	0.608438	0.00160672	-0.0509622	0.813054	-0.474001	0.0192859	-0.772436	9.74564e-06
ENSG00000130772	3	-0.234126	0.270835	-0.0029656	0.989027	-0.0183865	0.932044	0.18524	0.386175	-0.0562375	0.794089	0.0699113	0.745478	-0.0517288	0.810291	0.370168	0.074994	-0.0327728	0.879169	-0.010158	0.962427	0.0269735	0.900436	-0.430351	0.035803	0.0231968	0.914323	0.209385	0.326122	0.0232173	0.914247	-0.0974724	0.650473	0.251097	0.2366	-0.289086	0.170659	0.08549	0.691231	0.142712	0.505897	0.00178439	0.993398	-0.30083	0.153171	0.0892131	0.678471	0.0974179	0.650656
ENSG00000204138	22	-0.734098	4.44013e-05	-0.449692	0.0274731	0.694948	0.000164048	-0.697139	0.000153301	-0.588054	0.00250966	-0.551995	0.00516451	0.689976	0.000190912	0.413791	0.0444245	0.742062	3.31101e-05	0.765527	1.30752e-05	-0.0405869	0.850644	-0.0565031	0.793137	-0.571727	0.00351474	-0.211311	0.32159	0.146895	0.493377	0.0950329	0.658697	0.064606	0.764238	-0.194197	0.363202	-0.600584	0.00191463	0.611945	0.00148355	0.130875	0.542156	0.175202	0.41287	0.188802	0.376941	-0.0131849	0.951242
ENSG00000180198	15	-0.482977	0.0168185	-0.805218	2.07678e-06	0.515859	0.00987221	-0.369665	0.0754215	0.245428	0.247702	-0.416722	0.0427909	0.190157	0.373464	0.45832	0.0242974	0.0457653	0.831838	0.710869	9.88837e-05	0.301571	0.152111	0.100615	0.639938	0.137531	0.521621	0.46717	0.0213544	0.474479	0.0191477	-0.621871	0.00117772	-0.0294407	0.891379	-0.265291	0.210253	-0.595025	0.00216179	0.696308	0.0001573	0.768991	1.1298e-05	-0.288926	0.170908	-0.187024	0.381533	-0.537365	0.00677047
ENSG00000242125	22	-0.544056	0.00599076	-0.477525	0.0182844	0.578837	0.00304169	-0.732152	4.76282e-05	-0.458278	0.0243122	-0.64313	0.000699263	0.692048	0.000179284	0.33228	0.11265	0.615405	0.00137002	0.709766	0.000102522	-0.00660496	0.975564	0.0465586	0.828964	-0.588584	0.00248161	-0.21259	0.3186	0.229037	0.281685	-0.00434664	0.983918	-0.0965006	0.653744	0.00605154	0.977611	-0.592923	0.00226206	0.384339	0.0636948	0.195023	0.361125	0.138468	0.51876	0.0714015	0.740233	-0.048056	0.823546
ENSG00000180098	1	0.00806697	0.970158	-0.476159	0.0186675	0.0116083	0.957067	0.274461	0.194324	0.614094	0.00141213	-0.155203	0.468971	-0.216933	0.308579	0.362266	0.081922	-0.585341	0.00265735	0.0846944	0.693969	0.242015	0.254547	-0.147939	0.490276	0.346381	0.0972946	0.739322	3.667e-05	0.506237	0.0115987	-0.819819	9.47857e-07	0.110702	0.606578	-0.101362	0.637442	-0.0986599	0.646484	0.156437	0.465401	0.588247	0.0024994	-0.569377	0.00368414	-0.0840756	0.696101	-0.39137	0.0585987
ENSG00000197989	2	0.476063	0.0186947	-0.101075	0.638401	-0.360825	0.0832355	0.449647	0.0274901	0.818723	1.00773e-06	0.197609	0.354666	-0.577969	0.00309635	-0.106399	0.62072	-0.7474	2.70381e-05	-0.277046	0.189986	0.166436	0.436992	0.208866	0.32735	0.586185	0.00261061	0.554823	0.00489436	0.195038	0.361087	-0.587527	0.00253777	-0.135124	0.529004	0.10474	0.62621	0.160239	0.454486	-0.203736	0.339637	0.421306	0.0403303	-0.415797	0.0433009	-0.188122	0.378695	-0.454493	0.0256675
ENSG00000120656	2	0.15243	0.477046	-0.0751844	0.72697	-0.0383255	0.858882	0.185124	0.386477	0.4311	0.0354472	0.383979	0.0639649	-0.455165	0.0254223	-0.212471	0.318877	-0.31445	0.134521	-0.0891751	0.678601	0.395002	0.0560923	0.300424	0.153753	0.611062	0.00151376	0.23584	0.26724	-0.0896516	0.676974	-0.151286	0.480399	-0.135751	0.527076	-0.215854	0.311051	0.0969117	0.65236	0.154177	0.471951	0.279571	0.185814	0.0766806	0.721745	-0.295562	0.160852	-0.0909061	0.672697
ENSG00000188060	13	-0.0313519	0.884373	0.471385	0.020058	-0.0678729	0.75267	-0.320877	0.126312	-0.656556	0.000492923	0.0858598	0.68996	0.249605	0.239489	-0.340122	0.103905	0.693839	0.000169737	0.0100152	0.962955	-0.376712	0.0696009	0.145984	0.496091	-0.406412	0.0487552	-0.79406	3.62429e-06	-0.575397	0.00326334	0.829463	5.42871e-07	-0.183387	0.391026	0.101734	0.6362	-0.0335061	0.876485	-0.0735067	0.732843	-0.529451	0.00780026	0.637232	0.000811196	-0.102764	0.632772	0.352961	0.0906864
ENSG00000162419	22	0.272195	0.19818	-0.215953	0.310823	-0.0597146	0.781649	0.0384455	0.858444	0.488893	0.0153375	-0.16643	0.437009	-0.228904	0.281973	-0.145605	0.497222	-0.376172	0.0700345	0.0116998	0.956729	0.197286	0.355471	0.241764	0.255057	0.1534	0.474215	0.283749	0.17905	0.205523	0.335326	-0.442896	0.0302013	-0.247598	0.243414	0.234677	0.269677	-0.108651	0.613302	-0.203898	0.339246	0.396581	0.0550288	-0.134722	0.530239	-0.185228	0.386205	-0.208741	0.327646
ENSG00000198492	1	0.0364846	0.865599	-0.532914	0.00733478	0.145597	0.497244	-0.165933	0.438398	0.467026	0.0214	-0.384385	0.0636602	0.000667156	0.997531	0.119865	0.576921	-0.264691	0.211325	0.332941	0.111894	0.220139	0.301307	0.18969	0.374659	0.0980346	0.648583	0.400606	0.0523889	0.408749	0.0473495	-0.625184	0.00108852	-0.238764	0.26118	0.142714	0.505891	-0.372542	0.0730018	0.0687253	0.74966	0.637135	0.000813153	-0.282259	0.181442	-0.206943	0.331925	-0.452223	0.0265088
ENSG00000116329	4	-0.378739	0.067992	-0.595937	0.00211946	0.543353	0.00606902	-0.641684	0.000725388	-0.0189201	0.930076	-0.459619	0.0238463	0.311078	0.138978	0.140651	0.512123	0.364111	0.0802627	0.723612	6.43588e-05	0.145859	0.496464	0.376468	0.0697965	-0.127139	0.553842	0.0086967	0.967829	0.221821	0.297536	-0.221139	0.299061	-0.255596	0.228024	-0.0170603	0.936936	-0.640863	0.000740606	0.485737	0.0161137	0.531963	0.00746025	0.139542	0.51549	-0.0889965	0.679212	-0.345817	0.097877
ENSG00000159023	24	-0.167112	0.435105	0.0833461	0.698617	0.0364625	0.865679	0.188412	0.377945	-0.225682	0.288986	0.0584985	0.785994	0.111328	0.604534	0.256507	0.226312	-0.0404208	0.851249	-0.151398	0.480072	0.178769	0.403268	-0.470456	0.0203382	-0.0291332	0.892507	0.0748549	0.728122	0.038911	0.856748	0.0752542	0.726726	0.353079	0.090571	-0.295235	0.161338	0.287806	0.172647	0.119217	0.578998	-0.213107	0.317398	-0.146155	0.495579	0.214226	0.314804	0.427089	0.037387
ENSG00000253304	22	-0.161787	0.450083	0.514237	0.0101474	-0.0945632	0.660285	-0.13782	0.520738	-0.735274	4.25459e-05	0.101787	0.636025	0.259084	0.22152	-0.0461082	0.830596	0.655516	0.000506765	-0.0254035	0.906205	-0.481086	0.0173157	-0.292982	0.16471	-0.514193	0.0101549	-0.653613	0.000532949	-0.558799	0.00453464	0.742623	3.24195e-05	-0.00135872	0.994973	-0.0511858	0.812248	0.00778752	0.971191	-0.0907979	0.673066	-0.594328	0.00219458	0.282642	0.180826	0.0168479	0.937719	0.454265	0.0257511
ENSG00000116350	13	0.0496448	0.817807	-0.495261	0.0138646	0.13587	0.52671	-0.00750308	0.972243	0.579346	0.00300999	-0.0723449	0.736919	-0.217518	0.307244	0.0233767	0.91366	-0.398905	0.0534923	0.203284	0.340733	0.419695	0.0411819	0.250142	0.238446	0.48634	0.0159628	0.498853	0.0130862	0.361327	0.0827763	-0.585364	0.00265606	-0.116165	0.588822	-0.094427	0.660746	-0.176351	0.409763	0.293481	0.163959	0.625256	0.00108663	-0.210016	0.324633	-0.179938	0.40015	-0.459116	0.0240202
ENSG00000116353	16	0.0485154	0.821886	0.38627	0.0622623	-0.234778	0.269463	0.457853	0.0244615	0.021739	0.919689	0.677103	0.000279018	-0.456629	0.0248955	-0.122714	0.567832	-0.0748025	0.728306	-0.288441	0.171659	-0.0209214	0.922701	-0.267417	0.206483	0.425437	0.0382097	0.0297352	0.890299	-0.462576	0.022844	0.265329	0.210184	0.127513	0.552666	-0.434565	0.0338363	0.271503	0.19937	0.0903276	0.674668	-0.184053	0.389278	-0.128475	0.549649	-0.241567	0.255455	0.172657	0.419796
ENSG00000060656	6	0.272488	0.197679	0.872696	2.6904e-08	-0.531354	0.00754153	0.189471	0.375223	-0.43557	0.0333801	0.549211	0.00544266	-0.221643	0.297934	-0.450746	0.0270681	0.421502	0.0402279	-0.371247	0.0740832	-0.621234	0.00119559	-0.0397993	0.853511	-0.116578	0.587488	-0.709838	0.000102281	-0.900725	1.99735e-09	0.839675	2.89446e-07	-0.20094	0.346448	0.0549941	0.798549	0.22206	0.297	-0.2908	0.168025	-0.672038	0.000322327	0.376643	0.0696566	-0.247087	0.244419	0.300353	0.153855
ENSG00000223382	15	0.0341698	0.874057	-0.29666	0.159229	0.230592	0.278342	-0.289907	0.169394	0.183994	0.389432	-0.255287	0.228607	0.093434	0.664108	-0.197853	0.354061	-0.0324098	0.880498	0.200301	0.348017	0.115256	0.591762	0.40526	0.0494603	0.00658779	0.975628	0.0279977	0.896675	0.26238	0.215488	-0.17652	0.409309	-0.177285	0.407249	0.273974	0.195148	-0.220455	0.300596	-0.012458	0.953928	0.238201	0.262342	0.144996	0.499041	0.0298326	0.889942	-0.341092	0.10286
ENSG00000162512	1	-0.258208	0.223142	-0.206049	0.334063	0.0926565	0.666746	0.525518	0.00835874	0.251775	0.235294	0.0823864	0.701931	-0.176344	0.409782	0.609559	0.00156641	-0.502091	0.0124158	-0.133285	0.534676	0.299479	0.155115	-0.682437	0.000238957	0.204305	0.338261	0.748942	2.54774e-05	0.381827	0.0655956	-0.528553	0.00792506	0.577547	0.00312325	-0.452533	0.0263928	0.259214	0.221279	0.099166	0.644786	0.181675	0.39554	-0.798295	2.94574e-06	0.302445	0.150868	0.0934075	0.664198
ENSG00000134644	1	-0.0596135	0.78201	-0.585521	0.00264732	0.157102	0.463482	0.225379	0.289653	0.693371	0.000172189	-0.0895372	0.677365	-0.264043	0.212487	0.288881	0.170977	-0.629803	0.000973852	0.105084	0.62507	0.519457	0.00928399	0.00526693	0.980513	0.50788	0.0112875	0.828367	5.79357e-07	0.587949	0.00251522	-0.796585	3.20482e-06	0.190762	0.371918	-0.190064	0.373702	-0.0474615	0.825697	0.220056	0.301493	0.668761	0.000353368	-0.500386	0.0127652	-0.0193959	0.928322	-0.403077	0.0508175
ENSG00000084628	22	0.62302	0.00114612	0.496277	0.0136406	-0.731406	4.89203e-05	0.886377	8.23035e-09	0.53268	0.00736542	0.510883	0.0107364	-0.683838	0.000229308	-0.133624	0.533627	-0.780528	6.81776e-06	-0.788321	4.76426e-06	-0.123096	0.566618	-0.277904	0.188563	0.436863	0.0328007	0.361537	0.0825848	-0.127403	0.553013	-0.223011	0.294883	0.119386	0.578457	0.0911816	0.671759	0.621805	0.00117957	-0.586785	0.00257786	-0.1786	0.403721	-0.465059	0.0220287	-0.0414474	0.847513	0.0351475	0.870483
ENSG00000060688	1	-0.591807	0.0023169	-0.623852	0.00112366	0.487858	0.0155886	0.148044	0.489964	0.20821	0.328907	-0.102578	0.633387	0.00594886	0.977991	0.752296	2.23543e-05	-0.283711	0.179111	0.310982	0.139106	0.60541	0.00171998	-0.529101	0.00784872	0.304324	0.148221	0.781982	6.38375e-06	0.531247	0.00755592	-0.605784	0.00170563	0.516438	0.00977546	-0.676467	0.00028416	-0.0566869	0.792478	0.587374	0.00254601	0.512554	0.0104395	-0.596594	0.00208941	0.134725	0.530233	-0.0129551	0.952091
ENSG00000121766	1	-0.0689042	0.749028	0.316961	0.131269	-0.11018	0.608288	-0.0999186	0.642266	-0.440805	0.0310827	0.110536	0.607121	0.146291	0.495173	0.000531672	0.998033	0.401641	0.0517264	-0.0297993	0.890064	-0.284174	0.178371	-0.0774058	0.719217	-0.213984	0.315363	-0.462303	0.0229349	-0.360668	0.0833794	0.463585	0.0225098	-0.0410674	0.848895	-0.0792931	0.71265	0.0372775	0.862705	0.0679365	0.752445	-0.390799	0.059	0.372675	0.0728915	0.0231032	0.914667	0.303508	0.149367
ENSG00000121769	25	0.84812	1.66366e-07	0.759898	1.64945e-05	-0.926838	7.87577e-11	0.482023	0.0170678	0.329347	0.116057	0.586207	0.00260943	-0.675257	0.000294174	-0.717671	7.88475e-05	-0.240002	0.258643	-0.587631	0.00253221	-0.560182	0.00441482	0.234321	0.270424	0.313542	0.135711	-0.326037	0.11999	-0.705745	0.000116794	0.26743	0.206461	-0.52457	0.00849806	0.389885	0.0596479	0.247689	0.243233	-0.583045	0.00278801	-0.261235	0.217571	0.159438	0.456777	-0.510511	0.0108035	-0.141894	0.508365
ENSG00000168528	6	0.183698	0.390209	0.626339	0.0010588	-0.417986	0.042101	-0.0985787	0.646756	-0.41493	0.0437843	0.273838	0.19538	-0.0602733	0.779655	-0.433019	0.0345475	0.597762	0.00203687	-0.0280271	0.896567	-0.77771	7.7339e-06	0.141526	0.509476	-0.294761	0.162043	-0.733812	4.48645e-05	-0.810745	1.55541e-06	0.669734	0.000343892	-0.428526	0.0366825	0.179386	0.40162	-0.168234	0.431982	-0.154217	0.471834	-0.41649	0.0429186	0.415021	0.0437329	-0.318525	0.129273	-0.00662644	0.975485
ENSG00000142910	22	-0.34585	0.0978428	0.401159	0.052034	0.134526	0.530843	-0.262464	0.215335	-0.824414	7.29829e-07	0.134516	0.530876	0.341214	0.102729	0.0151022	0.944162	0.762596	1.47677e-05	0.0711948	0.74096	-0.288793	0.171114	-0.13659	0.5245	-0.422115	0.0399077	-0.669058	0.000350449	-0.511524	0.0106217	0.83168	4.75256e-07	0.114409	0.594504	-0.207028	0.33172	0.0107585	0.960207	0.172151	0.42118	-0.591106	0.00235192	0.504168	0.0120007	0.085833	0.690052	0.483057	0.0167976
ENSG00000162517	4	-0.230659	0.278197	-0.6065	0.00167846	0.224397	0.291814	-0.322076	0.124822	0.267654	0.206066	-0.423942	0.0389669	0.110863	0.606054	0.273209	0.196449	0.0881527	0.682097	0.657151	0.000485156	-0.0458777	0.83143	0.051677	0.810478	-0.00564985	0.979097	0.310255	0.140082	0.259788	0.220222	-0.564343	0.00407036	-0.275416	0.192714	-0.00741409	0.972572	-0.705736	0.000116829	0.452328	0.0264692	0.726753	5.76875e-05	-0.230121	0.279352	-0.31635	0.132056	-0.62944	0.000982482
ENSG00000084636	22	-0.31757	0.130489	-0.252197	0.234484	0.323742	0.122772	-0.526343	0.0082389	-0.28104	0.183417	-0.310609	0.139606	0.353258	0.0903959	0.0672795	0.754767	0.509377	0.0110099	0.511129	0.0106923	-0.139077	0.516905	0.234401	0.270256	-0.260209	0.219448	-0.247567	0.243474	-0.00504899	0.98132	0.107925	0.615691	-0.147672	0.491067	0.0508221	0.813559	-0.466211	0.0216587	0.394724	0.0562807	0.127863	0.551568	0.350241	0.0933758	0.0906798	0.673468	-0.222683	0.295613
ENSG00000121753	6	0.419359	0.0413611	0.897581	2.77218e-09	-0.673528	0.000309025	0.314167	0.134892	-0.227412	0.285208	0.645135	0.000664378	-0.41011	0.0465455	-0.537324	0.00677554	0.26175	0.216631	-0.44659	0.0286927	-0.628467	0.0010059	0.0462763	0.829986	0.0298148	0.890007	-0.60617	0.00169094	-0.935542	2.03741e-11	0.721783	6.85461e-05	-0.294004	0.163174	0.0832661	0.698893	0.239032	0.260629	-0.353556	0.090105	-0.570329	0.00361471	0.313417	0.135876	-0.340655	0.103331	0.180495	0.398668
ENSG00000134668	4	-0.419926	0.0410587	-0.479879	0.0176392	0.501708	0.0124935	-0.861258	6.5574e-08	-0.289599	0.169868	-0.530466	0.00766133	0.487222	0.0157447	0.0047435	0.98245	0.740399	3.52333e-05	0.881567	1.26881e-08	-0.148035	0.489989	0.426601	0.0376286	-0.380947	0.0662717	-0.342789	0.10105	-0.0128026	0.952655	0.0522998	0.808235	-0.438755	0.0319669	0.10295	0.632153	-0.853841	1.12149e-07	0.510928	0.0107284	0.405985	0.0490157	0.435011	0.0336336	-0.227003	0.286099	-0.403197	0.0507422
ENSG00000184007	22	0.584013	0.00273228	0.364132	0.0802443	-0.537934	0.00670111	0.374046	0.0717608	0.329576	0.115788	0.275672	0.192284	-0.400516	0.0524468	-0.429136	0.0363867	-0.365406	0.0791133	-0.411629	0.0456612	-0.14362	0.503167	-0.0521007	0.808952	0.24453	0.249492	-0.0323133	0.880851	-0.254079	0.230893	-0.00936574	0.965356	-0.27849	0.187592	0.227002	0.2861	0.228072	0.283774	-0.4461	0.0288891	-0.0734666	0.732983	-0.111993	0.602363	-0.258374	0.222834	-0.0216379	0.920062
ENSG00000121774	22	0.174381	0.415098	-0.406278	0.0488368	-0.0501285	0.816061	0.359201	0.0847348	0.792628	3.88329e-06	0.0538618	0.802616	-0.43322	0.0344544	0.121061	0.573098	-0.743193	3.17313e-05	-0.055605	0.796357	0.455318	0.0253671	-0.0263156	0.902853	0.571814	0.00350859	0.77833	7.52365e-06	0.428298	0.0367935	-0.792005	4.00118e-06	0.0219392	0.918952	-0.107566	0.616873	0.025408	0.906189	0.0445478	0.836251	0.612867	0.00145254	-0.558178	0.00458932	-0.175515	0.412022	-0.401551	0.0517833
ENSG00000121775	1	0.123305	0.565954	-0.558164	0.00459049	0.0869347	0.68627	0.167188	0.434891	0.782399	6.26397e-06	-0.175894	0.410998	-0.293336	0.164177	0.152934	0.475574	-0.674118	0.000303881	0.103634	0.629878	0.427139	0.0373624	0.110279	0.607964	0.431988	0.0350285	0.758535	1.74323e-05	0.567869	0.00379645	-0.872767	2.67494e-08	-0.0367863	0.864497	0.0435609	0.839833	-0.12117	0.57275	0.0165212	0.938925	0.713365	9.10688e-05	-0.485336	0.0162144	-0.0726886	0.735712	-0.489271	0.0152467
ENSG00000025800	3	-0.0380069	0.860044	-0.315271	0.133452	0.193352	0.365335	-0.549847	0.00537799	0.028552	0.89464	-0.238393	0.261945	0.176446	0.409508	-0.223123	0.294635	0.337734	0.106514	0.49419	0.0141039	-0.0147087	0.945615	0.585481	0.00264954	0.00894607	0.966907	-0.252478	0.233945	-0.0399162	0.853086	-0.0171562	0.936582	-0.489099	0.015288	0.157631	0.461958	-0.519869	0.00921839	0.33872	0.105432	0.360116	0.0838877	0.491477	0.0147251	-0.355005	0.0887036	-0.357728	0.0861123
ENSG00000084652	4	-0.353316	0.0903389	-0.775226	8.63044e-06	0.401184	0.0520179	-0.407572	0.0480533	0.280695	0.183978	-0.497689	0.0133344	0.208033	0.329326	0.329286	0.116129	0.0527879	0.806478	0.723813	6.39112e-05	0.1827	0.392834	0.0968034	0.652724	0.0204779	0.924335	0.404924	0.0496675	0.441515	0.0307811	-0.659253	0.000458548	-0.193768	0.364285	-0.0777812	0.717909	-0.690205	0.000189595	0.553358	0.00503274	0.797971	2.99328e-06	-0.286197	0.175167	-0.196413	0.357646	-0.621429	0.0011901
ENSG00000160050	15	0.478783	0.0179371	0.746961	2.7497e-05	-0.781595	6.49698e-06	0.682157	0.000240934	0.110055	0.608697	0.588098	0.00250731	-0.562116	0.00425178	-0.188874	0.376755	-0.229784	0.280076	-0.606585	0.00167524	-0.491407	0.0147415	-0.315382	0.133308	0.216283	0.310067	-0.0845665	0.694409	-0.594057	0.00220747	0.240804	0.257006	-0.0309274	0.885928	-0.00339309	0.987446	0.418932	0.0415901	-0.388622	0.0605513	-0.374798	0.0711462	-0.230754	0.277994	-0.185879	0.384508	0.0964791	0.653817
ENSG00000160051	22	0.181409	0.396246	-0.241257	0.256084	0.0214812	0.920639	0.333909	0.110791	0.57533	0.00326782	0.102533	0.63354	-0.32186	0.125089	0.035442	0.869407	-0.6785	0.000268	-0.232761	0.273718	0.520711	0.00908584	0.0398672	0.853264	0.440844	0.0310662	0.57078	0.00358219	0.385883	0.0625475	-0.528684	0.00790676	0.123511	0.565302	-0.0444502	0.836606	0.253472	0.232047	-0.14849	0.488642	0.299828	0.154611	-0.327099	0.118717	0.0571167	0.790939	-0.0554195	0.797022
ENSG00000160055	5	-0.155239	0.468869	-0.442067	0.0305483	0.211444	0.321278	-0.0584708	0.786093	0.443916	0.0297787	0.0994879	0.643708	-0.267019	0.207186	0.0603083	0.77953	-0.152699	0.476262	0.336761	0.107591	0.336515	0.107863	0.259541	0.220677	0.511925	0.0105505	0.41494	0.0437785	0.1365	0.524776	-0.394565	0.0563892	-0.104724	0.62626	-0.256296	0.226709	-0.29535	0.161166	0.454568	0.0256398	0.603753	0.00178482	-0.174657	0.414347	-0.263021	0.214328	-0.507002	0.011453
ENSG00000084623	5	-0.0824744	0.701627	-0.341355	0.102578	0.024238	0.910491	-0.283531	0.179399	0.219938	0.301759	-0.193454	0.365077	-0.0544267	0.800586	0.0164658	0.939129	0.206635	0.332661	0.5645	0.00405778	-0.210777	0.322842	0.192982	0.366273	0.0874511	0.6845	0.0636987	0.767459	-0.0907764	0.673139	-0.309918	0.140535	-0.467862	0.0211372	-0.00018811	0.999304	-0.666089	0.000380564	0.42163	0.0401607	0.598407	0.00200837	0.0545765	0.800049	-0.503184	0.0121958	-0.592221	0.00229644
ENSG00000220785	22	0.098653	0.646507	0.259569	0.220625	-0.0616729	0.774665	-0.264053	0.212469	-0.253995	0.231053	0.0542009	0.801398	0.0457527	0.831883	-0.419616	0.0412239	0.44442	0.0295714	0.125533	0.558903	-0.382732	0.0649058	0.273452	0.196036	-0.208425	0.328396	-0.523426	0.00866894	-0.4328	0.0346495	0.461894	0.0230721	-0.355203	0.0885126	0.24131	0.255976	-0.230864	0.277758	-0.165681	0.439102	-0.1679	0.432912	0.429461	0.0362298	-0.267731	0.205931	-0.0747227	0.728585
ENSG00000116478	22	-0.0598886	0.781028	0.448402	0.0279749	-0.0832314	0.699012	-0.445407	0.0291691	-0.714049	8.90213e-05	-0.0161161	0.94042	0.320926	0.126251	-0.305804	0.146159	0.8641	5.29483e-08	0.19175	0.369398	-0.627965	0.00101818	0.152026	0.47823	-0.561947	0.00426577	-0.900331	2.08218e-09	-0.669269	0.000348388	0.792444	3.91782e-06	-0.373537	0.0721793	0.188618	0.377417	-0.287886	0.172522	-0.0171324	0.93667	-0.467136	0.0213654	0.630034	0.000968398	-0.179575	0.401117	0.198443	0.352599
ENSG00000175130	1	-0.371487	0.0738819	-0.750246	2.42201e-05	0.400298	0.0525874	0.145163	0.498542	0.483524	0.0166768	-0.269127	0.203486	-0.0150173	0.944476	0.650465	0.000578851	-0.501966	0.0124411	0.299337	0.15532	0.531129	0.00757177	-0.325432	0.120719	0.308835	0.142	0.916555	3.18706e-10	0.738366	3.79891e-05	-0.892682	4.52758e-09	0.384413	0.0636398	-0.381294	0.0660049	-0.146204	0.495433	0.445728	0.029039	0.679383	0.000261229	-0.726925	5.73386e-05	0.174658	0.414346	-0.323984	0.122477
ENSG00000225828	1	-0.158739	0.458777	-0.418412	0.0418701	0.162195	0.448926	0.0915435	0.670527	0.291068	0.167614	-0.218552	0.304893	0.0230214	0.914968	0.388324	0.0607662	-0.284616	0.177668	0.182782	0.392618	0.0964799	0.653814	-0.165233	0.440359	0.0994266	0.643913	0.506515	0.0115456	0.435045	0.033618	-0.549708	0.00539212	0.169295	0.429043	-0.157294	0.46293	-0.135075	0.529155	0.208622	0.327929	0.394824	0.0562133	-0.474283	0.0192044	0.177266	0.407299	-0.279184	0.186449
ENSG00000160058	1	-0.11163	0.603546	-0.33252	0.112375	-0.0265672	0.901929	0.497388	0.0133991	0.516988	0.00968447	0.142543	0.506407	-0.325084	0.12114	0.474284	0.0192039	-0.607131	0.00165481	-0.0566898	0.792468	0.380937	0.0662794	-0.433709	0.0342289	0.507432	0.0113716	0.81601	1.17075e-06	0.377017	0.0693567	-0.671592	0.000326409	0.368625	0.0763101	-0.409207	0.0470781	0.144691	0.499955	0.260009	0.219815	0.439262	0.0317467	-0.655312	0.000509519	0.039738	0.853735	-0.1889	0.37669
ENSG00000273274	10	0.257866	0.223776	0.399623	0.0530242	-0.249573	0.239552	0.670718	0.000334536	0.114179	0.595249	0.466162	0.0216745	-0.332595	0.11229	0.00599328	0.977827	-0.562911	0.00418627	-0.737636	3.90242e-05	0.293941	0.163269	-0.36236	0.0818369	0.340504	0.103493	0.23175	0.275867	0.0242467	0.910459	0.0840338	0.696245	0.501076	0.0126228	-0.169009	0.429833	0.828684	5.68565e-07	-0.338035	0.106182	-0.444106	0.0297002	-0.176935	0.408189	0.369262	0.0757643	0.479443	0.0177573
ENSG00000160062	10	-0.00569166	0.978942	0.252512	0.23388	0.0084071	0.9689	0.396341	0.0551893	-0.21504	0.312924	0.0905172	0.674022	0.120146	0.576022	0.263523	0.213422	-0.338034	0.106184	-0.582846	0.00279959	0.256531	0.226268	-0.477508	0.0182892	-0.0716204	0.739464	0.119082	0.579432	0.283096	0.180097	0.137265	0.522434	0.674981	0.000296507	-0.0835195	0.698018	0.75825	1.76338e-05	-0.33355	0.111199	-0.57962	0.00299305	-0.180611	0.398361	0.687637	0.000204825	0.623534	0.0011322
ENSG00000176261	3	-0.271594	0.199213	-0.246232	0.246108	0.359479	0.0844772	-0.726035	5.91546e-05	-0.435366	0.0334725	-0.541424	0.00628807	0.599125	0.00197702	-0.0118823	0.956055	0.643407	0.000694345	0.542026	0.00621898	-0.231152	0.277144	0.347691	0.0959513	-0.565496	0.00397903	-0.448346	0.0279969	0.0307692	0.886508	0.18365	0.390337	-0.282244	0.181467	0.21401	0.315303	-0.538768	0.00660038	0.284227	0.178288	0.0364323	0.86579	0.398616	0.0536812	0.0269314	0.90059	-0.112275	0.601444
ENSG00000162521	23	-0.640095	0.000755076	-0.737176	3.969e-05	0.791683	4.06322e-06	-0.335098	0.109448	-0.140022	0.514032	-0.543278	0.00607743	0.557163	0.00467984	0.587161	0.00255748	-0.0162328	0.939989	0.405489	0.0493197	0.684281	0.000226329	-0.237316	0.264171	-0.162027	0.449402	0.419256	0.0414164	0.784016	5.81778e-06	-0.363724	0.0806087	0.515765	0.00988803	-0.282033	0.181807	-0.0995278	0.643574	0.410355	0.0464019	0.278761	0.187146	-0.135586	0.527582	0.454151	0.0257926	0.197992	0.353717
ENSG00000162520	15	-0.749016	2.54045e-05	-0.866215	4.50186e-08	0.74975	2.46914e-05	-0.416269	0.0430404	-0.0213962	0.920952	-0.544226	0.00597205	0.442929	0.0301875	0.705121	0.000119159	0.14812	0.489739	0.738857	3.73067e-05	0.433698	0.0342341	-0.16714	0.435027	-0.0965969	0.65342	0.493162	0.0143366	0.61747	0.0013059	-0.547807	0.00558757	0.267713	0.205963	-0.413796	0.0444218	-0.508916	0.0110948	0.757691	1.80363e-05	0.615939	0.00135318	-0.348763	0.0948623	0.136255	0.525528	-0.230335	0.278893
ENSG00000162522	4	-0.268817	0.204027	-0.339334	0.104761	0.222366	0.296319	-0.53295	0.00732997	-0.0322851	0.880955	-0.242736	0.253092	0.105317	0.624297	-0.031895	0.882383	0.517983	0.00952129	0.727287	5.66155e-05	-0.205122	0.336291	0.234786	0.269448	-0.0774142	0.719187	-0.144688	0.499962	-0.173957	0.416251	-0.0508989	0.813282	-0.473007	0.0195765	-0.0324649	0.880296	-0.781454	6.53852e-06	0.451858	0.0266461	0.520936	0.00905069	0.125597	0.558699	-0.560359	0.00439966	-0.550574	0.005305
ENSG00000134684	23	0.849719	1.49247e-07	0.211734	0.320599	-0.637654	0.000802696	0.0153599	0.943211	0.562917	0.00418577	-0.0217336	0.919709	-0.391957	0.0581873	-0.734146	4.43255e-05	-0.268732	0.204176	-0.16022	0.454543	-0.443624	0.029899	0.583037	0.00278848	0.114615	0.593837	-0.199704	0.349484	-0.232293	0.274711	-0.185253	0.386139	-0.822462	8.16275e-07	0.772118	9.88073e-06	-0.206137	0.333853	-0.582892	0.00279688	0.221914	0.297327	0.144646	0.500089	-0.504116	0.012011	-0.570761	0.00358358
ENSG00000116497	11	0.0849107	0.693224	-0.396849	0.0548499	0.208112	0.329138	-0.190466	0.372673	0.370998	0.0742931	-0.118424	0.581542	-0.0516767	0.810479	-0.179863	0.40035	-0.266177	0.208677	0.095959	0.65557	0.481391	0.0172345	0.466916	0.0214347	0.307225	0.144199	0.199938	0.348909	0.351893	0.0917351	-0.302361	0.150987	-0.145489	0.497569	0.0875023	0.684324	-0.0387251	0.857425	0.112894	0.599428	0.348044	0.0955912	0.225159	0.290135	-0.0114575	0.957624	-0.178468	0.404075
ENSG00000160097	15	0.540137	0.00643785	0.882196	1.20024e-08	-0.753713	2.11402e-05	0.737171	3.9697e-05	0.0690555	0.748495	0.815518	1.20267e-06	-0.642557	0.000709515	-0.391085	0.0587989	-0.268555	0.204486	-0.791506	4.09773e-06	-0.318667	0.129093	-0.227154	0.285768	0.355745	0.0879937	-0.191582	0.369825	-0.674233	0.00030289	0.446782	0.0286159	0.0202569	0.925149	-0.0395885	0.854279	0.629313	0.000985512	-0.481886	0.0171037	-0.566366	0.00391122	-0.0215573	0.920359	-0.205964	0.334268	0.295181	0.161417
ENSG00000121905	15	0.437563	0.0324902	0.93232	3.4313e-11	-0.621444	0.00118966	0.347562	0.0960827	-0.31204	0.137696	0.611233	0.00150787	-0.308058	0.143059	-0.514887	0.0100364	0.191862	0.369112	-0.581791	0.00286167	-0.558134	0.00459315	-0.0275769	0.89822	-0.0328783	0.878783	-0.627161	0.0010381	-0.812007	1.45416e-06	0.766845	1.23717e-05	-0.139894	0.51442	0.129207	0.547358	0.417513	0.042358	-0.460291	0.0236154	-0.740577	3.49994e-05	0.319817	0.127641	-0.159829	0.455658	0.367911	0.0769252
ENSG00000121900	15	0.166991	0.435441	0.790062	4.38883e-06	-0.417348	0.0424479	0.0746408	0.728871	-0.533652	0.00723852	0.371385	0.0739677	-0.0679068	0.75255	-0.364513	0.0799049	0.515576	0.00991979	-0.262557	0.215168	-0.650832	0.000573328	-0.0638723	0.766843	-0.313705	0.135497	-0.731609	4.85648e-05	-0.821526	8.60893e-07	0.807063	1.88766e-06	-0.186602	0.382628	0.0902837	0.674818	0.124505	0.562152	-0.286941	0.173999	-0.662659	0.000418115	0.398354	0.0538532	-0.154653	0.470568	0.355972	0.0877762
ENSG00000116514	7	0.222748	0.295468	0.0787555	0.714519	-0.34214	0.101739	0.527193	0.00811701	0.603204	0.00180674	0.587409	0.00254409	-0.744527	3.01709e-05	-0.127971	0.551228	-0.490706	0.0149057	-0.239299	0.260081	0.250219	0.238297	-0.00795353	0.970577	0.732684	4.67264e-05	0.448674	0.0278686	-0.207507	0.330577	-0.278793	0.187093	-0.0836322	0.69763	-0.341489	0.102434	0.167964	0.432733	0.067193	0.755073	0.32276	0.123977	-0.270371	0.201323	-0.458189	0.0243434	-0.241827	0.254929
ENSG00000004455	22	-0.378954	0.0678233	-0.207567	0.330435	0.316149	0.132315	-0.458244	0.0243241	-0.378536	0.068152	-0.282811	0.180554	0.403449	0.0505841	0.139656	0.515143	0.485208	0.0162468	0.411451	0.0457638	-0.0508297	0.813532	0.13668	0.524225	-0.304227	0.148357	-0.219975	0.301676	0.0371584	0.863139	0.161918	0.449712	0.0121095	0.955215	-0.0853872	0.691585	-0.282366	0.18127	0.362232	0.0819524	0.0256809	0.905185	0.224815	0.290894	0.207178	0.331364	0.0268375	0.900935
ENSG00000142920	15	0.316634	0.13169	0.801214	2.54625e-06	-0.600964	0.00189866	0.525212	0.00840352	-0.218123	0.305867	0.563789	0.00411487	-0.324331	0.122054	-0.143952	0.502168	-0.0172145	0.936367	-0.621788	0.00118004	-0.417106	0.0425803	-0.367143	0.0775915	0.0693728	0.747376	-0.327129	0.118681	-0.595511	0.00213915	0.533328	0.0072807	0.0910081	0.67235	-0.0612343	0.776228	0.516156	0.00982248	-0.352873	0.0907718	-0.650629	0.000576387	-0.00188639	0.99302	-0.114379	0.594601	0.378074	0.068517
ENSG00000116525	3	0.377299	0.0691319	0.520566	0.0091085	-0.527246	0.00810937	0.815325	1.21543e-06	0.332482	0.112419	0.713561	9.04783e-05	-0.689388	0.00019433	-0.142024	0.507973	-0.579375	0.0030082	-0.716026	8.33347e-05	0.0903462	0.674605	-0.352844	0.0908001	0.576352	0.00320051	0.265968	0.209048	-0.272876	0.197016	0.033903	0.875033	0.250278	0.238182	-0.209207	0.326543	0.670268	0.000338784	-0.323725	0.122794	-0.260657	0.218627	-0.359727	0.0842468	-0.0683224	0.751082	0.221924	0.297304
ENSG00000160094	1	-0.0983743	0.647442	-0.162797	0.447222	-0.0772139	0.719886	0.601793	0.00186419	0.495236	0.01387	0.287824	0.172619	-0.466607	0.0215328	0.41513	0.0436724	-0.595157	0.00215559	-0.164123	0.443478	0.319082	0.128568	-0.470991	0.0201766	0.574854	0.00329952	0.778308	7.53082e-06	0.228471	0.282909	-0.538746	0.00660296	0.412791	0.0449935	-0.50375	0.0120834	0.237398	0.264001	0.208859	0.327367	0.342263	0.101607	-0.768544	1.15145e-05	-0.0544084	0.800652	-0.119541	0.577961
ENSG00000134686	2	0.2705	0.201101	-0.204695	0.337318	-0.285566	0.176163	0.509085	0.0110636	0.873651	2.4881e-08	0.341356	0.102577	-0.733961	4.46229e-05	-0.0303894	0.8879	-0.694729	0.00016516	-0.0847568	0.693754	0.262407	0.215438	-0.00787099	0.970882	0.792584	3.89163e-06	0.706177	0.000115183	0.0803647	0.708931	-0.67531	0.000293735	-0.130256	0.544083	-0.221466	0.298329	-0.00464177	0.982826	0.0908124	0.673016	0.644361	0.000677657	-0.538364	0.00664902	-0.489119	0.0152833	-0.509127	0.0110558
ENSG00000121903	2	0.209349	0.326206	-0.359975	0.0840175	-0.114412	0.594495	0.186286	0.38345	0.648048	0.00061638	-0.111389	0.604333	-0.25172	0.235398	0.0859512	0.689646	-0.553299	0.00503847	0.0250383	0.907548	0.122544	0.568374	0.049842	0.817095	0.323394	0.123199	0.559077	0.00451033	0.41965	0.0412058	-0.691226	0.000183824	-0.0844224	0.694906	0.150364	0.483109	-0.0840007	0.696359	-0.082464	0.701663	0.515543	0.00992535	-0.491587	0.0146995	-0.0192759	0.928765	-0.549071	0.00545695
ENSG00000121904	1	0.276912	0.190209	0.196455	0.357541	-0.157379	0.462684	-0.201353	0.345437	0.0945574	0.660305	0.111844	0.602849	-0.211798	0.320449	-0.537953	0.00669877	0.190515	0.372548	0.0464836	0.829236	-0.170149	0.426682	0.592669	0.00227444	0.00924393	0.965806	-0.348408	0.0952214	-0.384563	0.0635277	0.22917	0.2814	-0.499226	0.0130075	0.318566	0.129221	-0.181173	0.396868	-0.22846	0.282933	0.0388757	0.856876	0.407117	0.0483278	-0.29013	0.169051	-0.200112	0.34848
ENSG00000142698	6	-0.0261854	0.903331	0.342426	0.101434	-0.130843	0.542255	-0.0471186	0.826937	-0.293599	0.163782	0.275111	0.193226	-0.0925885	0.666977	-0.114509	0.594179	0.36577	0.0787927	-0.000296573	0.998903	-0.23908	0.260531	0.038916	0.856729	-0.023595	0.912857	-0.396287	0.0552258	-0.501572	0.0125213	0.460131	0.0236701	-0.155521	0.46805	-0.0981776	0.648103	-0.00809076	0.97007	-0.0219	0.919096	-0.225798	0.288733	0.277177	0.189768	-0.33974	0.10432	0.196029	0.358604
ENSG00000163866	22	-0.535499	0.00700243	-0.312323	0.13732	0.525218	0.00840259	-0.614092	0.00141218	-0.508034	0.0112587	-0.437715	0.0324233	0.568935	0.00371677	0.202319	0.343079	0.66019	0.000447107	0.620369	0.0012202	-0.0584426	0.786194	0.0512399	0.812053	-0.497094	0.0134628	-0.280638	0.184071	0.0299299	0.889585	0.14003	0.514008	-0.0424913	0.843718	-0.0772203	0.719863	-0.516667	0.00973753	0.465737	0.0218104	0.0770879	0.720324	0.280703	0.183965	0.144136	0.501619	0.0568955	0.791731
ENSG00000116544	15	0.516415	0.00977939	0.84078	2.69696e-07	-0.752542	2.21392e-05	0.759969	1.64465e-05	0.0708267	0.742255	0.699965	0.000140347	-0.583574	0.00275745	-0.31419	0.13486	-0.289812	0.169541	-0.756576	1.88632e-05	-0.409701	0.0467864	-0.306536	0.145147	0.243182	0.252193	-0.122434	0.568724	-0.600929	0.00190009	0.346025	0.0976619	0.0618691	0.773967	-0.0168426	0.937739	0.595786	0.00212639	-0.507714	0.0113185	-0.530537	0.0076517	-0.136438	0.524966	-0.0884157	0.681197	0.260632	0.218674
ENSG00000241014	19	0.0424084	0.844019	-0.0431086	0.841476	0.19802	0.353646	-0.0534675	0.804034	-0.04326	0.840926	-0.0717324	0.73907	0.162198	0.448917	-0.122886	0.567286	-0.145155	0.498565	-0.219517	0.30271	0.326362	0.119599	0.130863	0.542192	-0.0340225	0.874596	-0.0128252	0.952571	0.287949	0.172423	0.130488	0.543361	0.221915	0.297326	0.125168	0.560055	0.285507	0.176255	-0.236645	0.265564	-0.194606	0.362173	0.228878	0.282028	0.297969	0.15731	0.253502	0.231989
ENSG00000163867	4	0.127661	0.552204	0.139727	0.514928	0.0164062	0.939349	-0.0589976	0.78421	-0.193939	0.363854	-0.163824	0.444323	0.242954	0.252652	-0.0593297	0.783023	-0.018488	0.93167	-0.261692	0.216737	0.0397563	0.853668	0.180109	0.399696	-0.25136	0.236093	-0.20927	0.326394	0.131243	0.54101	0.183337	0.391158	0.133778	0.533154	0.25937	0.220991	0.268332	0.204876	-0.236522	0.265819	-0.360463	0.0835682	0.316459	0.131915	0.27377	0.195495	0.310585	0.139638
ENSG00000197056	9	0.165466	0.439705	0.121918	0.570365	-0.028386	0.895249	-0.249721	0.239263	-0.289422	0.170141	-0.351196	0.092425	0.384048	0.0639127	-0.13441	0.531202	0.155953	0.466799	-0.0872576	0.685163	-0.23062	0.278281	0.0981465	0.648207	-0.439621	0.0315912	-0.400683	0.0523396	0.105741	0.622894	0.226485	0.287229	-0.0644252	0.764879	0.504606	0.0119146	0.0570891	0.791037	-0.373053	0.0725789	-0.344148	0.0996164	0.334975	0.109587	0.242422	0.253725	0.198757	0.351822
ENSG00000116560	15	-0.524664	0.00848429	-0.839683	2.89285e-07	0.785456	5.44454e-06	-0.770644	1.0528e-05	-0.181623	0.395679	-0.919623	2.1417e-10	0.777045	7.96544e-06	0.401837	0.0516015	0.294451	0.162505	0.74655	2.79329e-05	0.258075	0.223388	0.147368	0.491971	-0.518933	0.00936774	0.115929	0.589585	0.734229	4.41923e-05	-0.399206	0.0532954	0.0302231	0.88851	0.162071	0.449279	-0.588762	0.00247227	0.356253	0.0875084	0.43826	0.0321836	0.0410345	0.849015	0.33601	0.108427	-0.207608	0.330338
ENSG00000146463	11	0.17842	0.404203	-0.4571	0.0247276	0.213991	0.315346	-0.302509	0.150778	0.309958	0.140481	-0.485327	0.0162169	0.197734	0.354356	-0.143565	0.503333	-0.277025	0.190021	0.131669	0.539684	0.322618	0.124152	0.377473	0.0689932	-0.0547066	0.799581	0.154254	0.471729	0.540117	0.0064401	-0.430555	0.035706	-0.207069	0.331623	0.420383	0.0408163	-0.149479	0.485719	-0.142449	0.506691	0.321255	0.125841	0.129643	0.545996	0.127797	0.551776	-0.154551	0.470864
ENSG00000142687	22	0.154191	0.47191	-0.165986	0.438249	-0.173132	0.418498	0.620963	0.00120324	0.637243	0.000810976	0.192935	0.366389	-0.453797	0.025923	0.265166	0.210476	-0.828999	5.58048e-07	-0.357996	0.0858608	0.433479	0.0343347	-0.317469	0.130618	0.553703	0.00499992	0.789151	4.58191e-06	0.406829	0.0485023	-0.629362	0.000984334	0.351385	0.0922377	-0.191474	0.370099	0.396246	0.0552532	-0.104942	0.625541	0.296028	0.160162	-0.607443	0.00164321	0.0893421	0.678031	-0.0776201	0.71847
ENSG00000020129	3	0.170714	0.425125	0.200548	0.34741	-0.410779	0.0461542	0.778315	7.52844e-06	0.477735	0.0182261	0.435263	0.0335192	-0.619347	0.00124983	0.235625	0.26769	-0.608669	0.00159833	-0.406898	0.0484605	-0.0270704	0.90008	-0.443933	0.0297715	0.449346	0.027607	0.590745	0.0023701	-0.0350994	0.870659	-0.393028	0.0574438	0.279773	0.185484	-0.261566	0.216967	0.351831	0.0917968	-0.1885	0.377719	0.103748	0.6295	-0.727452	5.62878e-05	-0.0516487	0.81058	-0.0969349	0.652282
ENSG00000116819	23	0.732224	4.75064e-05	0.120995	0.57331	-0.557361	0.00466204	0.271372	0.199595	0.623946	0.00112114	-0.0664288	0.757777	-0.368048	0.0768072	-0.390457	0.0592416	-0.577853	0.00310373	-0.348736	0.0948891	-0.196496	0.357438	0.270215	0.201594	0.103669	0.629762	0.151375	0.480139	0.0971393	0.651593	-0.414721	0.0439011	-0.422396	0.0397619	0.63385	0.000882069	0.0770664	0.7204	-0.70721	0.000111404	0.177702	0.406129	-0.18275	0.392704	-0.227238	0.285587	-0.345418	0.0982908
ENSG00000126067	22	-0.676324	0.000285327	-0.528965	0.00786757	0.633324	0.000893565	-0.731521	4.87187e-05	-0.43697	0.0327532	-0.512429	0.0104615	0.587501	0.00253919	0.336879	0.10746	0.719142	7.50162e-05	0.858317	8.14137e-08	-0.0360313	0.867254	0.0608342	0.777654	-0.429508	0.0362071	-0.16675	0.436115	0.109419	0.610782	0.0135948	0.949728	-0.101954	0.635468	-0.189052	0.376299	-0.729974	5.14843e-05	0.667417	0.000366824	0.320279	0.127061	0.15276	0.476083	-0.0494566	0.818486	-0.196961	0.356279
ENSG00000142686	7	0.58701	0.00256561	0.561333	0.00431716	-0.724417	6.25868e-05	0.920871	1.81371e-10	0.548573	0.0055081	0.73221	4.75293e-05	-0.84556	1.97453e-07	-0.237916	0.262928	-0.717225	8.00449e-05	-0.762455	1.4854e-05	-0.0574956	0.789582	-0.279641	0.1857	0.626539	0.00105373	0.326966	0.118875	-0.320151	0.127221	-0.100046	0.641839	0.0765598	0.722166	-0.0901694	0.675208	0.607041	0.00165816	-0.475882	0.018746	-0.149462	0.485769	-0.414797	0.0438582	-0.199968	0.348833	0.0182374	0.932594
ENSG00000092853	3	-0.366255	0.0783669	-0.331589	0.113447	0.481602	0.0171788	-0.814672	1.25946e-06	-0.470128	0.0204379	-0.509738	0.0109438	0.620011	0.00123052	-0.045682	0.832139	0.708146	0.000108076	0.640282	0.000751524	-0.0818501	0.703786	0.386751	0.0619096	-0.53807	0.0066846	-0.449033	0.0277283	0.0448544	0.83514	0.233105	0.27299	-0.261297	0.217457	0.169092	0.429604	-0.56017	0.00441581	0.292962	0.164741	0.0911859	0.671744	0.478067	0.0181341	0.0701975	0.74447	-0.0456554	0.832236
ENSG00000134698	6	-0.324517	0.121827	-0.714254	8.84163e-05	0.553292	0.00503911	-0.33719	0.107114	0.0396581	0.854025	-0.720396	7.18819e-05	0.552851	0.00508148	0.511386	0.0106462	-0.177262	0.40731	0.312429	0.13718	0.452892	0.0262585	-0.0465104	0.829139	-0.289479	0.170053	0.388133	0.0609041	0.874126	2.39263e-08	-0.562558	0.00421526	0.269109	0.203518	0.0956136	0.656736	-0.135785	0.526971	0.142672	0.506019	0.309646	0.140903	-0.146089	0.495777	0.473928	0.0193073	0.000208366	0.999229
ENSG00000092847	23	0.766929	1.23285e-05	0.403714	0.0504184	-0.607184	0.00165282	0.413592	0.0445373	0.457176	0.0247008	0.327859	0.117813	-0.474348	0.0191856	-0.56665	0.00388929	-0.564609	0.0040491	-0.647926	0.000618334	0.000774894	0.997133	0.270749	0.20067	0.309474	0.141135	-0.00735844	0.972778	-0.123895	0.564082	-0.0213336	0.921182	-0.25202	0.234824	0.438486	0.0320843	0.46942	0.0206543	-0.686467	0.000212112	-0.158672	0.45897	0.106206	0.621358	-0.104224	0.627919	0.0102288	0.962165
ENSG00000126070	6	-0.30265	0.150578	-0.576808	0.00317084	0.548892	0.00547531	-0.138675	0.518128	0.0656524	0.760527	-0.399285	0.0532442	0.362416	0.0817862	0.419749	0.0411529	-0.320358	0.126961	0.0612514	0.776167	0.725858	5.95224e-05	-0.0714168	0.740179	0.027151	0.899784	0.43392	0.0341319	0.813536	1.33943e-06	-0.382053	0.0654231	0.490412	0.0149751	-0.126743	0.555087	0.210916	0.322517	0.173925	0.416338	0.154811	0.470109	-0.10337	0.630756	0.534926	0.00707501	0.240436	0.257756
ENSG00000092850	22	0.312367	0.137261	0.0896248	0.677065	-0.280977	0.183519	0.426772	0.0375436	0.414087	0.0442573	0.123263	0.566089	-0.365378	0.0791379	-0.0281193	0.896228	-0.488027	0.0155475	-0.273016	0.196777	-0.0425725	0.843423	-0.146078	0.49581	0.324668	0.121644	0.31712	0.131065	0.0821474	0.702758	-0.328238	0.117363	0.0727495	0.735498	0.083883	0.696765	0.208736	0.327658	-0.184705	0.387572	0.0983491	0.647527	-0.397579	0.0543649	0.0550294	0.798422	-0.153637	0.473525
ENSG00000116863	22	-0.444841	0.029399	0.0214718	0.920673	0.205324	0.335805	-0.42792	0.0369784	-0.578162	0.00308412	-0.123814	0.56434	0.339333	0.104762	0.163141	0.446249	0.795708	3.34534e-06	0.526976	0.00814788	-0.419395	0.041342	-0.0924345	0.667499	-0.391204	0.0587153	-0.458225	0.0243309	-0.38922	0.0601224	0.38083	0.0663626	-0.149167	0.486641	-0.197832	0.354113	-0.512279	0.0104878	0.475807	0.0187672	-0.0680449	0.752062	0.249852	0.23901	-0.238481	0.261763	-0.0183522	0.932171
ENSG00000171812	2	-0.134974	0.529465	0.321725	0.125256	0.0896841	0.676863	-0.377474	0.0689927	-0.684878	0.000222369	-0.113858	0.596293	0.411766	0.0455819	-0.12095	0.573453	0.621867	0.00117784	0.0429663	0.841992	-0.283706	0.179119	0.0505968	0.814371	-0.555069	0.00487143	-0.680203	0.000255082	-0.312524	0.137054	0.668528	0.000355673	-0.062194	0.77281	0.123835	0.564274	0.000167113	0.999382	-0.137316	0.522278	-0.521098	0.0090254	0.398864	0.0535194	0.125926	0.55766	0.415532	0.0434482
ENSG00000054116	7	-0.531144	0.00756968	-0.465265	0.0219624	0.552094	0.00515487	-0.535461	0.0070073	-0.401442	0.0518528	-0.531927	0.00746505	0.639983	0.000757202	0.380488	0.0666267	0.420394	0.0408106	0.527741	0.00803918	0.143989	0.50206	-0.0807923	0.707449	-0.422905	0.0394989	-0.0586423	0.78548	0.33848	0.105694	-0.042668	0.843076	0.141202	0.510455	-0.133883	0.532828	-0.361442	0.0826706	0.490118	0.0150446	0.107004	0.618724	-0.00207677	0.992316	0.263108	0.21417	0.0595042	0.7824
ENSG00000116871	2	0.294114	0.163009	-0.310476	0.139784	-0.273706	0.195603	0.170582	0.42549	0.827288	6.17388e-07	0.0329127	0.878657	-0.54812	0.00555505	-0.140906	0.511353	-0.428771	0.0365632	0.21898	0.303923	-0.0688172	0.749336	0.226931	0.286256	0.492669	0.0144496	0.513334	0.0103033	0.0565494	0.792971	-0.716005	8.33941e-05	-0.462627	0.0228269	0.105701	0.623027	-0.427692	0.0370899	0.0552043	0.797794	0.795992	3.29917e-06	-0.44123	0.0309021	-0.575257	0.00327266	-0.836463	3.54371e-07
ENSG00000054118	15	-0.565651	0.00396687	-0.818798	1.00354e-06	0.625471	0.00108108	-0.15488	0.469908	0.17302	0.418805	-0.384415	0.063638	0.275231	0.193025	0.649024	0.000600986	-0.200476	0.347587	0.455121	0.0254384	0.632449	0.000912969	-0.251938	0.23498	0.137081	0.522996	0.682951	0.000235382	0.745062	2.95644e-05	-0.643236	0.000697378	0.417085	0.0425916	-0.430715	0.0356299	-0.204903	0.336818	0.586359	0.0026011	0.57418	0.00334497	-0.446042	0.0289126	0.24982	0.239071	-0.0998889	0.642365
ENSG00000214193	6	0.454708	0.0255887	0.471371	0.0200623	-0.494491	0.0140363	0.171799	0.422145	0.178022	0.405269	0.384192	0.063805	-0.488733	0.0153763	-0.536471	0.00688081	0.00825016	0.96948	-0.208557	0.328082	-0.301005	0.15292	0.237159	0.264496	0.174958	0.413532	-0.289501	0.170019	-0.617094	0.00131737	0.233884	0.271344	-0.500943	0.0126501	0.190455	0.372701	-0.000388529	0.998562	-0.335942	0.108503	-0.0668769	0.756191	0.150207	0.483572	-0.433381	0.0343803	-0.0755817	0.725581
ENSG00000142694	3	-0.0432081	0.841114	0.0787815	0.714428	-0.171	0.42434	0.47891	0.0179024	0.257828	0.223847	0.42174	0.0401032	-0.429237	0.0363378	0.202568	0.342472	-0.268396	0.204764	-0.131695	0.539604	-0.000303466	0.998877	-0.37698	0.0693863	0.41287	0.0449482	0.407163	0.0483003	-0.124109	0.563404	-0.188453	0.37784	0.205629	0.335071	-0.414132	0.0442319	0.128704	0.548932	0.173051	0.418718	0.146427	0.494769	-0.515414	0.00994714	-0.115381	0.591355	-0.110696	0.606598
ENSG00000196182	2	0.534321	0.00715223	-0.0889882	0.67924	-0.41974	0.0411581	0.208612	0.327952	0.826728	6.3801e-07	0.14862	0.488256	-0.641913	0.00072119	-0.386714	0.0619367	-0.449765	0.0274446	0.0395458	0.854435	-0.1401	0.513795	0.34171	0.102198	0.487092	0.0157767	0.317086	0.131109	-0.116844	0.58663	-0.547406	0.00562955	-0.620895	0.00120519	0.283754	0.179043	-0.31802	0.129915	-0.197113	0.355901	0.631001	0.000945863	-0.291446	0.167039	-0.667971	0.00036123	-0.751791	2.28023e-05
ENSG00000181817	15	0.174938	0.413585	0.354286	0.0893974	-0.377571	0.0689157	0.0715155	0.739832	-0.174003	0.416126	0.0356897	0.868502	-0.0236258	0.912744	-0.0526683	0.806909	0.214441	0.314305	-0.0572839	0.79034	-0.54652	0.00572331	-0.11718	0.585545	-0.228563	0.28271	-0.321303	0.125781	-0.374635	0.0712793	0.191013	0.371277	-0.210721	0.322974	0.171778	0.422203	-0.0962779	0.654495	-0.152835	0.475865	-0.212718	0.318303	0.120055	0.576313	-0.250174	0.238385	0.00913132	0.966222
ENSG00000116885	15	-0.286063	0.175378	-0.480267	0.0175345	0.300333	0.153883	-0.0162157	0.940052	0.224258	0.292122	-0.138015	0.520142	0.0180321	0.933351	0.329055	0.1164	-0.172152	0.421177	0.292259	0.165803	0.407894	0.0478604	-0.184533	0.388021	0.199245	0.350616	0.46167	0.0231473	0.321655	0.125343	-0.434795	0.0337316	0.106536	0.620269	-0.305089	0.147152	-0.192976	0.366287	0.347014	0.0966437	0.467444	0.0212683	-0.280104	0.184943	-0.134551	0.530767	-0.1207	0.574253
ENSG00000116898	22	-0.0763718	0.722822	0.0479102	0.824074	-0.169381	0.428805	-0.194225	0.363132	-0.203942	0.339139	-0.183528	0.390656	0.157601	0.462046	0.110294	0.607913	0.441052	0.0309779	0.371959	0.0734877	-0.678222	0.000270161	-0.126291	0.55651	-0.337341	0.106947	-0.240293	0.258049	-0.293086	0.164553	0.0408561	0.849664	-0.32542	0.120733	0.0790453	0.713511	-0.51521	0.00998163	0.159038	0.45792	0.114312	0.594819	-0.115438	0.59117	-0.291143	0.1675	-0.334473	0.110153
ENSG00000163873	15	0.515617	0.00991288	0.973188	1.56717e-15	-0.705858	0.000116372	0.488127	0.0155231	-0.246993	0.244605	0.57666	0.00318044	-0.340366	0.103642	-0.464839	0.0221002	0.0257189	0.905046	-0.726073	5.90777e-05	-0.547892	0.00557869	-0.14629	0.495177	-0.0597871	0.78139	-0.523312	0.00868615	-0.718043	7.78634e-05	0.680648	0.000251797	-0.0427407	0.842812	0.186438	0.383056	0.553622	0.00500759	-0.62282	0.00115154	-0.785729	5.37603e-06	0.199892	0.349021	-0.0261826	0.903342	0.431942	0.0350502
ENSG00000233621	22	-0.106866	0.61918	0.175342	0.41249	0.0433317	0.840665	-0.373599	0.0721283	-0.412613	0.0450953	0.111106	0.605257	0.162623	0.447713	-0.236216	0.266457	0.614451	0.00140055	0.24288	0.252802	-0.247673	0.243266	0.247971	0.242681	-0.0929376	0.665792	-0.587449	0.00254197	-0.464236	0.0222963	0.567502	0.00382417	-0.271795	0.198867	-0.0450519	0.834423	-0.258164	0.223224	0.271397	0.199552	-0.175009	0.413392	0.593647	0.00222706	-0.311284	0.138702	0.044941	0.834826
ENSG00000163874	8	-0.0969723	0.652156	0.0929945	0.665599	0.0305342	0.887369	-0.32586	0.120202	-0.196742	0.356825	0.138023	0.520117	-0.0229696	0.915159	-0.265704	0.209516	0.525912	0.00830126	0.347625	0.0960186	-0.290592	0.168343	0.264245	0.212124	-0.031465	0.883958	-0.399537	0.0530802	-0.4753	0.0189118	0.327015	0.118818	-0.412419	0.0452062	-0.0105461	0.960992	-0.414133	0.0442317	0.246091	0.246387	0.0674227	0.754261	0.342674	0.101171	-0.432577	0.0347533	-0.300556	0.153564
ENSG00000163875	22	0.162285	0.448671	0.0131994	0.951189	-0.20813	0.329097	0.729452	5.2447e-05	0.459242	0.0239766	0.302065	0.151408	-0.381445	0.0658889	0.269693	0.202501	-0.810594	1.56797e-06	-0.542597	0.0061541	0.383652	0.0642101	-0.461266	0.0232837	0.522294	0.00884074	0.669134	0.000349708	0.353074	0.090576	-0.434207	0.0340001	0.524945	0.0084427	-0.260244	0.219385	0.606434	0.00168095	-0.106053	0.621862	-0.00529175	0.980422	-0.593831	0.00221826	0.266971	0.207271	0.128455	0.549712
ENSG00000163877	8	-0.0863249	0.688363	-0.35628	0.0874833	0.124912	0.560865	0.3	0.154363	0.362634	0.0815884	-0.0903729	0.674514	-0.0629034	0.770286	0.406724	0.0485656	-0.550113	0.00535118	-0.0786139	0.715011	0.431426	0.0352931	-0.377427	0.0690305	0.222955	0.295009	0.665055	0.00039156	0.543878	0.00601058	-0.574144	0.00334739	0.388347	0.0607493	-0.202079	0.343663	0.191904	0.369007	0.0241502	0.910814	0.278744	0.187174	-0.61083	0.0015218	0.339169	0.104941	-0.0304083	0.887831
ENSG00000163879	15	0.0649326	0.763079	-0.232209	0.274891	0.192061	0.368608	-0.274628	0.194042	0.0945073	0.660474	-0.440748	0.0311071	0.183903	0.389671	-0.0138968	0.948613	-0.0075293	0.972146	0.176365	0.409725	-0.0426724	0.84306	0.290473	0.168525	-0.288432	0.171673	-0.0118811	0.956059	0.265044	0.210694	-0.219022	0.30383	-0.181822	0.395151	0.384103	0.0638718	-0.242986	0.252587	-0.180858	0.397706	0.1639	0.444108	0.12776	0.551892	0.128566	0.549364	-0.167518	0.433973
ENSG00000134697	15	0.228527	0.282788	-0.262538	0.2152	-0.0279599	0.896814	-0.282609	0.180878	0.344523	0.0992234	-0.249173	0.24033	-0.042564	0.843454	-0.259757	0.220278	-0.0647743	0.76364	0.240432	0.257765	-0.0117924	0.956387	0.420668	0.0406661	0.0958717	0.655865	-0.0215753	0.920292	0.111557	0.603785	-0.27264	0.197419	-0.489039	0.0153023	0.341068	0.102886	-0.348221	0.095411	-0.0255877	0.905528	0.396013	0.0554097	0.108649	0.613309	-0.299452	0.155154	-0.464163	0.0223202
ENSG00000116922	27	-0.0338373	0.875274	-0.0226214	0.91644	-0.0725911	0.736054	0.455878	0.0251646	0.23302	0.27317	0.218691	0.304579	-0.241906	0.254769	0.30194	0.151586	-0.399741	0.0529479	-0.199086	0.351009	0.124741	0.561403	-0.453133	0.0261687	0.2865	0.174691	0.456664	0.024883	0.149594	0.485378	-0.283863	0.178869	0.333384	0.111388	-0.33696	0.10737	0.253536	0.231924	0.0246058	0.909139	0.0778855	0.717546	-0.598656	0.00199746	0.13823	0.519484	0.0655482	0.760896
ENSG00000134690	3	-0.505802	0.0116823	-0.410479	0.0463294	0.589115	0.00245381	-0.84264	2.39167e-07	-0.556208	0.00476645	-0.733273	4.57452e-05	0.7697	1.0962e-05	0.230304	0.278958	0.740232	3.54523e-05	0.732565	4.69276e-05	-0.174688	0.414264	0.185849	0.384585	-0.732326	4.73325e-05	-0.383459	0.0643557	0.186924	0.381793	0.10136	0.637449	-0.151578	0.479544	0.173199	0.418316	-0.638807	0.00077989	0.300556	0.153563	0.106205	0.621362	0.274609	0.194074	0.167344	0.434459	-0.0404504	0.851141
ENSG00000183317	4	0.412671	0.0450617	0.559564	0.00446805	-0.534543	0.0071238	0.772682	9.64269e-06	0.238821	0.261064	0.596477	0.00209474	-0.542269	0.00619125	-0.106354	0.62087	-0.542643	0.00614887	-0.758336	1.7573e-05	-0.0407315	0.850118	-0.305492	0.146593	0.320327	0.127001	0.200747	0.346921	-0.220611	0.300246	0.0490697	0.819883	0.25545	0.228299	-0.0683565	0.750962	0.685374	0.00021912	-0.46239	0.0229058	-0.384539	0.063545	-0.3296	0.11576	0.17194	0.42176	0.253668	0.231673
ENSG00000185090	3	0.381256	0.0660343	0.565014	0.00401701	-0.613497	0.00143167	0.763371	1.43029e-05	0.224625	0.291312	0.508251	0.0112181	-0.539792	0.00647843	-0.0479297	0.824003	-0.437606	0.0324713	-0.622276	0.00116651	-0.265074	0.210639	-0.382275	0.0652534	0.208797	0.327513	0.178487	0.404024	-0.312147	0.137554	-0.00486841	0.981988	0.153732	0.473248	-0.0514371	0.811342	0.489152	0.0152752	-0.469566	0.0206096	-0.291571	0.166848	-0.400572	0.0524105	-0.0554414	0.796944	0.155269	0.468781
ENSG00000196449	2	-0.440626	0.0311595	-0.157083	0.463537	0.242174	0.254227	-0.254399	0.230285	-0.420688	0.0406555	-0.408193	0.047681	0.449026	0.027731	0.544144	0.00598104	0.425026	0.0384167	0.392445	0.0578476	-0.297511	0.157979	-0.371995	0.0734571	-0.50727	0.0114023	-0.0854923	0.691224	0.0675457	0.753826	-0.0142967	0.947136	0.117284	0.585212	-0.123168	0.56639	-0.342108	0.101773	0.288613	0.171392	-0.00122914	0.995452	-0.0740194	0.731047	0.112819	0.599671	0.0119094	0.955954
ENSG00000197982	2	0.092458	0.667419	-0.175164	0.412972	-0.195166	0.360767	0.2728	0.197147	0.502592	0.0123146	0.146025	0.495966	-0.38008	0.0669435	0.0718672	0.738596	-0.315967	0.13255	0.0943797	0.660906	-0.105281	0.624417	-0.0828418	0.700358	0.412473	0.0451752	0.434729	0.0337615	0.0373656	0.862383	-0.466079	0.0217008	-0.116085	0.589078	-0.153931	0.472668	-0.185049	0.386672	0.192296	0.36801	0.455868	0.0251683	-0.423372	0.0392584	-0.275197	0.193082	-0.533853	0.00721251
ENSG00000188786	6	0.0272482	0.899427	-0.298231	0.156927	0.231082	0.277292	-0.132728	0.536402	0.161144	0.451911	-0.308229	0.142825	0.162709	0.447472	0.00195931	0.99275	-0.22089	0.29962	0.0402836	0.851748	0.327256	0.11853	0.0480809	0.823456	-0.0247261	0.908696	0.180522	0.398597	0.421284	0.0403417	-0.251396	0.236023	0.0466869	0.8285	0.181062	0.397164	-0.00246717	0.990871	-0.14055	0.512431	0.177221	0.40742	-0.0868856	0.686439	0.144901	0.499327	-0.0159027	0.941208
ENSG00000204084	4	-0.107643	0.616618	-0.496959	0.0134921	0.185019	0.386752	-0.4854	0.0161984	0.211061	0.322176	-0.454722	0.0255836	0.133092	0.535275	0.038745	0.857353	0.207756	0.329986	0.625284	0.00108592	-0.148439	0.488794	0.413028	0.0448579	-0.121906	0.570405	0.050518	0.814656	0.176147	0.410314	-0.382775	0.0648733	-0.443739	0.0298516	0.218383	0.305277	-0.705645	0.000117169	0.242933	0.252695	0.594785	0.00217303	0.0158932	0.941242	-0.289117	0.170612	-0.635545	0.000845912
ENSG00000183431	15	-0.636655	0.000822925	-0.739039	3.70561e-05	0.72754	5.61143e-05	-0.653973	0.000527909	-0.246516	0.245545	-0.70636	0.000114504	0.644281	0.000679043	0.49769	0.0133343	0.377392	0.0690578	0.758402	1.75263e-05	0.252921	0.233098	-0.0543544	0.800846	-0.404744	0.0497783	0.123425	0.565573	0.509306	0.0110231	-0.304747	0.14763	0.0510797	0.81263	-0.113028	0.598991	-0.575199	0.00327651	0.514112	0.0101689	0.439022	0.0318508	0.0173621	0.935822	0.139463	0.515729	-0.120739	0.574126
ENSG00000183386	8	0.228149	0.283606	0.197284	0.355476	-0.258202	0.223152	-0.116184	0.588761	0.0964537	0.653902	0.183753	0.390066	-0.269307	0.203171	-0.430696	0.0356388	0.279169	0.186475	0.192504	0.367483	-0.49551	0.0138094	0.455591	0.0252682	0.0733862	0.733265	-0.309308	0.141359	-0.532597	0.00737639	0.139104	0.516822	-0.562458	0.00422348	0.166849	0.435839	-0.39212	0.058074	0.0584416	0.786197	0.151138	0.480834	0.22713	0.285822	-0.470516	0.0203199	-0.402821	0.0509783
ENSG00000183520	11	0.228521	0.282802	-0.376732	0.0695848	-0.0438789	0.838679	-0.0857355	0.690387	0.558422	0.00456776	-0.211278	0.321667	-0.187197	0.381085	-0.141383	0.50991	-0.309259	0.141425	0.212161	0.319601	0.155012	0.469527	0.279263	0.18632	0.221061	0.299236	0.289029	0.170748	0.228629	0.282568	-0.535139	0.00704798	-0.39931	0.0532277	0.181844	0.395094	-0.316688	0.13162	-0.0180949	0.933119	0.580132	0.0029616	-0.143435	0.503723	-0.295998	0.160206	-0.449168	0.0276758
ENSG00000185668	3	0.0269446	0.900542	0.186424	0.383091	-0.256167	0.22695	0.842603	2.39744e-07	0.373913	0.0718703	0.606581	0.0016754	-0.599345	0.00196749	0.316916	0.131327	-0.655136	0.000511898	-0.518877	0.0093768	0.325935	0.120112	-0.583819	0.00274335	0.621911	0.00117662	0.650796	0.000573872	0.0167154	0.938208	-0.259119	0.221454	0.536058	0.00693228	-0.572769	0.00344173	0.596514	0.00209305	0.00619093	0.977096	-0.0240306	0.911254	-0.688968	0.000196802	0.0632119	0.769189	0.198278	0.353006
ENSG00000224592	15	0.0584099	0.786311	0.481228	0.0172779	-0.246539	0.245499	0.364109	0.080264	-0.14709	0.492797	0.61156	0.00149667	-0.32039	0.126922	-0.126949	0.554441	0.043878	0.838682	-0.349745	0.0938728	-0.0829613	0.699945	-0.120876	0.573688	0.262681	0.214943	-0.145741	0.496815	-0.474489	0.0191446	0.426591	0.0376334	0.170824	0.424824	-0.316753	0.131537	0.363268	0.0810174	0.0308783	0.886108	-0.370747	0.0745038	0.0895173	0.677432	-0.141095	0.51078	0.274405	0.194419
ENSG00000116954	15	-0.108944	0.612342	-0.657085	0.000486008	0.375404	0.0706547	-0.384635	0.0634736	0.366734	0.0779473	-0.346416	0.0972586	0.0910799	0.672105	-0.0102948	0.961921	-0.101804	0.635967	0.463882	0.0224121	0.452341	0.0264646	0.402938	0.0509051	0.231394	0.276626	0.264468	0.211725	0.410253	0.0464617	-0.47649	0.0185741	-0.246221	0.246128	0.0132898	0.950855	-0.420709	0.0406443	0.400459	0.0524833	0.6376	0.000803785	0.0889439	0.679391	-0.24896	0.240745	-0.380659	0.0664943
ENSG00000214114	10	0.13205	0.538502	0.219878	0.301896	-0.13226	0.537852	0.25476	0.229601	0.148253	0.489345	0.565075	0.00401212	-0.390253	0.059386	-0.275711	0.192218	-0.178999	0.402656	-0.310106	0.140282	0.297297	0.158293	0.184105	0.389141	0.506908	0.0114708	0.0361118	0.86696	-0.231252	0.27693	0.214982	0.313058	0.0715224	0.739808	-0.264086	0.21241	0.377834	0.0687071	0.0566127	0.792744	-0.114614	0.59384	0.105397	0.624033	-0.0565402	0.793004	0.076768	0.72144
ENSG00000158315	22	0.203975	0.339059	-0.130932	0.541977	0.0216045	0.920185	0.109074	0.611913	0.338366	0.105819	-0.0743144	0.730014	-0.130602	0.543005	-0.11636	0.588191	-0.405371	0.0493922	-0.161237	0.451645	0.307083	0.144394	0.119242	0.57892	0.154383	0.471353	0.252496	0.23391	0.274893	0.193594	-0.280722	0.183934	0.00550234	0.979643	0.110599	0.606916	0.185843	0.384602	-0.195367	0.360262	0.140215	0.513447	-0.123524	0.56526	0.229774	0.280098	-0.0110887	0.958987
ENSG00000174574	2	0.0615657	0.775047	-0.382232	0.0652865	0.101521	0.636911	-0.181703	0.395467	0.469538	0.0206181	0.0982194	0.647962	-0.260296	0.219289	-0.272147	0.198264	-0.108687	0.613186	0.3166	0.131734	0.281395	0.18284	0.514048	0.0101799	0.503316	0.0121696	0.193204	0.36571	0.0485357	0.821813	-0.291309	0.167247	-0.369106	0.0758981	-0.0672739	0.754787	-0.334819	0.109763	0.336344	0.108054	0.579163	0.00302135	0.181729	0.395399	-0.400582	0.0524043	-0.534195	0.00716846
ENSG00000168653	22	-0.28787	0.172546	0.142479	0.506601	0.133628	0.533617	-0.519395	0.00929374	-0.736514	4.06636e-05	-0.360062	0.0839373	0.571013	0.00356548	0.0998615	0.642457	0.819238	9.79185e-07	0.380171	0.0668726	-0.591288	0.00234275	-0.0684485	0.750637	-0.716488	8.20526e-05	-0.664973	0.000392445	-0.301314	0.152478	0.484995	0.0163007	-0.177099	0.407749	0.129577	0.546201	-0.409894	0.0466728	0.161023	0.452254	-0.306803	0.144779	0.351643	0.0919825	-0.00464934	0.982798	0.143992	0.502049
ENSG00000127603	15	-0.506736	0.0115034	-0.943461	5.00082e-12	0.751475	2.30861e-05	-0.490327	0.0149951	0.228188	0.283521	-0.537229	0.00678721	0.32108	0.126059	0.365718	0.0788383	-0.0318645	0.882495	0.681882	0.000242883	0.637052	0.000814842	0.200274	0.348081	0.0763143	0.723023	0.495607	0.0137879	0.70507	0.000119352	-0.609684	0.00156198	0.0770673	0.720396	-0.196275	0.357991	-0.476715	0.0185108	0.568736	0.00373153	0.74176	3.34866e-05	-0.12797	0.551232	0.089836	0.676345	-0.315997	0.132511
ENSG00000243970	2	0.38539	0.0629123	-0.095099	0.658474	-0.357219	0.0865923	0.344456	0.0992935	0.673352	0.00031057	0.0786645	0.714835	-0.469161	0.020734	-0.0320199	0.881926	-0.570543	0.00359927	-0.148305	0.48919	-0.0190967	0.929425	0.0156368	0.942189	0.364689	0.0797479	0.460005	0.0237133	0.144362	0.500941	-0.561252	0.00432401	-0.218573	0.304845	0.157067	0.463585	-0.0301061	0.888939	-0.273539	0.195887	0.426743	0.0375582	-0.468107	0.0210605	-0.323899	0.122581	-0.422355	0.0397832
ENSG00000090621	5	0.0462716	0.830004	-0.577625	0.00311826	0.0660867	0.758988	0.119215	0.579004	0.783466	5.96624e-06	-0.0116408	0.956947	-0.3837	0.064174	0.0991171	0.64495	-0.535022	0.00706283	0.229077	0.281599	0.405152	0.0495267	0.1866	0.382635	0.587447	0.00254205	0.71566	8.43642e-05	0.393881	0.0568567	-0.790079	4.38544e-06	-0.147659	0.491107	-0.135509	0.527817	-0.257282	0.224864	0.270049	0.201882	0.812604	1.40834e-06	-0.425697	0.0380791	-0.380848	0.0663488	-0.636766	0.000820657
ENSG00000116983	10	0.403013	0.0508581	0.6455	0.000658203	-0.576262	0.00320635	0.910819	6.4434e-10	0.249809	0.239093	0.823823	7.55111e-07	-0.6813	0.000247048	-0.139974	0.514178	-0.595036	0.00216125	-0.865617	4.71443e-08	0.109826	0.609448	-0.39878	0.0535739	0.57231	0.00347375	0.216285	0.310061	-0.325415	0.12074	0.174128	0.415784	0.356114	0.0876414	-0.268768	0.204112	0.844157	2.166e-07	-0.380616	0.0665278	-0.435785	0.0332834	-0.277431	0.189347	0.0179892	0.933509	0.387658	0.0612486
ENSG00000084072	15	0.1133	0.598107	-0.387504	0.0613603	0.12274	0.567749	-0.330117	0.115155	0.209378	0.326138	-0.628872	0.000996096	0.273188	0.196485	0.0755826	0.725578	-0.0870036	0.686034	0.269715	0.202463	-0.142903	0.505323	0.317618	0.130429	-0.358605	0.0852902	0.119102	0.579366	0.447661	0.0282669	-0.464315	0.0222706	-0.264151	0.212293	0.492703	0.0144417	-0.35416	0.0895189	-0.20607	0.334013	0.348953	0.0946694	-0.157793	0.461494	0.107631	0.616659	-0.392729	0.0576509
ENSG00000116985	1	0.201124	0.345997	0.30182	0.151756	-0.169089	0.429613	-0.188146	0.378631	-0.323454	0.123125	-0.141031	0.510974	0.251861	0.235129	-0.24605	0.246468	0.247208	0.244181	-0.14317	0.50452	-0.312948	0.136493	0.0605015	0.778841	-0.357464	0.0863616	-0.51268	0.0104174	-0.164528	0.442338	0.393592	0.0570553	-0.165923	0.438427	0.374958	0.0710161	0.0761261	0.72368	-0.2849	0.177218	-0.414915	0.0437925	0.335722	0.108748	0.172054	0.421446	0.198582	0.352254
ENSG00000043514	2	0.448899	0.0277805	-0.0527194	0.806725	-0.208386	0.328487	0.215606	0.31162	0.438112	0.0322482	-0.13626	0.525514	-0.15315	0.474945	-0.103478	0.630397	-0.608792	0.00159388	-0.368297	0.0765921	0.211039	0.322228	0.0907078	0.673372	0.13942	0.51586	0.25524	0.228695	0.38146	0.0658768	-0.388518	0.060626	-0.048681	0.821287	0.370485	0.0747253	0.302985	0.150104	-0.461816	0.0230981	0.0649219	0.763117	-0.0892345	0.678398	0.0887074	0.6802	-0.0191517	0.929223
ENSG00000116990	4	0.402002	0.0514969	0.633366	0.00089264	-0.525121	0.00841684	0.737613	3.90583e-05	0.156343	0.465672	0.686124	0.00021429	-0.580718	0.00292599	-0.188882	0.376735	-0.443812	0.0298214	-0.755234	1.99018e-05	0.0146068	0.945991	-0.244494	0.249564	0.392479	0.0578241	0.0710128	0.7416	-0.375482	0.0705911	0.217485	0.30732	0.201384	0.345361	-0.162136	0.449094	0.703268	0.000126424	-0.405529	0.0492948	-0.42946	0.0362304	-0.14352	0.503468	-0.0776765	0.718274	0.39532	0.055877
ENSG00000168389	15	0.38048	0.0666326	0.626459	0.00105577	-0.437308	0.0326033	0.0161851	0.940165	-0.187847	0.379405	0.277063	0.189958	-0.208119	0.329122	-0.54319	0.00608727	0.297286	0.158308	-0.223554	0.293679	-0.569336	0.00368715	0.261078	0.217858	-0.204131	0.338681	-0.580767	0.00292299	-0.656946	0.000487813	0.543522	0.00605013	-0.399912	0.0528365	0.354552	0.0891397	0.0276954	0.897785	-0.507051	0.0114437	-0.375047	0.0709437	0.358951	0.0849673	-0.224788	0.290953	0.0644062	0.764947
ENSG00000131236	22	-0.489874	0.0151027	-0.103951	0.628826	0.429313	0.0363013	-0.762127	1.5056e-05	-0.705259	0.000118632	-0.312305	0.137345	0.575153	0.00327959	-0.00805407	0.970205	0.966925	1.53232e-14	0.653183	0.000539037	-0.272721	0.19728	0.199858	0.349104	-0.555258	0.00485384	-0.641473	0.000729272	-0.297173	0.158474	0.522099	0.00887071	-0.244386	0.249779	-0.0426445	0.843161	-0.59611	0.00211151	0.444771	0.0294277	-0.0764441	0.72257	0.556478	0.00474175	-0.115158	0.592077	0.0534192	0.804207
ENSG00000131238	3	-0.200934	0.346461	-0.131259	0.540961	0.300117	0.154195	-0.762258	1.49748e-05	-0.563233	0.00415994	-0.548872	0.00547734	0.673531	0.000308998	-0.0949817	0.65887	0.730447	5.06231e-05	0.50461	0.0119139	-0.369238	0.0757856	0.275809	0.192054	-0.720262	7.22105e-05	-0.623539	0.00113207	-0.0481607	0.823168	0.312131	0.137575	-0.348037	0.0955986	0.354967	0.0887398	-0.529441	0.00780173	0.107794	0.616121	-0.114504	0.594197	0.503715	0.0120902	0.112063	0.602135	-0.00987572	0.96347
ENSG00000117000	22	0.278504	0.187569	-0.0161295	0.940371	-0.218923	0.304053	0.583144	0.00278226	0.634668	0.000864455	0.37963	0.0672942	-0.580218	0.00295634	-0.0115466	0.957295	-0.762944	1.45576e-05	-0.440092	0.0313883	0.449992	0.027357	-0.0551082	0.79814	0.616675	0.00133028	0.592875	0.0022644	0.20459	0.337571	-0.415711	0.043349	0.188522	0.377663	-0.144725	0.499854	0.436011	0.0331815	-0.244515	0.249523	0.202114	0.343579	-0.3976	0.054351	-0.143871	0.502414	-0.00440662	0.983696
ENSG00000259943	6	-0.109848	0.609375	-0.461906	0.0230681	0.155844	0.467115	-0.126756	0.555049	0.144622	0.50016	-0.525571	0.0083509	0.323716	0.122804	0.382886	0.0647894	-0.203333	0.340613	0.195484	0.359969	0.0595316	0.782302	-0.0963012	0.654416	-0.201604	0.344824	0.344143	0.0996216	0.613987	0.00141562	-0.532583	0.00737823	0.144011	0.501992	0.155708	0.46751	-0.145387	0.497871	0.0560344	0.794817	0.273867	0.195331	-0.391429	0.0585572	0.359745	0.0842303	-0.193236	0.365629
ENSG00000084073	15	-0.0192103	0.929007	-0.446371	0.0287804	0.417177	0.0425412	-0.58798	0.00251356	-0.00918728	0.966015	-0.557025	0.00469222	0.457261	0.0246705	-0.150244	0.483464	0.095446	0.657302	0.292879	0.164867	0.267265	0.206751	0.534529	0.0071256	-0.23213	0.275059	-0.13456	0.530739	0.456215	0.0250436	-0.107554	0.61691	-0.189371	0.375479	0.408036	0.0477752	-0.237871	0.263022	0.012325	0.954419	0.176512	0.40933	0.424549	0.0386581	0.170012	0.427062	-0.179193	0.402137
ENSG00000049089	22	-0.0810266	0.706637	0.343887	0.0998901	-0.0927796	0.666328	-0.189371	0.375478	-0.526322	0.00824187	-0.117867	0.583335	0.254658	0.229795	0.0185231	0.93154	0.504506	0.0119344	0.0516645	0.810523	-0.456911	0.0247947	-0.170214	0.426505	-0.530214	0.00769567	-0.518131	0.00949723	-0.374097	0.0717189	0.448351	0.0279948	-0.125451	0.559161	0.127895	0.551469	-0.108286	0.614502	-0.172825	0.419337	-0.38315	0.064589	0.141461	0.509673	-0.0233226	0.913859	0.304351	0.148184
ENSG00000084070	15	0.710243	0.000100935	0.792816	3.84847e-06	-0.8081	1.78827e-06	0.651356	0.000565536	0.26315	0.214095	0.734485	4.37835e-05	-0.710246	0.000100926	-0.592031	0.0023058	-0.346001	0.097687	-0.725649	5.99587e-05	-0.288987	0.170813	-0.0498777	0.816966	0.416451	0.0429398	-0.196974	0.356247	-0.656015	0.000500081	0.32999	0.115304	-0.240214	0.25821	0.108773	0.612903	0.498375	0.0131877	-0.569913	0.00364491	-0.378533	0.0681542	0.0316958	0.883113	-0.385839	0.0625796	0.14828	0.489264
ENSG00000187801	22	-0.0505226	0.814639	-0.441289	0.0308772	0.205676	0.334958	0.263238	0.213936	0.428253	0.0368155	-0.140442	0.512759	-0.0326944	0.879456	0.329106	0.11634	-0.67398	0.000305075	-0.15818	0.460382	0.649046	0.000600643	-0.268951	0.203793	0.281263	0.183054	0.701652	0.000133075	0.716648	8.1613e-05	-0.617562	0.00130309	0.417874	0.0421616	-0.141575	0.509328	0.288238	0.171974	-0.0214436	0.920777	0.269708	0.202474	-0.5336	0.00724534	0.306554	0.145122	0.0215334	0.920447
ENSG00000187815	10	-0.186308	0.383392	0.142513	0.506498	0.173737	0.41685	0.206398	0.333227	-0.265749	0.209436	0.149852	0.48462	0.071038	0.741512	0.190111	0.373582	-0.106782	0.619456	-0.323492	0.123079	0.42467	0.0385967	-0.396193	0.0552886	0.00309339	0.988554	0.046336	0.82977	0.0975302	0.650278	0.23176	0.275847	0.518499	0.00943772	-0.268963	0.203772	0.500095	0.0128257	-0.0629993	0.769945	-0.408966	0.0472205	0.0484383	0.822165	0.378169	0.068442	0.662997	0.000414274
ENSG00000164002	1	-0.15323	0.47471	-0.246571	0.245437	0.017544	0.935151	0.25505	0.229054	0.228951	0.281872	-0.140903	0.51136	-0.0269243	0.900616	0.526112	0.00827236	-0.318069	0.129853	0.0379781	0.860149	0.0305693	0.887241	-0.359008	0.0849143	0.0322915	0.880931	0.51249	0.0104508	0.357348	0.0864703	-0.546641	0.00571038	0.251937	0.234982	-0.147759	0.49081	-0.0136282	0.949605	0.0819742	0.703356	0.249699	0.239305	-0.584026	0.00273155	0.0702059	0.74444	-0.195473	0.359997
ENSG00000117010	22	0.350932	0.092687	0.269515	0.20281	-0.407399	0.0481575	0.517799	0.00955123	0.383196	0.0645546	0.368384	0.0765176	-0.488259	0.015491	-0.0971651	0.651507	-0.44152	0.0307789	-0.393164	0.0573495	-0.106639	0.619927	-0.0910642	0.672159	0.290949	0.167796	0.265143	0.210516	-0.144341	0.501002	-0.180633	0.398302	-0.00439906	0.983724	0.029256	0.892057	0.256651	0.226044	-0.340425	0.103578	0.000713261	0.997361	-0.412049	0.045419	-0.11193	0.602569	-0.0622039	0.772775
ENSG00000117016	23	0.847084	1.78368e-07	0.859157	7.65698e-08	-0.908281	8.66863e-10	0.500012	0.012843	0.155729	0.467449	0.443765	0.0298408	-0.495708	0.0137657	-0.622183	0.00116907	-0.248296	0.242043	-0.733659	4.51124e-05	-0.603887	0.00177951	0.0927644	0.66638	0.0361892	0.866677	-0.392665	0.057695	-0.595166	0.00215518	0.337119	0.107193	-0.36721	0.077533	0.513683	0.0102428	0.413767	0.0444385	-0.828445	5.76663e-07	-0.507822	0.0112985	0.120607	0.57455	-0.238956	0.260786	0.0733157	0.733513
ENSG00000272145	6	-0.449516	0.027541	-0.39109	0.0587952	0.540121	0.00643967	-0.141995	0.508059	-0.143319	0.504071	-0.277016	0.190037	0.324778	0.121511	0.501564	0.012523	-0.0246202	0.909086	0.174616	0.41446	0.411775	0.0455766	-0.169154	0.429432	-0.0948437	0.659336	0.289596	0.169873	0.494955	0.0139327	-0.183796	0.389953	0.464005	0.022372	-0.26251	0.215251	0.0783867	0.715801	0.264367	0.211905	0.0779826	0.717208	-0.239713	0.259234	0.467021	0.0214016	0.194152	0.363317
ENSG00000066136	6	-0.338087	0.106125	-0.49418	0.0141062	0.287778	0.17269	0.0868238	0.68665	0.213439	0.316627	-0.307322	0.144066	0.104985	0.625397	0.596821	0.00207912	-0.252465	0.23397	0.253813	0.231397	0.156973	0.463855	-0.316513	0.131845	0.00117747	0.995643	0.625387	0.00108325	0.522393	0.00882565	-0.632081	0.000921234	0.325825	0.120244	-0.225496	0.289396	-0.158647	0.459041	0.295639	0.160738	0.423633	0.0391245	-0.574772	0.00330502	0.282766	0.180626	-0.238401	0.261929
ENSG00000117013	15	0.296134	0.160005	0.626237	0.0010614	-0.394458	0.0564619	0.0360484	0.867192	-0.363403	0.0808959	0.140007	0.514076	0.00235388	0.99129	-0.294346	0.162662	0.277643	0.188995	-0.319266	0.128335	-0.529656	0.00777204	0.0331294	0.877864	-0.355892	0.0878533	-0.59492	0.00216668	-0.488045	0.015543	0.560127	0.00441954	-0.179574	0.401121	0.340797	0.103177	0.177419	0.406887	-0.490223	0.0150198	-0.583554	0.00275855	0.337386	0.106897	0.0308358	0.886264	0.259854	0.220101
ENSG00000179862	6	0.0611461	0.776542	0.457939	0.0244313	-0.39565	0.0556538	0.337793	0.106449	-0.0234458	0.913406	0.557969	0.00460781	-0.46901	0.0207804	-0.155774	0.467318	0.158483	0.45951	-0.102497	0.633658	-0.383113	0.0646172	-0.208153	0.329042	0.230936	0.277606	-0.133495	0.534028	-0.677686	0.000274369	0.261952	0.216265	-0.134624	0.530544	-0.286393	0.174859	-0.0281362	0.896166	0.117463	0.584633	-0.117912	0.583191	-0.124242	0.562985	-0.41732	0.0424631	-0.045441	0.833013
ENSG00000171793	25	-0.780641	6.78323e-06	-0.736788	4.02587e-05	0.818902	9.97722e-07	-0.57223	0.00347936	-0.246262	0.246049	-0.450282	0.0272457	0.506935	0.0114657	0.539721	0.00648683	0.411789	0.0455689	0.789873	4.42839e-06	0.389643	0.0598198	-0.0474248	0.825829	-0.144688	0.499965	0.191573	0.36985	0.399099	0.0533655	-0.220386	0.300751	0.185764	0.384807	-0.42747	0.0371993	-0.532866	0.00734108	0.794295	3.58334e-06	0.449638	0.0274939	-0.0552107	0.797772	0.0728058	0.735301	-0.121038	0.573173
ENSG00000281207	6	0.254704	0.229708	0.574888	0.00329729	-0.327057	0.118768	0.088825	0.679797	-0.229389	0.280926	0.38624	0.0622843	-0.160924	0.452535	-0.462486	0.0228738	0.213666	0.316099	-0.322545	0.124242	-0.263011	0.214345	0.114656	0.593705	-0.0387524	0.857325	-0.488315	0.0154773	-0.535684	0.00697921	0.582983	0.00279161	-0.147126	0.49269	0.150888	0.48157	0.2217	0.297806	-0.323482	0.123091	-0.465284	0.0219561	0.407934	0.0478365	-0.098419	0.647292	0.21111	0.322061
ENSG00000171790	23	0.464681	0.0221512	0.0374941	0.861914	-0.284055	0.178562	-0.0162951	0.939759	0.339553	0.104523	-0.150857	0.481659	-0.154357	0.471428	-0.332952	0.111881	-0.174811	0.41393	-0.0233754	0.913665	-0.253744	0.231529	0.349559	0.0940596	-0.0677136	0.753233	-0.0385554	0.858044	-0.0479073	0.824084	-0.22404	0.292604	-0.454629	0.0256175	0.470906	0.0202021	-0.188419	0.377928	-0.374878	0.0710817	0.196886	0.356465	-0.00726422	0.973126	-0.167736	0.433367	-0.299435	0.155178
ENSG00000010803	15	0.768374	1.15981e-05	0.868688	3.71093e-08	-0.843274	2.29498e-07	0.567197	0.00384737	0.149654	0.485202	0.577172	0.00314733	-0.571139	0.00355647	-0.62056	0.00121472	-0.266744	0.207671	-0.765475	1.31041e-05	-0.443944	0.0297671	0.0595849	0.782112	0.172059	0.421433	-0.340036	0.103999	-0.635579	0.000845201	0.402428	0.0512269	-0.257928	0.223662	0.337051	0.107269	0.503507	0.0121315	-0.749228	2.51969e-05	-0.515517	0.00992967	0.15551	0.468081	-0.260302	0.219277	0.208591	0.328001
ENSG00000204060	15	0.397038	0.0547238	0.762601	1.47652e-05	-0.64863	0.000607156	0.513838	0.010216	-0.0732259	0.733827	0.614958	0.00138425	-0.425895	0.0379802	-0.346027	0.0976601	-0.0633454	0.768715	-0.590406	0.00238734	-0.405405	0.0493708	-0.175285	0.412646	0.115413	0.591252	-0.274488	0.194278	-0.615326	0.00137253	0.455997	0.025122	-0.0347837	0.871813	0.0233393	0.913798	0.427101	0.0373811	-0.441903	0.0306173	-0.52412	0.00856498	-0.0260305	0.903901	-0.195535	0.359841	0.245666	0.247229
ENSG00000127124	4	-0.496138	0.0136712	-0.646474	0.000641933	0.646228	0.000646001	-0.702129	0.000131081	-0.152736	0.476152	-0.578024	0.00309289	0.499408	0.0129692	0.184967	0.386886	0.461302	0.0232715	0.793017	3.8115e-06	0.0763061	0.723051	0.346907	0.0967531	-0.343871	0.0999067	-0.00864834	0.968008	0.308008	0.143127	-0.215295	0.312336	-0.148559	0.488437	0.00819505	0.969684	-0.697291	0.000152577	0.483082	0.0167912	0.462099	0.0230033	0.141795	0.508664	0.0969464	0.652243	-0.315139	0.133624
ENSG00000198815	22	0.338814	0.105329	0.269648	0.202578	-0.304291	0.148268	0.679407	0.000261051	0.432678	0.0347061	0.631943	0.000924347	-0.596063	0.00211366	-0.216811	0.308857	-0.662323	0.000421962	-0.622999	0.00114667	0.427093	0.0373848	-0.189942	0.374015	0.683858	0.000229172	0.361204	0.082888	-0.0654251	0.761333	-0.0551193	0.7981	0.244799	0.248954	-0.265405	0.210049	0.640621	0.00074513	-0.206492	0.333001	-0.108121	0.615046	-0.196828	0.35661	-0.00886581	0.967204	0.222081	0.296954
ENSG00000177181	24	-0.606894	0.00166366	-0.496873	0.0135108	0.618973	0.00126085	0.0783904	0.715789	-0.0836582	0.69754	-0.247585	0.243438	0.290931	0.167825	0.749084	2.53377e-05	-0.239779	0.259097	0.101163	0.638105	0.665713	0.000384526	-0.528944	0.00787058	-0.0220421	0.918573	0.600327	0.0019255	0.687131	0.000207952	-0.376963	0.0694005	0.770668	1.05168e-05	-0.489838	0.0151111	0.228269	0.283347	0.302011	0.151485	0.103827	0.629236	-0.412625	0.045088	0.636746	0.000821066	0.367041	0.0776803
ENSG00000127125	14	-0.53134	0.00754334	-0.463406	0.0225688	0.54012	0.00643977	-0.0765482	0.722207	-0.0693853	0.747332	-0.04656	0.828959	0.195072	0.361002	0.448774	0.0278296	-0.0233223	0.913861	0.250212	0.238311	0.571638	0.00352101	-0.262336	0.215567	0.20038	0.347821	0.3672	0.077542	0.392398	0.0578804	-0.164642	0.442018	0.454512	0.0256605	-0.536168	0.00691859	0.0126511	0.953214	0.541131	0.00632191	0.200085	0.348547	-0.22125	0.298813	0.10132	0.637582	0.144152	0.501569
ENSG00000186409	22	0.430394	0.0357824	0.101178	0.638055	-0.246624	0.245333	0.309748	0.140764	0.373499	0.0722102	0.078255	0.71626	-0.217976	0.306201	-0.184388	0.388401	-0.544739	0.0059156	-0.455721	0.0252211	0.136464	0.524886	0.164815	0.441533	0.18538	0.385807	0.198618	0.352165	0.226717	0.286722	-0.21541	0.312072	0.0622668	0.772551	0.274895	0.19359	0.415903	0.0432423	-0.426373	0.0377417	-0.0841284	0.695919	-0.116896	0.586463	0.305957	0.145947	0.0293571	0.891686
ENSG00000171960	28	-0.55667	0.00472439	-0.257966	0.223591	0.569398	0.00368261	-0.172885	0.419173	-0.429094	0.0364069	-0.219483	0.302786	0.431006	0.0354914	0.473182	0.0195252	0.183622	0.39041	0.184612	0.387814	0.444283	0.0296276	-0.455147	0.0254289	-0.227825	0.28431	0.0876653	0.683766	0.305027	0.14724	0.0724226	0.736646	0.509445	0.0109975	-0.383124	0.0646093	0.091292	0.671383	0.31817	0.129725	-0.133818	0.53303	-0.0316112	0.883423	0.460014	0.0237104	0.485706	0.0161213
ENSG00000065978	2	0.462844	0.0227548	-0.146438	0.494738	-0.354395	0.0892916	0.265026	0.210726	0.610396	0.00153691	-0.218258	0.305561	-0.241761	0.255063	0.0110511	0.959126	-0.586108	0.00261484	-0.128472	0.549659	-0.168746	0.430563	0.012255	0.954677	0.112071	0.602108	0.411361	0.0458161	0.314934	0.13389	-0.682771	0.000236625	-0.227618	0.28476	0.392451	0.0578434	-0.0573493	0.790106	-0.331507	0.113542	0.369651	0.0754326	-0.469193	0.0207242	-0.0943996	0.660839	-0.449466	0.0275603
ENSG00000117385	5	0.311434	0.138502	-0.142054	0.507881	-0.197051	0.356055	-0.157966	0.460995	0.439338	0.0317137	-0.102185	0.634696	-0.255815	0.227612	-0.38696	0.0617568	-0.0108677	0.959804	0.316927	0.131313	-0.274052	0.195016	0.327109	0.118705	0.152856	0.475802	0.00211193	0.992186	-0.167494	0.43404	-0.289928	0.169362	-0.664433	0.000398306	0.326073	0.119946	-0.55618	0.00476896	-0.0355884	0.868872	0.538308	0.00665574	-0.0962598	0.654556	-0.664192	0.000400952	-0.702557	0.000129316
ENSG00000164008	8	0.175981	0.410764	-0.056308	0.793836	-0.0868586	0.686531	0.348093	0.0955417	0.281097	0.183323	-0.0923487	0.667791	-0.0520391	0.809174	0.099044	0.645195	-0.531658	0.00750084	-0.329615	0.115742	0.122048	0.569951	-0.202201	0.343367	0.0532845	0.804692	0.399796	0.0529122	0.425544	0.0381562	-0.354743	0.0889555	0.325291	0.120889	0.141124	0.510692	0.322607	0.124166	-0.311034	0.139037	-0.0331774	0.877688	-0.446858	0.0285856	0.37009	0.0750599	0.00244237	0.990963
ENSG00000274386	4	0.273742	0.195542	0.199538	0.349894	-0.232382	0.274524	0.208938	0.32718	0.0806759	0.707852	0.161988	0.449514	-0.0846328	0.694181	-0.25355	0.231898	-0.221922	0.297308	-0.34843	0.095199	0.00711924	0.973662	0.0776403	0.7184	0.107085	0.618458	-0.0265295	0.902067	0.00479056	0.982276	0.0696388	0.746438	0.0712377	0.740809	0.1038	0.629328	0.302432	0.150887	-0.177459	0.406781	-0.225732	0.288877	0.0940399	0.662056	0.123189	0.566324	0.0712136	0.740894
ENSG00000177868	3	0.576969	0.00316039	0.603226	0.00180586	-0.66255	0.000419363	0.778598	7.43402e-06	0.401909	0.0515555	0.795288	3.41455e-06	-0.764634	1.35719e-05	-0.399656	0.0530031	-0.556432	0.00474597	-0.730217	5.10406e-05	0.0026423	0.990223	-0.144998	0.499037	0.6442	0.000680461	0.119321	0.578663	-0.444909	0.0293714	0.110309	0.607867	-0.00171617	0.99365	-0.135873	0.526701	0.616154	0.00134648	-0.333788	0.110929	-0.24842	0.241801	-0.167558	0.433864	-0.183816	0.389899	0.139005	0.517124
ENSG00000164010	15	-0.260976	0.218044	-0.824704	7.17693e-07	0.446367	0.0287821	-0.0896317	0.677042	0.556279	0.00475994	-0.360153	0.0838537	0.00510292	0.98112	0.395585	0.0556979	-0.419456	0.0413097	0.415717	0.0433458	0.554037	0.00496822	0.0171099	0.936753	0.328924	0.116554	0.768661	1.14576e-05	0.720712	7.11101e-05	-0.846423	1.86437e-07	0.132407	0.537396	-0.171974	0.421665	-0.300695	0.153364	0.436189	0.0331019	0.785653	5.39499e-06	-0.484225	0.0164966	0.0758008	0.724816	-0.513282	0.0103122
ENSG00000164011	10	-0.139141	0.516708	0.294701	0.162133	-0.0341795	0.874022	0.370282	0.0748971	-0.266348	0.208373	0.219602	0.302517	0.0317545	0.882898	0.301642	0.15201	-0.0797704	0.710993	-0.359355	0.0845922	0.0139753	0.948323	-0.441092	0.0309607	-0.127305	0.553321	0.0721948	0.737446	-0.0422967	0.844425	0.160261	0.454425	0.483696	0.0166325	-0.257741	0.224009	0.444431	0.0295669	-0.106991	0.618766	-0.440603	0.0311691	-0.239217	0.260251	0.371143	0.074171	0.484594	0.0164026
ENSG00000117394	10	-0.0760962	0.723784	-0.394517	0.0564217	0.08459	0.694328	-0.402667	0.0510758	0.266988	0.207241	-0.3036	0.149237	-0.048152	0.8232	-0.0818338	0.703842	0.279419	0.186064	0.696154	0.000158053	-0.313988	0.135126	0.300548	0.153575	-0.0301541	0.888763	0.0437067	0.839304	-0.0922025	0.668288	-0.347117	0.0965379	-0.600471	0.00191939	0.132927	0.535784	-0.86601	4.57365e-08	0.30418	0.148423	0.704977	0.000119709	-0.0821643	0.702699	-0.571976	0.0034972	-0.776185	8.27393e-06
ENSG00000227533	2	0.0479238	0.824025	-0.114531	0.594107	-0.0177158	0.934518	0.0925728	0.66703	0.298948	0.155884	0.152973	0.475461	-0.236457	0.265955	-0.0236733	0.912569	-0.200147	0.348394	0.00305725	0.988688	0.256402	0.22651	0.0900203	0.675716	0.347028	0.0966294	0.208381	0.328501	0.0118647	0.956119	-0.194244	0.363085	-0.0919879	0.669017	-0.099363	0.644126	-0.0330881	0.878015	0.143554	0.503364	0.235994	0.26692	-0.0463203	0.829827	-0.303204	0.149795	-0.213515	0.31645
ENSG00000186973	23	0.463931	0.0223962	-0.103354	0.630808	-0.339283	0.104816	-0.151571	0.479563	0.391142	0.0587586	-0.435722	0.0333116	-0.0420199	0.845431	-0.256953	0.225479	-0.108987	0.6122	0.190946	0.371446	-0.559129	0.00450576	0.303	0.150084	-0.245825	0.246915	-0.0246733	0.90889	0.0675308	0.753879	-0.443774	0.0298371	-0.626341	0.00105876	0.694012	0.00016884	-0.488419	0.0154523	-0.395575	0.0557042	0.382697	0.0649327	-0.14879	0.487754	-0.277706	0.188889	-0.638491	0.000786084
ENSG00000117395	4	-0.60141	0.00188002	-0.43372	0.0342238	0.533998	0.0071938	-0.686687	0.000210725	-0.498342	0.0131948	-0.609533	0.00156737	0.654324	0.00052303	0.389164	0.0601626	0.693576	0.000171108	0.750756	2.37436e-05	-0.196189	0.358204	-0.0599048	0.78097	-0.621935	0.00117596	-0.211587	0.320944	0.139172	0.516615	0.0121994	0.954883	-0.0844839	0.694694	-0.0586943	0.785294	-0.681785	0.000243571	0.469625	0.0205914	0.19682	0.35663	0.0722167	0.737369	0.0709133	0.74195	-0.0805036	0.708449
ENSG00000243710	25	-0.433651	0.0342554	-0.231334	0.276755	0.424461	0.0387028	-0.108154	0.614938	-0.220834	0.299744	-0.054302	0.801034	0.230682	0.278149	0.310098	0.140292	0.115246	0.591791	0.162809	0.447189	0.302065	0.151408	-0.1924	0.367747	-0.0470848	0.82706	0.137285	0.522371	0.24837	0.241899	0.0471136	0.826955	0.396387	0.0551585	-0.29888	0.155983	0.0461362	0.830494	0.172129	0.421242	-0.00692328	0.974387	-0.0547028	0.799595	0.200719	0.34699	0.19023	0.373276
ENSG00000117399	4	-0.513747	0.0102317	-0.547419	0.00562823	0.606504	0.00167831	-0.870206	3.2895e-08	-0.413867	0.0443815	-0.721814	6.84747e-05	0.711177	9.78901e-05	0.211989	0.320003	0.701555	0.000133486	0.836724	3.48641e-07	-0.142699	0.505937	0.284591	0.177708	-0.606303	0.0016859	-0.283161	0.179992	0.230531	0.278472	-0.0251241	0.907233	-0.226228	0.287792	0.150492	0.482734	-0.771324	1.02247e-05	0.42743	0.0372188	0.287715	0.172789	0.295116	0.161513	0.0252387	0.906811	-0.227417	0.285197
ENSG00000066322	4	-0.494978	0.0139275	-0.49725	0.013429	0.516626	0.00974432	-0.809353	1.67433e-06	-0.299206	0.15551	-0.541113	0.00632401	0.488405	0.0154556	0.109207	0.611477	0.713253	9.14073e-05	0.873549	2.50911e-08	-0.105547	0.623536	0.306684	0.144943	-0.411199	0.0459102	-0.265647	0.209618	0.021331	0.921192	-0.0027314	0.989894	-0.372201	0.0732855	0.0190806	0.929485	-0.837828	3.25341e-07	0.508222	0.0112235	0.417293	0.0424782	0.300027	0.154324	-0.251421	0.235974	-0.329117	0.116326
ENSG00000159479	3	0.211409	0.32136	0.13521	0.528739	-0.261422	0.217229	0.328148	0.11747	0.236504	0.265858	0.12818	0.550575	-0.289079	0.170672	-0.0369013	0.864078	-0.281466	0.182726	-0.199612	0.349711	-0.104823	0.625933	-0.242054	0.254469	0.0964124	0.654042	0.199133	0.350892	-0.0739764	0.731197	-0.172649	0.419818	-0.0412387	0.848272	0.00925258	0.965774	0.0956153	0.65673	-0.225868	0.288578	0.0583091	0.786671	-0.220472	0.300558	-0.0251804	0.907026	-0.000343759	0.998728
ENSG00000198198	1	-0.126245	0.556658	-0.572854	0.00343587	0.344461	0.099288	0.0766346	0.721905	0.535343	0.00702218	-0.152123	0.477947	-0.140202	0.513486	0.225212	0.290018	-0.513188	0.0103287	0.131114	0.541412	0.639901	0.000758773	0.0498088	0.817215	0.36091	0.0831579	0.689425	0.000194114	0.588905	0.00246479	-0.640731	0.000743077	0.203513	0.340178	-0.146063	0.495854	-0.0126538	0.953204	0.121223	0.572582	0.548429	0.00552302	-0.438581	0.0320432	0.132845	0.536039	-0.232905	0.273414
ENSG00000178922	2	0.00171419	0.993657	-0.306571	0.145099	0.0863778	0.688181	0.27711	0.18988	0.545488	0.00583411	0.167944	0.432789	-0.383515	0.0643136	0.119677	0.577525	-0.481858	0.0171111	0.0172108	0.936381	0.401677	0.0517029	0.0144795	0.946461	0.52281	0.00876217	0.59149	0.00233267	0.239702	0.259255	-0.491197	0.0147905	0.0879125	0.682919	-0.288081	0.172219	0.0362705	0.866381	0.122455	0.568656	0.473532	0.0194227	-0.429478	0.0362219	-0.210992	0.322338	-0.256651	0.226044
ENSG00000142949	6	0.464687	0.0221495	0.902363	1.67625e-09	-0.727026	5.71356e-05	0.411299	0.045852	-0.138569	0.518451	0.669298	0.000348111	-0.482833	0.0168559	-0.503397	0.0121534	0.158514	0.459421	-0.492285	0.0145379	-0.657015	0.000486921	-0.0284671	0.894952	0.0869602	0.686183	-0.515935	0.00985954	-0.89945	2.28423e-09	0.634936	0.000858744	-0.264076	0.212427	0.100199	0.641327	0.267204	0.20686	-0.400279	0.0525996	-0.538954	0.00657812	0.21386	0.315651	-0.345025	0.098699	0.106543	0.620246
ENSG00000066135	15	-0.305974	0.145923	-0.882993	1.11822e-08	0.532433	0.00739798	-0.333497	0.11126	0.405429	0.0493563	-0.533961	0.00719858	0.20226	0.343223	0.350708	0.0929101	-0.212817	0.318072	0.571708	0.00351604	0.487289	0.0157282	0.144403	0.500818	0.107829	0.616007	0.571366	0.00354029	0.707703	0.000109641	-0.775831	8.40381e-06	-0.0239014	0.91173	-0.0634189	0.768453	-0.476788	0.0184904	0.4349	0.0336837	0.775904	8.37709e-06	-0.245758	0.247047	0.0432702	0.840889	-0.464427	0.0222341
ENSG00000126091	22	0.179	0.402651	-0.115508	0.590944	-0.191782	0.369316	0.569013	0.00371099	0.715489	8.48468e-05	0.511492	0.0106275	-0.680296	0.000254389	0.0237948	0.912122	-0.708655	0.000106304	-0.275464	0.192633	0.490314	0.0149982	-0.0720966	0.73779	0.839358	2.95336e-07	0.672347	0.000319528	0.102395	0.633997	-0.474991	0.0190001	0.107703	0.616422	-0.382157	0.0653434	0.284439	0.17795	0.115894	0.589698	0.391256	0.0586786	-0.479395	0.0177704	-0.248133	0.242363	-0.210624	0.323201
ENSG00000117407	3	-0.00439522	0.983738	0.0397333	0.853752	0.0342076	0.873919	0.288943	0.170881	0.0564021	0.793498	0.0557466	0.795849	-0.0507064	0.813976	0.0820691	0.703028	-0.310157	0.140214	-0.277751	0.188816	0.267692	0.206	-0.349796	0.0938216	0.0173376	0.935913	0.25524	0.228694	0.190482	0.372631	-0.0843388	0.695194	0.32533	0.120842	-0.155732	0.46744	0.346108	0.0975754	-0.210288	0.323991	-0.123955	0.563894	-0.359218	0.0847191	0.254085	0.23088	0.296737	0.159115
ENSG00000117408	24	0.469479	0.0206361	0.0376459	0.86136	-0.503684	0.0120964	0.081009	0.706698	0.53165	0.00750191	0.00725445	0.973162	-0.412655	0.0450711	-0.32595	0.120094	-0.166981	0.435469	0.0833087	0.698746	-0.479469	0.0177501	0.279537	0.18587	0.147689	0.491017	0.0607688	0.777888	-0.222081	0.296954	-0.363118	0.0811522	-0.651923	0.000557189	0.39649	0.0550895	-0.427769	0.0370523	-0.201859	0.344201	0.426988	0.0374368	-0.229756	0.280135	-0.663017	0.00041405	-0.691761	0.000180857
ENSG00000132768	4	-0.523558	0.00864909	-0.382371	0.0651809	0.383023	0.0646857	-0.478325	0.018063	-0.283271	0.179815	-0.411035	0.0460056	0.388063	0.0609548	0.37772	0.0687975	0.569356	0.00368565	0.730822	4.99516e-05	-0.246929	0.244729	-0.0889027	0.679532	-0.33218	0.112765	-0.068845	0.749238	0.00260872	0.990348	-0.0890404	0.679061	-0.121075	0.573055	-0.141375	0.509932	-0.701593	0.000133326	0.544499	0.005942	0.352843	0.0908011	-0.0537579	0.80299	-0.189145	0.376059	-0.300106	0.154211
ENSG00000117410	2	0.448814	0.0278137	0.0796568	0.711387	-0.425894	0.0379805	0.20092	0.346497	0.522507	0.00880833	0.102412	0.633942	-0.47351	0.0194292	-0.282048	0.181784	-0.276932	0.190177	-0.0339593	0.874827	-0.302221	0.151185	0.187001	0.381593	0.196495	0.35744	0.134444	0.531097	-0.214398	0.314404	-0.339538	0.104539	-0.522723	0.00877529	0.244792	0.248969	-0.229911	0.279803	-0.278248	0.187993	0.357928	0.0859246	-0.251837	0.235175	-0.47635	0.0186136	-0.411058	0.0459918
ENSG00000117411	2	0.139754	0.514845	-0.129436	0.546642	-0.274545	0.194182	0.356658	0.0871232	0.55252	0.00511348	0.131707	0.539567	-0.441513	0.0307822	0.148192	0.489524	-0.391958	0.0581871	0.0225486	0.916708	-0.168354	0.431649	-0.141779	0.508713	0.355824	0.0879179	0.495857	0.0137329	0.0567023	0.792423	-0.538043	0.00668779	-0.099002	0.645336	-0.0500891	0.816203	-0.163239	0.445973	0.0407534	0.850038	0.441078	0.0309668	-0.580469	0.00294108	-0.272293	0.198013	-0.540291	0.00641976
ENSG00000159214	7	0.422512	0.0397019	0.468097	0.0210638	-0.498423	0.0131776	0.660265	0.000446196	0.433212	0.0344583	0.821824	8.46435e-07	-0.793814	3.66771e-06	-0.370438	0.0747652	-0.454457	0.0256806	-0.551995	0.00516454	0.0995398	0.643534	0.00582824	0.978437	0.715981	8.34608e-05	0.160295	0.454327	-0.451723	0.0266971	0.110225	0.60814	-0.0263619	0.902683	-0.197057	0.356039	0.469336	0.0206801	-0.207821	0.329832	-0.0988382	0.645886	-0.0683977	0.750816	-0.290231	0.168896	-0.00830916	0.969262
ENSG00000196517	23	0.772746	9.61602e-06	0.0574411	0.789777	-0.497856	0.0132985	-0.0948667	0.659259	0.539314	0.00653508	-0.212467	0.318887	-0.223171	0.294528	-0.649911	0.000587282	-0.263361	0.213714	-0.0759481	0.724301	-0.394389	0.0565095	0.606996	0.00165982	0.000141124	0.999478	-0.150656	0.48225	-0.0372489	0.862809	-0.271147	0.199983	-0.761737	1.52993e-05	0.832453	4.53522e-07	-0.272327	0.197956	-0.563239	0.00415946	0.27049	0.201117	0.108672	0.613235	-0.391478	0.0585228	-0.591696	0.00232242
ENSG00000178028	3	0.520937	0.00905055	0.372077	0.0733889	-0.613548	0.00142999	0.718944	7.55227e-05	0.538901	0.00658445	0.600723	0.00190875	-0.707854	0.000109107	-0.252157	0.234559	-0.615077	0.00138045	-0.551191	0.00524358	0.00798353	0.970466	-0.193653	0.364576	0.614584	0.00139625	0.308651	0.142251	-0.258852	0.221949	-0.15814	0.460496	-0.0321825	0.88133	-0.0835564	0.697891	0.423688	0.0390965	-0.270939	0.200342	0.01287	0.952406	-0.345633	0.0980675	-0.178965	0.402746	-0.0604956	0.778862
ENSG00000117419	15	-0.546833	0.00569002	-0.49848	0.0131654	0.470273	0.0203936	0.0876371	0.683862	0.0555478	0.796562	-0.106483	0.620442	0.113592	0.597155	0.635969	0.000837066	-0.149419	0.485895	0.287987	0.172365	0.438006	0.032295	-0.541676	0.00625906	0.132152	0.538186	0.607066	0.00165722	0.428805	0.036547	-0.4276	0.0371353	0.480291	0.0175282	-0.52715	0.00812311	-0.0782521	0.71627	0.452507	0.0264024	0.352114	0.0915174	-0.552917	0.00507514	0.231184	0.277074	0.0184926	0.931653
ENSG00000187147	6	0.341038	0.102918	0.576382	0.0031985	-0.662876	0.000415655	0.611385	0.00150265	0.133582	0.533759	0.542519	0.00616293	-0.525861	0.00830872	-0.0831664	0.699237	-0.183616	0.390424	-0.416958	0.0426612	-0.411015	0.0460172	-0.346332	0.0973443	0.243047	0.252466	-0.00207061	0.992339	-0.553597	0.00500999	0.116508	0.587712	-0.0690609	0.748476	-0.146855	0.493494	0.242691	0.253183	-0.210086	0.324468	-0.206022	0.334128	-0.283677	0.179165	-0.333852	0.110856	0.0485878	0.821624
ENSG00000126106	21	0.242419	0.25373	0.110776	0.606338	-0.253409	0.232166	0.490622	0.0149256	0.438546	0.0320585	0.578727	0.0030486	-0.533909	0.00720532	-0.127031	0.554183	-0.490707	0.0149056	-0.357434	0.0863899	0.301643	0.152009	0.0254251	0.906126	0.688674	0.000198551	0.334048	0.110633	-0.0962632	0.654544	-0.132196	0.538049	0.0770416	0.720486	-0.286064	0.175376	0.37819	0.0684246	0.0473787	0.825996	0.0901556	0.675255	-0.145154	0.498568	-0.122335	0.569038	-0.0276752	0.897859
ENSG00000198520	10	0.497595	0.0133546	0.52918	0.00783773	-0.492619	0.0144609	0.499016	0.0130517	0.114373	0.594622	0.32317	0.123474	-0.299447	0.155161	-0.280561	0.184195	-0.3774	0.0690515	-0.639892	0.000758937	-0.183553	0.390591	-0.18743	0.380484	0.0995113	0.643629	-0.0554728	0.796831	-0.177713	0.406099	0.149774	0.484849	0.0735989	0.73252	0.197359	0.355289	0.533382	0.00727363	-0.577268	0.00314117	-0.424812	0.038525	-0.207189	0.331337	0.119701	0.577448	0.200904	0.346535
ENSG00000142945	22	-0.458031	0.0243987	-0.288414	0.171701	0.491705	0.0146721	-0.825742	6.75787e-07	-0.603933	0.00177769	-0.584931	0.00268025	0.714406	8.79697e-05	0.135649	0.527387	0.811608	1.48553e-06	0.671952	0.000323118	-0.197385	0.355224	0.245444	0.24767	-0.664471	0.000397891	-0.506685	0.0115131	0.0164928	0.93903	0.279413	0.186073	-0.217895	0.306387	0.125816	0.55801	-0.591401	0.00233713	0.307936	0.143225	0.0294994	0.891164	0.488127	0.015523	-0.00647186	0.976057	-0.000402587	0.99851
ENSG00000142937	18	-0.260642	0.218654	0.0340381	0.874539	-0.0759354	0.724346	0.539573	0.00650438	0.0850683	0.692682	0.471943	0.0198913	-0.305725	0.146269	0.485927	0.0160659	-0.252713	0.233495	-0.16314	0.44625	0.188784	0.376988	-0.587557	0.00253618	0.456612	0.0249013	0.469477	0.0206367	-0.0457092	0.832041	-0.138597	0.518367	0.483921	0.0165746	-0.691942	0.000179864	0.297714	0.157682	0.411026	0.0460109	0.0236374	0.912701	-0.476764	0.0184969	0.0454223	0.833081	0.138261	0.519391
ENSG00000173846	22	0.745358	2.9234e-05	0.315563	0.133073	-0.686241	0.000213545	0.591082	0.00235309	0.728317	5.45969e-05	0.457253	0.0246734	-0.747336	2.71043e-05	-0.442264	0.0304655	-0.713483	9.07106e-05	-0.568671	0.00373636	-0.0512313	0.812084	0.208517	0.328177	0.602559	0.00183281	0.265343	0.21016	-0.14567	0.497028	-0.283137	0.18003	-0.260692	0.218563	0.237739	0.263296	0.358089	0.0857732	-0.447715	0.0282453	0.101214	0.637934	-0.267215	0.20684	-0.277044	0.18999	-0.299428	0.155189
ENSG00000222009	2	0.162604	0.447766	-0.474191	0.019231	0.013675	0.949432	0.0808966	0.707087	0.7441	3.06636e-05	-0.0673814	0.754407	-0.335219	0.109312	0.0253835	0.906279	-0.517058	0.00967285	0.136917	0.523499	0.33495	0.109615	0.35108	0.0925403	0.481066	0.017321	0.585113	0.00267005	0.372753	0.0728272	-0.685464	0.000218534	-0.183057	0.391894	0.0761923	0.723449	-0.194252	0.363064	0.0661433	0.758788	0.693762	0.000170134	-0.250975	0.236835	-0.278255	0.187982	-0.586531	0.00259168
ENSG00000117425	11	0.111781	0.603054	-0.509165	0.0110488	0.137436	0.521911	-0.102873	0.632406	0.53683	0.0068363	-0.332895	0.111946	-0.0498888	0.816926	-0.023591	0.912872	-0.388541	0.0606099	0.19161	0.369755	0.330766	0.114399	0.319683	0.12781	0.20254	0.342539	0.424465	0.0387008	0.493351	0.0142936	-0.617721	0.00129826	-0.133873	0.532859	0.204329	0.338202	-0.208016	0.329366	0.0599273	0.78089	0.549446	0.00541865	-0.216652	0.309222	-0.0211101	0.922006	-0.448578	0.0279059
ENSG00000070785	1	-0.246166	0.246239	-0.173637	0.417122	0.272174	0.198217	0.064529	0.764511	0.052194	0.808616	0.257562	0.224342	-0.112335	0.601249	0.0615116	0.77524	-0.0731242	0.734184	0.0503513	0.815257	0.483661	0.0166413	-0.09474	0.659687	0.424691	0.038586	0.205286	0.335897	0.0321352	0.881503	-0.00556192	0.979422	0.217023	0.308374	-0.471867	0.019914	0.0954428	0.657312	0.496908	0.0135032	0.103761	0.629455	-0.0111491	0.958764	0.0197761	0.926921	0.120277	0.575603
ENSG00000126107	5	0.0955926	0.656807	-0.438891	0.0319078	0.00987002	0.963491	-0.298226	0.156934	0.525634	0.0083417	-0.2418	0.254984	-0.202582	0.342439	-0.180843	0.397745	0.0190159	0.929723	0.574901	0.00329643	-0.162681	0.447551	0.439749	0.0315359	0.175496	0.412073	0.189291	0.375685	0.0226576	0.916307	-0.518722	0.00940165	-0.626944	0.00104353	0.240542	0.25754	-0.757969	1.78356e-05	0.197578	0.354745	0.802517	2.38401e-06	-0.144391	0.500853	-0.581388	0.00288569	-0.890484	5.59919e-09
ENSG00000126088	3	-0.0913844	0.671069	-0.254261	0.230547	0.0556155	0.796319	-0.558093	0.00459679	-0.0644951	0.764631	-0.403147	0.0507738	0.23667	0.265512	-0.0729976	0.734628	0.5233	0.00868791	0.660269	0.000446144	-0.551785	0.00518508	0.333725	0.111	-0.33328	0.111506	-0.284256	0.178242	-0.139107	0.516814	-0.0881525	0.682098	-0.586958	0.00256847	0.277152	0.18981	-0.816473	1.14137e-06	0.237806	0.263157	0.389318	0.060052	0.174603	0.414494	-0.345045	0.0986783	-0.602	0.00185566
ENSG00000162415	24	-0.681795	0.000243501	-0.368664	0.0762773	0.511941	0.0105476	0.267238	0.206799	-0.100876	0.639063	0.0527685	0.806548	0.102051	0.635145	0.816498	1.13977e-06	-0.193132	0.365892	0.0822	0.702576	0.584076	0.00272865	-0.672052	0.000322208	0.186615	0.382596	0.647724	0.00062157	0.446529	0.0287171	-0.292987	0.164704	0.843035	2.33098e-07	-0.783887	5.85241e-06	0.261238	0.217565	0.531875	0.00747188	0.093218	0.664841	-0.536316	0.00690008	0.497421	0.0133921	0.328444	0.11712
ENSG00000281912	15	0.0670709	0.755505	0.159582	0.456363	-0.137454	0.521855	0.120976	0.573371	-0.0129184	0.952227	0.124727	0.561448	-0.0981822	0.648087	-0.0749468	0.727801	-0.0401556	0.852214	-0.158857	0.45844	0.00213529	0.992099	-0.109364	0.610962	0.071888	0.738523	-0.0447422	0.835547	-0.0921844	0.668349	0.141838	0.508535	0.073965	0.731237	0.0352212	0.870214	0.164312	0.442947	-0.118865	0.580126	-0.143979	0.502088	0.123246	0.566141	0.0549625	0.798662	0.0686539	0.749912
ENSG00000132781	15	0.470583	0.0202998	0.600877	0.00190229	-0.584388	0.00271094	0.409303	0.0470213	0.131221	0.541078	0.540643	0.00637858	-0.48542	0.0161933	-0.461517	0.023199	-0.107509	0.617061	-0.444611	0.0294933	-0.397993	0.0540915	0.0832556	0.698929	0.210899	0.322555	-0.195539	0.359831	-0.546978	0.00567466	0.307011	0.144492	-0.189342	0.375554	0.132186	0.538082	0.25919	0.221324	-0.399755	0.0529389	-0.269306	0.203174	0.0450308	0.8345	-0.278616	0.187385	-0.0266525	0.901615
ENSG00000132773	15	-0.352938	0.0907088	-0.471889	0.0199073	0.317158	0.131016	-0.104981	0.625409	0.139418	0.515867	-0.131699	0.539592	0.0714518	0.740056	0.325436	0.120714	-0.0293043	0.89188	0.359885	0.0841006	0.246907	0.244773	-0.140325	0.513113	0.130664	0.542813	0.390196	0.0594267	0.283469	0.179498	-0.370246	0.0749274	0.0897251	0.676723	-0.312673	0.136857	-0.301913	0.151623	0.450862	0.0270237	0.435936	0.0332154	-0.392661	0.0576976	-0.15152	0.479713	-0.214897	0.313254
ENSG00000070759	15	0.218372	0.305302	0.624021	0.00111915	-0.493986	0.0141498	0.304716	0.147673	-0.221146	0.299046	0.42435	0.0387588	-0.232722	0.273801	-0.163385	0.445559	0.158444	0.459622	-0.331126	0.113982	-0.532356	0.00740811	-0.224159	0.292341	-0.0185686	0.931372	-0.359025	0.0848991	-0.571206	0.00355168	0.466419	0.0215923	-0.050267	0.815561	-0.0185253	0.931532	0.228391	0.283083	-0.248294	0.242047	-0.447585	0.0282966	0.0634198	0.76845	-0.124687	0.561575	0.17893	0.402839
ENSG00000280670	2	0.335774	0.10869	0.0814021	0.705336	-0.210768	0.322864	0.107758	0.61624	0.31659	0.131747	0.134911	0.529658	-0.294487	0.162452	-0.299414	0.155209	-0.264738	0.211241	-0.191658	0.369632	0.144518	0.500472	0.24193	0.25472	0.255273	0.228633	0.0348725	0.871488	-0.0656747	0.760448	-0.0868194	0.686666	-0.220801	0.29982	0.15297	0.475469	0.112894	0.599427	-0.166761	0.436083	0.0762655	0.723193	-0.0216123	0.920156	-0.0816411	0.704509	-0.0666533	0.756982
ENSG00000132763	22	-0.199657	0.349599	0.262873	0.214595	0.128513	0.549529	-0.448855	0.027798	-0.678794	0.000265725	-0.061702	0.774562	0.382228	0.0652898	-0.181258	0.396645	0.750854	2.36532e-05	0.217057	0.308297	-0.364413	0.079993	0.127436	0.552908	-0.495839	0.0137369	-0.719311	7.45878e-05	-0.426929	0.0374658	0.678072	0.000271335	-0.167785	0.433231	0.0797349	0.711116	-0.197463	0.355029	0.0470084	0.827336	-0.418376	0.0418898	0.62581	0.00107233	0.0224974	0.916897	0.250365	0.238013
ENSG00000117450	22	-0.292598	0.165291	-0.254849	0.229433	0.374608	0.0713015	-0.661417	0.000432482	-0.227249	0.285562	-0.0565501	0.792968	0.196433	0.357595	-0.245614	0.247333	0.629381	0.000983879	0.601685	0.00186865	0.0913442	0.671206	0.549686	0.0053943	0.0161807	0.940181	-0.400904	0.0521975	-0.257013	0.225366	0.297825	0.157519	-0.419489	0.0412917	-0.127065	0.554076	-0.539401	0.00652482	0.545923	0.0057872	0.254276	0.230518	0.583478	0.00276297	-0.408437	0.0475353	-0.190846	0.371702
ENSG00000117448	6	0.114409	0.594503	0.242082	0.254412	-0.223162	0.294549	-0.079379	0.712352	0.0515361	0.810985	0.521634	0.00894235	-0.392005	0.0581542	-0.494613	0.014009	0.307885	0.143295	0.104632	0.626567	-0.140451	0.512732	0.44656	0.0287047	0.364971	0.0794979	-0.333508	0.111247	-0.661141	0.000435736	0.371878	0.0735546	-0.478984	0.0178821	-0.154693	0.470453	-0.212052	0.319856	0.227433	0.285161	0.0778372	0.717714	0.411164	0.0459306	-0.638975	0.000776615	-0.216485	0.309604
ENSG00000132780	15	-0.521591	0.00894895	-0.825141	6.9978e-07	0.666914	0.000371974	-0.158904	0.458304	0.199922	0.348947	-0.440259	0.0313164	0.307136	0.144322	0.613736	0.00142384	-0.29749	0.158009	0.344501	0.0992463	0.777293	7.87834e-06	-0.176889	0.408314	0.10326	0.631121	0.691247	0.000183705	0.861056	6.65625e-08	-0.640604	0.000745451	0.461309	0.0232691	-0.316988	0.131235	-0.0855263	0.691107	0.415529	0.0434502	0.509615	0.0109663	-0.340801	0.103173	0.30019	0.154089	-0.0265373	0.902038
ENSG00000159592	6	-0.103609	0.629962	-0.441146	0.0309379	0.36876	0.0761947	-0.239823	0.259008	0.158668	0.458979	-0.257286	0.224858	0.175367	0.412424	0.0953701	0.657558	-0.171964	0.421693	0.133291	0.534657	0.543084	0.00609921	0.178137	0.404962	0.125229	0.559862	0.215307	0.312307	0.464083	0.0223465	-0.22324	0.294375	0.0675486	0.753816	0.0255416	0.905698	-0.0167549	0.938063	0.12916	0.547506	0.254001	0.231041	0.0946793	0.659892	0.0526718	0.806896	-0.0417368	0.846461
ENSG00000159596	1	0.0292853	0.89195	0.473551	0.0194172	-0.142462	0.506651	-0.127329	0.553244	-0.521475	0.00896696	0.162188	0.448946	0.148889	0.487461	-0.288511	0.17155	0.492424	0.0145058	-0.0958181	0.656046	-0.301548	0.152145	-0.021328	0.921203	-0.296453	0.159533	-0.636048	0.000835416	-0.533408	0.00727022	0.669364	0.00034747	-0.130694	0.542718	0.0555347	0.796609	0.033628	0.876039	-0.103856	0.629142	-0.502238	0.012386	0.423617	0.0391327	-0.125085	0.560317	0.399182	0.0533116
ENSG00000197429	22	0.120223	0.575777	0.0110358	0.959183	-0.132022	0.53859	0.571795	0.00350994	0.376708	0.0696042	0.302171	0.151257	-0.351191	0.0924292	0.163397	0.445526	-0.639002	0.000776085	-0.432546	0.0347679	0.434555	0.0338412	-0.224737	0.291065	0.513845	0.0102148	0.513982	0.0101912	0.227889	0.28417	-0.306775	0.144818	0.429833	0.0360512	-0.279012	0.186734	0.532372	0.00740598	0.0202186	0.92529	-0.000392143	0.998549	-0.293048	0.164611	0.259452	0.220841	0.19031	0.373071
ENSG00000086015	2	0.753013	2.17329e-05	0.227909	0.284128	-0.70229	0.000130417	0.627723	0.00102414	0.890194	5.75621e-09	0.466216	0.0216573	-0.852296	1.2495e-07	-0.433815	0.0341798	-0.765839	1.29057e-05	-0.469644	0.0205857	-0.0774525	0.719054	0.232921	0.27338	0.705919	0.000116143	0.385715	0.0626716	-0.156898	0.464069	-0.43235	0.0348594	-0.347375	0.0962736	0.224328	0.291966	0.208207	0.328914	-0.398819	0.0535482	0.306814	0.144764	-0.331692	0.113327	-0.471658	0.0199762	-0.482572	0.0169239
ENSG00000117461	6	-0.154853	0.469987	-0.646627	0.000639402	0.331995	0.112978	0.130854	0.542219	0.46098	0.0233807	-0.412894	0.0449342	0.0906074	0.673714	0.518792	0.00939044	-0.624733	0.00110032	0.0726863	0.73572	0.541855	0.00623855	-0.205416	0.335583	0.119311	0.578697	0.80268	2.36441e-06	0.86941	3.50467e-08	-0.848251	1.64901e-07	0.379757	0.067195	-0.0565887	0.79283	0.0590518	0.784016	0.0606517	0.778305	0.474359	0.0191823	-0.576609	0.00318375	0.409922	0.046656	-0.160306	0.454298
ENSG00000117472	23	0.668531	0.000355639	0.19153	0.369957	-0.53086	0.00760798	0.0467631	0.828224	0.491941	0.0146173	0.146559	0.494375	-0.439728	0.0315449	-0.671423	0.000327973	-0.173107	0.418566	-0.0835871	0.697785	-0.353419	0.0902389	0.527184	0.00811829	0.2764	0.191064	-0.171522	0.422906	-0.332207	0.112734	-0.0960863	0.655141	-0.709966	0.000101853	0.480996	0.0173396	-0.21197	0.320048	-0.278391	0.187757	0.234056	0.270982	0.176261	0.410007	-0.562833	0.00419263	-0.528517	0.00793004
ENSG00000085998	22	-0.262643	0.215011	0.552741	0.00509205	0.000712129	0.997365	-0.0122217	0.954801	-0.710708	9.94071e-05	0.401177	0.0520222	0.088245	0.681781	-0.0451442	0.834089	0.606605	0.00167449	-0.103138	0.631526	-0.230316	0.278934	-0.214849	0.313364	-0.201313	0.345535	-0.579792	0.00298244	-0.656373	0.000495334	0.833443	4.26984e-07	0.155919	0.466898	-0.350839	0.0927794	0.189027	0.376363	0.139726	0.51493	-0.630984	0.000946258	0.338982	0.105145	0.0140774	0.947946	0.573366	0.00340053
ENSG00000085999	3	-0.272185	0.198199	-0.218732	0.304486	0.391768	0.0583195	-0.672359	0.000319425	-0.36218	0.0819994	-0.31727	0.130874	0.434964	0.0336548	-0.132073	0.538431	0.599789	0.0019484	0.498819	0.0130935	-0.0712219	0.740865	0.431837	0.0350993	-0.394518	0.0564214	-0.405062	0.049582	-0.0347817	0.87182	0.261298	0.217455	-0.258065	0.223407	0.173572	0.417299	-0.447184	0.0284558	0.18274	0.392729	0.0598023	0.781336	0.464926	0.022072	0.0656284	0.760612	-0.102696	0.632997
ENSG00000132128	5	-0.252112	0.234647	-0.661573	0.000430659	0.271328	0.199671	0.110236	0.608105	0.611594	0.00149549	-0.0695691	0.746684	-0.256104	0.227068	0.386994	0.0617318	-0.402276	0.0513227	0.387872	0.0610932	0.419271	0.0414085	-0.120881	0.573674	0.48621	0.0159953	0.808469	1.75399e-06	0.438844	0.0319282	-0.800382	2.6549e-06	0.0745733	0.729108	-0.350134	0.0934824	-0.333661	0.111073	0.444612	0.0294926	0.827763	6.00381e-07	-0.606941	0.00166189	-0.265069	0.210649	-0.573496	0.00339158
ENSG00000173660	1	0.176817	0.408508	0.58959	0.00242919	-0.413681	0.044487	0.0430042	0.841854	-0.447151	0.028469	0.15168	0.479243	0.0616069	0.774901	-0.156044	0.466538	0.411418	0.0457829	-0.17476	0.414069	-0.657404	0.000481882	-0.11559	0.590679	-0.311429	0.138509	-0.596773	0.00208128	-0.584936	0.00267999	0.550982	0.00526436	-0.164038	0.443717	0.147942	0.490266	0.0351845	0.870348	-0.114552	0.59404	-0.519641	0.00925468	0.335706	0.108766	-0.104212	0.627958	0.201678	0.344643
ENSG00000117481	22	0.650779	0.000574136	0.312499	0.137087	-0.660541	0.000442873	0.554428	0.00493138	0.672784	0.000315605	0.505641	0.0117134	-0.74696	2.74977e-05	-0.423374	0.0392575	-0.589449	0.00243648	-0.486488	0.0159262	-0.0907171	0.673341	0.237041	0.26474	0.580457	0.00294179	0.220554	0.300374	-0.243068	0.252422	-0.200866	0.34663	-0.295311	0.161225	0.137697	0.521113	0.256658	0.22603	-0.409974	0.0466254	0.132897	0.535877	-0.209884	0.324943	-0.500938	0.0126513	-0.248929	0.240807
ENSG00000117480	3	0.53354	0.00725308	0.469939	0.0204955	-0.71075	9.92722e-05	0.86869	3.71033e-08	0.570845	0.00357749	0.688049	0.000202312	-0.824935	7.08183e-07	-0.167609	0.43372	-0.68499	0.00022163	-0.6569	0.000488414	-0.0708563	0.742151	-0.272148	0.198262	0.62856	0.00100365	0.379461	0.067426	-0.286309	0.174991	-0.169981	0.427146	0.051864	0.809804	-0.116983	0.58618	0.509553	0.0109776	-0.392906	0.0575284	-0.0420704	0.845248	-0.473036	0.0195679	-0.268134	0.205223	-0.080095	0.709866
ENSG00000197587	5	-0.0254802	0.905924	0.551793	0.00518427	-0.171792	0.422164	0.163132	0.446276	-0.581835	0.00285905	0.162534	0.447966	0.194571	0.36226	0.0553276	0.797352	0.265718	0.209492	-0.357282	0.0865331	-0.339901	0.104146	-0.419631	0.041216	-0.377897	0.0686571	-0.410996	0.0460278	-0.309292	0.141381	0.597877	0.0020318	0.287098	0.173752	-0.0621604	0.77293	0.383718	0.0641608	-0.265584	0.209731	-0.711146	9.79904e-05	0.0435923	0.839719	0.327341	0.118429	0.603906	0.00177876
ENSG00000079277	6	0.0496383	0.81783	0.325544	0.120583	-0.154442	0.471181	0.0789162	0.71396	-0.0824913	0.701569	0.535244	0.00703474	-0.309725	0.140795	-0.34245	0.10141	0.202963	0.341512	-0.080109	0.709818	-0.0596369	0.781926	0.125939	0.557622	0.246229	0.246113	-0.253722	0.23157	-0.536683	0.00685449	0.415286	0.0435851	-0.174528	0.414698	-0.256405	0.226504	0.0680239	0.752136	0.041019	0.849071	-0.13248	0.53717	0.205289	0.335888	-0.308543	0.142398	0.107843	0.615961
ENSG00000142961	13	-0.141451	0.509704	0.385357	0.0629365	0.026289	0.902951	-0.214228	0.314798	-0.556161	0.00477071	0.251927	0.235002	0.125607	0.558668	-0.270052	0.201877	0.591215	0.00234644	0.0173552	0.935848	-0.17959	0.401078	0.0724468	0.736561	-0.205134	0.336262	-0.606873	0.00166444	-0.54553	0.00582955	0.754864	2.01973e-05	-0.0733694	0.733324	-0.147747	0.490844	0.0161256	0.940385	0.0433192	0.840711	-0.434496	0.033868	0.422174	0.0398773	-0.078736	0.714587	0.397908	0.0541472
ENSG00000123472	6	-0.458851	0.0241121	-0.340338	0.103672	0.472461	0.0197374	-0.195011	0.361156	-0.39859	0.0536986	-0.550995	0.00526301	0.639764	0.000761385	0.627432	0.00103134	0.0727848	0.735374	0.142491	0.506565	0.272282	0.198033	-0.437366	0.0325774	-0.502272	0.0123791	0.136516	0.524726	0.573456	0.00339431	-0.148945	0.487297	0.512162	0.0105085	-0.0952832	0.657852	0.0702609	0.744246	0.122492	0.568538	-0.141743	0.508822	-0.129773	0.545591	0.556373	0.00475135	0.43976	0.031531
ENSG00000159658	7	-0.413618	0.0445228	-0.408444	0.0475312	0.573488	0.00339215	-0.598214	0.00201685	-0.448978	0.0277499	-0.621425	0.00119022	0.739377	3.65962e-05	0.253044	0.232863	0.386479	0.0621093	0.397427	0.0544655	0.153657	0.473466	0.0584269	0.78625	-0.598684	0.00199622	-0.162721	0.447437	0.437658	0.0324482	0.035127	0.870558	0.132877	0.535938	0.146883	0.493411	-0.263516	0.213434	0.126495	0.555867	-0.0226842	0.916209	0.18762	0.37999	0.341794	0.102108	0.173424	0.417702
ENSG00000187048	3	0.149276	0.486318	0.235509	0.267932	-0.172403	0.420491	0.484822	0.0163445	0.288515	0.171545	0.648246	0.000613225	-0.56302	0.00417733	-0.24168	0.255226	-0.344292	0.0994649	-0.363458	0.0808465	0.317323	0.130805	-0.068108	0.751839	0.67237	0.000319319	0.211398	0.321385	-0.248183	0.242265	0.103185	0.63137	0.171012	0.424307	-0.363874	0.0804739	0.389876	0.0596538	0.0573551	0.790085	-0.0454874	0.832845	-0.0489208	0.820421	-0.189939	0.374022	0.102291	0.634344
ENSG00000186377	15	0.0520993	0.808957	0.5726	0.0034535	-0.277133	0.189843	0.3872	0.0615817	-0.361086	0.0829968	0.360701	0.0833491	-0.0628605	0.770438	0.00755392	0.972055	0.0300758	0.88905	-0.485908	0.0160709	-0.120833	0.573826	-0.43871	0.0319867	-0.0736453	0.732357	-0.227471	0.28508	-0.334408	0.110226	0.45263	0.0263563	0.336272	0.108135	-0.137625	0.521333	0.507398	0.0113782	-0.222879	0.295178	-0.633758	0.000884079	0.049242	0.819261	0.158902	0.458311	0.598784	0.00199188
ENSG00000123473	7	-0.516118	0.00982891	-0.383542	0.0642937	0.645398	0.000659921	-0.733964	4.46171e-05	-0.533708	0.00723133	-0.585206	0.00266485	0.702548	0.000129353	0.166237	0.437548	0.598515	0.00200361	0.54624	0.00575315	0.140589	0.512313	0.205118	0.3363	-0.58649	0.00259391	-0.318961	0.12872	0.232796	0.273645	0.166759	0.436089	-0.00323356	0.988036	0.0316718	0.883201	-0.389638	0.0598237	0.285802	0.175789	0.00553308	0.979529	0.42542	0.0382182	0.225144	0.290169	0.216275	0.310084
ENSG00000162368	7	-0.0709263	0.741904	-0.131572	0.539988	0.307151	0.1443	-0.595093	0.0021586	-0.373436	0.0722624	-0.460018	0.0237089	0.562378	0.00423006	-0.181643	0.395625	0.409529	0.0468878	0.228508	0.282828	-0.0963914	0.654112	0.447954	0.0281509	-0.45354	0.026018	-0.466838	0.0214593	0.169822	0.427585	0.26805	0.20537	-0.121267	0.57244	0.387139	0.0616258	-0.194163	0.363288	0.0103718	0.961637	-0.191048	0.371185	0.51914	0.0093345	0.241663	0.25526	0.0153811	0.943133
ENSG00000269113	22	0.0490747	0.819865	0.262432	0.215393	-0.182548	0.393236	-0.0451013	0.834244	-0.342866	0.100967	-0.0775101	0.718853	0.240469	0.257688	-0.0435875	0.839736	0.233012	0.273187	-0.106745	0.619577	-0.377816	0.0687207	-0.0631383	0.769451	-0.39859	0.0536984	-0.300026	0.154325	-0.130733	0.542598	0.259877	0.220057	0.0340807	0.874383	0.193095	0.365987	0.0734546	0.733026	-0.166502	0.436808	-0.356658	0.0871238	0.0598473	0.781175	0.291466	0.167009	0.180146	0.399595
ENSG00000132122	5	-0.136759	0.523981	0.556943	0.00469962	-0.0281932	0.895957	-0.0993026	0.644329	-0.812628	1.40656e-06	0.115618	0.590589	0.351019	0.0926003	-0.0233316	0.913826	0.563046	0.00417518	-0.199893	0.34902	-0.322801	0.123927	-0.251383	0.236048	-0.528679	0.00790742	-0.672013	0.000322559	-0.438703	0.0319896	0.804289	2.1782e-06	0.173235	0.418218	-0.0277238	0.897681	0.265655	0.209605	-0.161767	0.450139	-0.787049	5.05647e-06	0.415874	0.0432586	0.274955	0.193489	0.657899	0.000475536
ENSG00000186094	3	0.160024	0.455101	0.118675	0.580738	-0.230867	0.277752	0.222158	0.296783	0.143015	0.504985	0.0520539	0.80912	-0.129173	0.547467	0.0181907	0.932766	-0.187772	0.379599	-0.168015	0.43259	-0.100175	0.641409	-0.0970748	0.651811	0.0579066	0.788111	0.105846	0.622548	-0.00633882	0.976549	-0.121098	0.57298	0.0395457	0.854435	0.038854	0.856956	0.115286	0.591662	-0.118394	0.581639	-0.0220795	0.918435	-0.25392	0.231195	-0.0147729	0.945378	-0.0504714	0.814824
ENSG00000162373	3	0.482422	0.016963	0.38968	0.0597937	-0.608626	0.0015999	0.869306	3.53379e-08	0.510228	0.0108547	0.542306	0.00618704	-0.651548	0.000562695	-0.0339032	0.875033	-0.770593	1.05509e-05	-0.72199	6.8061e-05	0.0415665	0.84708	-0.354118	0.0895598	0.535578	0.00699258	0.429253	0.03633	-0.0615956	0.774941	-0.236531	0.2658	0.226345	0.287536	-0.0819281	0.703516	0.621426	0.00119018	-0.402844	0.0509641	-0.141225	0.510385	-0.450895	0.0270112	-0.0359354	0.867604	0.0782917	0.716132
ENSG00000162374	15	0.402641	0.051092	0.907445	9.53981e-10	-0.563555	0.00413375	0.502919	0.0122489	-0.297216	0.158411	0.621656	0.00118373	-0.278156	0.188144	-0.396244	0.0552542	-0.0185348	0.931497	-0.770308	1.06804e-05	-0.317911	0.130055	-0.167298	0.434587	0.0207912	0.92318	-0.458663	0.0241777	-0.607843	0.00162845	0.70668	0.000113327	0.144862	0.499442	0.03459	0.872521	0.689176	0.000195577	-0.494612	0.0140091	-0.850225	1.44164e-07	0.233662	0.271812	0.100299	0.640993	0.571644	0.0035206
ENSG00000185104	22	0.132656	0.536624	0.0280341	0.896541	-0.208045	0.329298	0.559744	0.00445246	0.39645	0.0551166	0.335776	0.108688	-0.400365	0.0525441	0.199645	0.34963	-0.603047	0.00181306	-0.399391	0.0531752	0.350985	0.092634	-0.284722	0.177499	0.499094	0.0130353	0.502373	0.0123587	0.154594	0.47074	-0.312763	0.136737	0.289307	0.170318	-0.301848	0.151717	0.441163	0.0309305	-0.0383978	0.858618	0.0698065	0.745847	-0.45594	0.0251424	-0.0332039	0.877591	0.1523	0.477427
ENSG00000123080	3	-0.560601	0.00437903	-0.58918	0.00245041	0.670775	0.000334002	-0.85179	1.29422e-07	-0.344392	0.0993602	-0.508122	0.0112423	0.589162	0.00245135	0.143412	0.503793	0.646292	0.000644944	0.791478	4.10304e-06	0.178258	0.404637	0.390318	0.05934	-0.307548	0.143756	-0.236279	0.266326	0.205463	0.33547	0.0636101	0.767774	-0.178713	0.403418	-0.0589657	0.784324	-0.639957	0.000757702	0.590503	0.0023824	0.325523	0.120609	0.455701	0.0252284	-0.0309469	0.885857	-0.161305	0.451452
ENSG00000123091	4	0.677701	0.000274256	0.640145	0.000754127	-0.663637	0.000407091	0.638694	0.000782099	0.275754	0.192147	0.496595	0.0135711	-0.502872	0.0122584	-0.432606	0.0347399	-0.516756	0.00972274	-0.817183	1.09759e-06	-0.189757	0.374487	0.0229199	0.915341	0.309336	0.141321	-0.0500925	0.816191	-0.250044	0.238636	0.172178	0.421106	0.0378909	0.860467	0.269134	0.203473	0.654655	0.000518473	-0.629562	0.000979567	-0.45319	0.0261475	-0.00979358	0.963774	0.00476545	0.982369	0.131848	0.539128
ENSG00000085831	1	0.497012	0.0134805	0.568348	0.00376048	-0.411911	0.0454983	-0.189647	0.37477	-0.213593	0.316269	0.184443	0.388257	-0.0683994	0.75081	-0.770231	1.07159e-05	0.365293	0.0792128	-0.19372	0.364406	-0.465385	0.0219236	0.492004	0.0146028	-0.167612	0.433713	-0.792814	3.84873e-06	-0.64466	0.000672503	0.667949	0.000361448	-0.57313	0.00341674	0.470978	0.0201805	-0.0249667	0.907811	-0.390901	0.0589285	-0.406014	0.0489982	0.717574	7.91085e-05	-0.346489	0.0971831	0.0605911	0.778521
ENSG00000085832	1	0.596528	0.00209241	0.520021	0.00919435	-0.424214	0.0388284	-0.26829	0.204949	-0.176362	0.409734	-0.0312807	0.884634	0.0439704	0.838346	-0.812453	1.41984e-06	0.320967	0.1262	-0.177684	0.406177	-0.606963	0.00166108	0.586275	0.00260568	-0.351128	0.0924919	-0.807187	1.87557e-06	-0.50551	0.0117387	0.524044	0.0085764	-0.656784	0.000489932	0.737648	3.90074e-05	-0.0939026	0.662521	-0.545931	0.0057863	-0.393622	0.0570344	0.612682	0.0014587	-0.201166	0.345896	-0.0346246	0.872395
ENSG00000117859	6	0.591656	0.0023244	0.667436	0.000366639	-0.65351	0.000534409	0.273594	0.195793	0.116081	0.589093	0.663856	0.00040466	-0.539066	0.00656464	-0.704731	0.000120656	-0.0258118	0.904704	-0.468776	0.0208526	-0.220152	0.301278	0.336229	0.108182	0.389156	0.0601682	-0.44446	0.029555	-0.727723	5.57536e-05	0.515733	0.00989341	-0.421837	0.0400527	0.132072	0.538435	0.293359	0.164143	-0.329245	0.116176	-0.312911	0.136542	0.450236	0.0272635	-0.522936	0.00874295	0.0728772	0.73505
ENSG00000078618	2	0.103509	0.630293	-0.206882	0.332069	0.059862	0.781123	0.0731444	0.734113	0.329198	0.116232	0.0803053	0.709137	-0.156318	0.465745	-0.0154605	0.942839	-0.380695	0.0664669	-0.142949	0.505183	0.503916	0.0120505	0.246492	0.245593	0.360849	0.0832133	0.261267	0.217512	0.270162	0.201686	-0.228934	0.281908	0.0355898	0.868867	-0.0735284	0.732767	0.223882	0.292952	-0.0236908	0.912504	0.181498	0.396009	0.0427731	0.842694	-0.0517603	0.810178	0.104321	0.627597
ENSG00000169213	1	0.157528	0.462255	0.702715	0.000128666	-0.282354	0.181289	-0.184047	0.389294	-0.642119	0.000717447	0.221254	0.298803	0.120194	0.575869	-0.471798	0.0199344	0.65758	0.000479612	-0.151511	0.479739	-0.582254	0.00283431	0.137435	0.521914	-0.400766	0.0522857	-0.907579	9.39453e-10	-0.763269	1.4363e-05	0.908761	8.20035e-10	-0.279832	0.185387	0.207756	0.329986	0.0501421	0.816012	-0.244385	0.249781	-0.673524	0.000309056	0.64694	0.000634274	-0.130122	0.5445	0.377096	0.0692938
ENSG00000117862	5	-0.247814	0.242989	0.0340441	0.874517	0.168732	0.430601	0.0489467	0.820327	-0.344532	0.0992136	0.0535126	0.803871	0.258684	0.22226	0.191425	0.370225	0.0674884	0.754029	-0.129371	0.546846	0.247677	0.243258	-0.410707	0.0461965	-0.0969532	0.65222	-0.0227645	0.915914	0.0879125	0.68292	0.218589	0.304809	0.392494	0.057814	-0.288869	0.170996	0.264713	0.211286	0.157813	0.461435	-0.313416	0.135877	-0.0690874	0.748382	0.302085	0.15138	0.511812	0.0105706
ENSG00000198841	10	-0.30158	0.152099	-0.313764	0.135419	0.224697	0.291154	-0.338109	0.106101	-0.149301	0.486244	-0.408623	0.0474247	0.294731	0.162087	0.365278	0.0792261	0.329829	0.115492	0.532067	0.00744641	-0.22456	0.291454	-0.157587	0.462085	-0.242962	0.252637	-0.0235868	0.912887	0.0778832	0.717554	-0.189641	0.374786	-0.145303	0.498123	-0.049456	0.818488	-0.520462	0.00912484	0.40443	0.0499729	0.292945	0.164767	-0.0956328	0.656671	-0.123545	0.565194	-0.298552	0.15646
ENSG00000134717	10	0.327516	0.11822	0.305658	0.146361	-0.22626	0.28772	0.495642	0.0137802	0.0989	0.645678	0.212412	0.319016	-0.134694	0.530325	-0.106015	0.621989	-0.530719	0.00762713	-0.691399	0.00018286	0.225681	0.288989	-0.190904	0.371554	0.162402	0.448339	0.132125	0.53827	0.177633	0.406314	0.0601997	0.779917	0.41178	0.0455737	0.0891693	0.678621	0.7244	6.26236e-05	-0.440493	0.0312163	-0.445708	0.0290473	-0.00583315	0.978419	0.417852	0.0421735	0.437867	0.0323561
ENSG00000157077	22	0.306487	0.145215	0.130347	0.5438	-0.234854	0.269304	0.693853	0.000169663	0.43928	0.0317387	0.337555	0.106712	-0.417194	0.0425318	0.0795124	0.711889	-0.816926	1.11321e-06	-0.656384	0.000495185	0.431588	0.0352165	-0.290403	0.168632	0.461914	0.0230653	0.542419	0.00617425	0.281798	0.182187	-0.304096	0.14854	0.440385	0.0312623	-0.115237	0.591823	0.711697	9.62291e-05	-0.363103	0.0811659	-0.101637	0.636524	-0.418524	0.0418098	0.272048	0.198432	0.300137	0.154166
ENSG00000154222	15	0.0347812	0.871822	-0.579913	0.00297506	0.195866	0.359012	-0.321585	0.12543	0.483182	0.0167652	-0.344118	0.0996473	-0.0515155	0.81106	-0.077561	0.718676	-0.115028	0.5925	0.51332	0.0103056	0.182085	0.394456	0.324489	0.121861	0.223169	0.294532	0.278669	0.187298	0.276177	0.191437	-0.543231	0.00608266	-0.426133	0.0378612	0.13937	0.516013	-0.554855	0.00489135	0.240465	0.257697	0.75893	1.71554e-05	-0.132338	0.53761	-0.38881	0.0604159	-0.613007	0.00144786
ENSG00000085840	22	-0.454495	0.0256665	-0.211372	0.321448	0.539078	0.00656329	-0.65791	0.000475394	-0.635272	0.000851655	-0.590815	0.00236659	0.734522	4.37256e-05	0.191045	0.371195	0.648105	0.000615475	0.466291	0.0216333	-0.15602	0.466605	0.031234	0.884805	-0.746615	2.78638e-05	-0.410097	0.0465533	0.15665	0.464785	0.263108	0.214169	0.037557	0.861685	0.175821	0.411195	-0.361997	0.0821661	0.105447	0.623867	-0.168213	0.432042	0.371145	0.0741693	0.384853	0.0633108	0.157093	0.463509
ENSG00000134748	15	-0.136211	0.525662	-0.740364	3.52789e-05	0.451243	0.0268787	-0.476258	0.0186396	0.273136	0.196574	-0.614133	0.00141087	0.338785	0.10536	0.129951	0.545033	-0.10617	0.621477	0.487199	0.0157503	0.341897	0.101998	0.345178	0.0985399	-0.110703	0.606577	0.297461	0.158052	0.656352	0.000495611	-0.572097	0.00348864	-0.160294	0.454331	0.243483	0.251588	-0.432464	0.0348059	0.114025	0.595752	0.588168	0.00250358	-0.0977065	0.649686	0.0481318	0.823273	-0.374149	0.071677
ENSG00000134744	22	0.530378	0.00767333	-0.00324614	0.987989	-0.296914	0.158855	0.455306	0.0253712	0.733981	4.45905e-05	0.347004	0.0966536	-0.567191	0.00384789	-0.34406	0.099709	-0.807222	1.87211e-06	-0.495989	0.0137039	0.491381	0.0147476	0.279664	0.185662	0.677435	0.000276365	0.437471	0.0325311	0.205102	0.336339	-0.360789	0.0832684	-0.0263011	0.902906	0.110749	0.606426	0.44259	0.0303289	-0.341289	0.102649	0.191598	0.369784	-0.111818	0.602934	-0.089664	0.676932	-0.101339	0.63752
ENSG00000116157	4	-0.532994	0.00732427	-0.624422	0.00110851	0.546964	0.00567613	-0.565351	0.00399035	-0.229964	0.27969	-0.674898	0.000297206	0.590271	0.00239422	0.468454	0.0209526	0.397491	0.0544231	0.745912	2.86228e-05	-0.0588757	0.784646	-0.101269	0.637752	-0.450255	0.027256	0.0786502	0.714885	0.396222	0.0552689	-0.325897	0.120158	-0.0170182	0.937091	-0.033607	0.876116	-0.653967	0.000527992	0.483701	0.0166311	0.394397	0.0565037	-0.172994	0.418876	0.090146	0.675287	-0.257804	0.223893
ENSG00000182183	10	0.0313669	0.884318	-0.338127	0.106082	0.0536999	0.803198	-0.163059	0.446481	0.199374	0.350298	-0.405566	0.0492723	0.158677	0.458954	0.118634	0.58087	-0.131613	0.539859	0.186644	0.382521	-0.0609874	0.777108	0.0721381	0.737645	-0.157139	0.463376	0.209196	0.326569	0.379888	0.067093	-0.416205	0.0430752	-0.12113	0.572877	0.21634	0.309937	-0.239731	0.259197	-0.0222835	0.917684	0.313081	0.136318	-0.231453	0.276501	0.0341362	0.87418	-0.278055	0.188312
ENSG00000162377	1	0.437589	0.0324786	0.528455	0.00793872	-0.406988	0.048406	-0.208016	0.329366	-0.282674	0.180774	-0.0389136	0.856738	0.0708786	0.742072	-0.558142	0.00459244	0.386636	0.0619934	-0.128136	0.550713	-0.669905	0.000342253	0.368149	0.0767201	-0.464213	0.0223037	-0.751839	2.27596e-05	-0.533131	0.00730638	0.506117	0.0116217	-0.555888	0.0047957	0.561846	0.00427425	-0.107277	0.617824	-0.522266	0.00884515	-0.407926	0.0478412	0.539816	0.00647564	-0.166309	0.437347	0.085813	0.690121
ENSG00000162378	6	-0.249493	0.239707	-0.335365	0.109149	0.309436	0.141186	0.231879	0.275592	0.0954834	0.657175	-0.205995	0.334194	0.172647	0.419824	0.547323	0.00563826	-0.459468	0.0238982	-0.156168	0.466179	0.484553	0.0164129	-0.465004	0.0220468	0.0477749	0.824563	0.568492	0.00374966	0.691725	0.000181053	-0.416046	0.0431636	0.650912	0.000572134	-0.205264	0.335948	0.370048	0.0750952	0.0445902	0.836098	0.0239631	0.911503	-0.424929	0.0384658	0.582009	0.00284875	0.19131	0.37052
ENSG00000228929	15	-0.152816	0.475921	-0.315358	0.133339	0.306024	0.145855	-0.21101	0.322295	0.0924308	0.667512	-0.0894357	0.677711	0.0684193	0.75074	0.033376	0.876961	-0.0251958	0.906969	0.182241	0.394044	0.419288	0.0413994	0.215515	0.311829	0.101402	0.637307	0.123765	0.564495	0.195672	0.359499	-0.116935	0.586335	-0.0371036	0.863339	-0.166947	0.435564	-0.0850233	0.692837	0.177893	0.405615	0.230014	0.279581	0.025026	0.907593	-0.0334809	0.876577	0.0285039	0.894817
ENSG00000203995	1	0.146526	0.494474	0.640343	0.000750369	-0.262252	0.21572	-0.0782737	0.716195	-0.538081	0.0066832	0.298714	0.156223	0.0494078	0.818662	-0.409349	0.0469937	0.480968	0.0173471	-0.242626	0.253314	-0.383976	0.0639673	0.10655	0.620221	-0.28743	0.173234	-0.735724	4.18547e-05	-0.653169	0.000539227	0.783645	5.91765e-06	-0.190133	0.373526	0.117042	0.58599	0.170673	0.425241	-0.255357	0.228474	-0.635393	0.000849097	0.580273	0.00295302	-0.0746332	0.728898	0.45799	0.0244133
ENSG00000121310	2	-0.117126	0.585719	0.349645	0.0939726	-0.0105704	0.960903	-0.197614	0.354654	-0.572548	0.00345714	0.015253	0.943606	0.279736	0.185544	-0.0303302	0.888117	0.508238	0.0112206	-0.0336955	0.875792	-0.281092	0.183331	-0.0167156	0.938207	-0.364765	0.0796805	-0.55316	0.00505171	-0.332588	0.112298	0.606714	0.00167042	0.039633	0.854117	0.0242816	0.910331	0.0616226	0.774845	-0.00468674	0.98266	-0.492148	0.0145693	0.418985	0.0415619	0.161335	0.451368	0.303997	0.148679
ENSG00000116171	22	0.00616501	0.977192	0.430406	0.0357771	-0.0480977	0.823396	-0.458014	0.0244048	-0.675767	0.000289916	-0.0608454	0.777614	0.354023	0.0896519	-0.355484	0.0882433	0.762056	1.51e-05	0.0844812	0.694703	-0.497095	0.0134625	0.301735	0.151877	-0.557623	0.00463865	-0.90305	1.55618e-09	-0.541087	0.00632694	0.787027	5.06145e-06	-0.320945	0.126228	0.285331	0.176535	-0.162869	0.447017	-0.115162	0.592064	-0.54114	0.00632078	0.768171	1.16984e-05	-0.0475806	0.825266	0.267511	0.206318
ENSG00000157184	22	-0.648736	0.000605498	-0.412386	0.045225	0.562193	0.00424536	-0.475321	0.0189058	-0.448808	0.027816	-0.425485	0.0381857	0.54932	0.0054315	0.518404	0.00945301	0.495631	0.0137827	0.585583	0.00264387	0.0799839	0.710252	-0.236641	0.265572	-0.420322	0.0408489	-0.0273224	0.899154	0.213144	0.317311	-0.0125258	0.953677	0.150284	0.483345	-0.273908	0.19526	-0.397541	0.0543902	0.41477	0.0438738	0.164297	0.442988	-0.0704684	0.743516	0.0441291	0.837771	0.110982	0.605662
ENSG00000162384	22	-0.0702458	0.7443	-0.346805	0.0968583	0.0880697	0.682381	0.340678	0.103305	0.435021	0.0336288	-0.0477635	0.824604	-0.158325	0.459965	0.41771	0.0422507	-0.549781	0.00538475	-0.0597481	0.781529	0.319846	0.127604	-0.189378	0.375461	0.344564	0.0991803	0.66831	0.000357833	0.48251	0.0169401	-0.606587	0.00167517	0.35967	0.0842999	-0.233023	0.273164	0.143754	0.502764	0.179626	0.400981	0.329282	0.116132	-0.538998	0.00657285	0.237332	0.264138	-0.13253	0.537013
ENSG00000162385	22	-0.238121	0.262505	-0.00699721	0.974114	0.235938	0.267036	-0.554455	0.00492883	-0.556655	0.00472569	-0.353525	0.0901353	0.544004	0.0059966	0.00137722	0.994904	0.624529	0.00110569	0.307825	0.143378	-0.251137	0.236522	0.219875	0.301901	-0.564609	0.00404913	-0.542979	0.00611093	-0.0922464	0.668138	0.368794	0.0761651	-0.160631	0.45337	0.154427	0.471224	-0.288009	0.172331	0.139509	0.515589	-0.229125	0.281496	0.535808	0.00696358	0.0872705	0.685119	0.107031	0.618634
ENSG00000157193	22	0.293745	0.163563	-0.200794	0.346806	-0.148481	0.48867	0.52978	0.00775507	0.812331	1.42916e-06	0.285582	0.176137	-0.597472	0.00204984	-0.0405634	0.850729	-0.861821	6.28764e-08	-0.324215	0.122195	0.549744	0.00538845	-0.0130342	0.951799	0.725835	5.95695e-05	0.73176	4.83033e-05	0.331209	0.113886	-0.624013	0.00111937	0.114617	0.593829	-0.122957	0.567059	0.31222	0.137456	-0.104764	0.626128	0.413231	0.0447425	-0.476172	0.0186638	-0.0720234	0.738048	-0.229365	0.280979
ENSG00000174332	11	-0.106966	0.61885	0.374696	0.0712299	-0.173825	0.41661	0.107571	0.616857	-0.409657	0.0468123	0.133046	0.535416	0.0612698	0.776102	0.158929	0.458233	0.308974	0.141812	-0.0810845	0.706436	-0.326064	0.119957	-0.364949	0.079517	-0.214697	0.313715	-0.270106	0.201782	-0.38602	0.0624462	0.389694	0.0597836	0.11321	0.598399	-0.171673	0.42249	0.104001	0.628658	0.0193274	0.928575	-0.347089	0.0965668	-0.0451983	0.833893	0.000396151	0.998534	0.298688	0.156261
ENSG00000058804	7	-0.433071	0.0345235	-0.208022	0.329353	0.541048	0.00633153	-0.553784	0.00499223	-0.650574	0.000577205	-0.514959	0.0100241	0.766205	1.27094e-05	0.247749	0.243117	0.502216	0.0123904	0.276047	0.191654	0.0672074	0.755022	0.0175578	0.9351	-0.573672	0.00337955	-0.364202	0.0801815	0.28262	0.180861	0.320327	0.127	0.251425	0.235967	0.0818561	0.703765	-0.0984013	0.647352	0.1851	0.386539	-0.291531	0.16691	0.472532	0.0197165	0.429069	0.0364191	0.380034	0.0669792
ENSG00000058799	5	0.196323	0.35787	0.597324	0.00205644	-0.314007	0.135101	0.188186	0.378529	-0.373191	0.0724642	0.242379	0.253813	0.0154449	0.942897	-0.270404	0.201266	0.16856	0.431079	-0.410546	0.0462906	-0.31546	0.133206	-0.11835	0.58178	-0.199038	0.351127	-0.439708	0.0315534	-0.418447	0.0418511	0.571268	0.0035473	0.0859941	0.689499	0.0591496	0.783667	0.374304	0.0715495	-0.292175	0.165931	-0.614699	0.00139258	0.188799	0.376949	0.165117	0.440685	0.463554	0.02252
ENSG00000081870	1	0.163589	0.444985	0.376834	0.0695033	-0.0759215	0.724394	-0.441907	0.0306157	-0.558121	0.0045943	-0.20138	0.345371	0.394127	0.0566881	-0.465103	0.0220145	0.57331	0.00340432	-0.0187514	0.930699	-0.459227	0.0239816	0.32103	0.126122	-0.594827	0.00217108	-0.82585	6.71547e-07	-0.341748	0.102157	0.651272	0.000566781	-0.308311	0.142713	0.488597	0.015409	-0.0918176	0.669595	-0.281258	0.183063	-0.529996	0.00772553	0.642227	0.000715484	0.127782	0.551823	0.280378	0.184494
ENSG00000116212	22	0.147498	0.491584	0.148928	0.487346	-0.166657	0.436375	-0.225053	0.29037	-0.128683	0.548998	-0.0273477	0.899062	0.0513726	0.811575	-0.329823	0.115498	0.316414	0.131973	0.144743	0.499797	-0.307728	0.143509	0.102571	0.633412	-0.123458	0.565468	-0.409787	0.0467354	-0.331934	0.113048	0.260689	0.218568	-0.419935	0.0410541	0.200583	0.347324	-0.274285	0.194622	-0.0166711	0.938372	-0.0372339	0.862864	0.305621	0.146413	-0.329933	0.11537	-0.162603	0.447769
ENSG00000116209	10	-0.0239023	0.911727	0.41257	0.0451199	-0.120813	0.57389	0.487957	0.0155645	-0.250453	0.237844	0.419677	0.0411917	-0.0650845	0.76254	0.176859	0.408394	-0.241158	0.256285	-0.639721	0.000762208	0.279374	0.186138	-0.387095	0.0616583	0.124209	0.563087	0.0348118	0.87171	-0.0223779	0.917337	0.325561	0.120563	0.624645	0.00110263	-0.322011	0.124903	0.822299	8.23898e-07	-0.156569	0.465021	-0.625517	0.00107987	-0.0102122	0.962227	0.452983	0.0262248	0.712723	9.30234e-05
ENSG00000116205	15	0.500536	0.0127342	0.725602	6.0057e-05	-0.610517	0.00153269	0.398564	0.0537155	-0.00341419	0.987368	0.606776	0.00166809	-0.438597	0.0320361	-0.498279	0.0132082	-0.0744783	0.72944	-0.595428	0.00214301	-0.257593	0.224284	0.170116	0.426775	0.228486	0.282877	-0.368136	0.0767311	-0.628594	0.00100281	0.486574	0.0159048	-0.171912	0.421835	0.0909241	0.672636	0.432769	0.034664	-0.352897	0.0907488	-0.487137	0.0157655	0.224324	0.291977	-0.326218	0.119772	0.265274	0.210284
ENSG00000215883	22	0.164511	0.442388	0.00801653	0.970344	-0.00130251	0.995181	-0.382361	0.0651879	-0.0606824	0.778196	-0.170445	0.425867	0.0970893	0.651762	-0.39192	0.0582131	0.29261	0.165273	0.223901	0.292911	-0.249805	0.239099	0.415236	0.0436129	-0.160151	0.454737	-0.395397	0.0558248	-0.18538	0.385809	0.157526	0.462262	-0.470118	0.0204408	0.346371	0.0973048	-0.325518	0.120614	-0.0389161	0.856729	0.0484846	0.821997	0.388321	0.0607682	-0.244846	0.248862	-0.201712	0.34456
ENSG00000116221	10	-0.141345	0.510024	-0.0815767	0.704732	-0.0331562	0.877766	-0.306293	0.145483	-0.0860413	0.689337	-0.00421548	0.984403	-0.00865023	0.968001	-0.115777	0.590076	0.458975	0.024069	0.481045	0.0173266	-0.264273	0.212073	0.106066	0.621822	-0.00745399	0.972424	-0.227437	0.285152	-0.374649	0.0712681	0.0922933	0.667979	-0.438842	0.031929	-0.126643	0.555402	-0.558334	0.00457551	0.402897	0.050931	0.293419	0.164053	0.112205	0.60167	-0.596133	0.00211045	-0.324672	0.12164
ENSG00000157216	2	0.410414	0.0463677	-0.194937	0.361343	-0.28388	0.178842	0.456556	0.0249214	0.865881	4.61946e-08	0.204692	0.337326	-0.597399	0.00205311	-0.136223	0.525626	-0.76867	1.14531e-05	-0.190825	0.371756	0.231126	0.277198	0.100423	0.640578	0.660131	0.000447809	0.652011	0.000555896	0.228532	0.282778	-0.674744	0.000298514	-0.125292	0.559662	0.0262876	0.902956	0.0676871	0.753326	-0.104377	0.62741	0.535587	0.00699138	-0.515271	0.00997127	-0.289147	0.170566	-0.512325	0.0104798
ENSG00000198711	23	0.384458	0.063606	0.203223	0.340881	-0.323201	0.123435	0.14884	0.487607	0.207074	0.331611	-0.110686	0.606631	-0.16654	0.436702	-0.176826	0.408484	-0.213713	0.315991	-0.217115	0.308163	-0.263874	0.21279	0.0697335	0.746104	-0.112949	0.599247	-0.0256732	0.905214	-0.0412104	0.848375	-0.132059	0.538474	-0.21096	0.322413	0.420072	0.0409814	0.0393336	0.855208	-0.473659	0.0193855	-0.032017	0.881936	-0.0731836	0.733976	-0.140967	0.511166	-0.118581	0.581038
ENSG00000162390	4	-0.228168	0.283566	-0.155845	0.467113	0.21261	0.318554	-0.473017	0.0195734	-0.212888	0.317906	-0.148495	0.488627	0.171227	0.423716	-0.128387	0.549924	0.51328	0.0103126	0.478398	0.0180428	-0.0809383	0.706943	0.275271	0.192958	-0.182236	0.394059	-0.301401	0.152353	-0.215679	0.311453	0.168956	0.42998	-0.340728	0.103251	-0.0351933	0.870316	-0.488854	0.0153471	0.335045	0.109508	0.180344	0.399069	0.415226	0.0436188	-0.276278	0.191269	-0.139719	0.514953
ENSG00000243725	15	-0.300841	0.153155	-0.357604	0.086229	0.343504	0.100293	-0.42228	0.0398222	-0.152947	0.475536	-0.396617	0.055005	0.356713	0.0870718	0.19481	0.361662	0.256225	0.226842	0.397548	0.0543857	0.18381	0.389915	0.0969211	0.652328	-0.206294	0.333476	-0.0441868	0.837561	0.221014	0.29934	-0.0873916	0.684704	-0.0356823	0.868529	-0.0397839	0.853567	-0.296566	0.159367	0.299901	0.154506	0.203681	0.33977	0.124291	0.562829	0.0022124	0.991814	-0.000579117	0.997857
ENSG00000162396	22	0.220377	0.300772	-0.157773	0.461551	-0.126559	0.555666	0.353234	0.0904192	0.574813	0.00330229	0.0836127	0.697697	-0.369269	0.0757591	0.0431918	0.841173	-0.617047	0.00131883	-0.197831	0.354115	0.316471	0.131899	-0.0826701	0.700951	0.361442	0.082671	0.547288	0.005642	0.290089	0.169115	-0.527969	0.008007	0.0555257	0.796641	0.0313876	0.884242	0.162687	0.447532	-0.237233	0.264343	0.318266	0.129602	-0.564324	0.00407188	-0.0381535	0.859509	-0.182566	0.393188
ENSG00000116133	2	0.43943	0.0316736	0.0674669	0.754105	-0.468305	0.020999	0.715419	8.50469e-05	0.836649	3.50289e-07	0.573924	0.00336233	-0.829528	5.40768e-07	-0.136837	0.523743	-0.811891	1.46324e-06	-0.418987	0.0415608	0.247958	0.242706	-0.0184003	0.931993	0.881482	1.27835e-08	0.617666	0.00129993	-0.0150454	0.944372	-0.485068	0.0162822	-0.00718966	0.973402	-0.168629	0.430886	0.330274	0.114972	-0.1015	0.63698	0.342328	0.101539	-0.464518	0.0222045	-0.342642	0.101205	-0.343934	0.0998406
ENSG00000169174	2	0.529775	0.00775574	0.0701649	0.744585	-0.498278	0.0132084	0.655947	0.000500979	0.881343	1.29403e-08	0.528735	0.00789955	-0.836674	3.49727e-07	-0.245729	0.247104	-0.820267	9.24268e-07	-0.425823	0.0380163	0.237896	0.262971	0.117077	0.58588	0.867751	3.99458e-08	0.559836	0.00444454	-0.017558	0.9351	-0.482986	0.016816	-0.116107	0.589009	-0.0578508	0.78831	0.304293	0.148265	-0.169195	0.429318	0.357669	0.0861676	-0.39538	0.0558361	-0.382872	0.0648	-0.375762	0.0703645
ENSG00000162402	6	-0.34258	0.101271	-0.255439	0.22832	0.478669	0.0179684	0.161195	0.451765	-0.0903263	0.674673	-0.0566508	0.792607	0.218984	0.303914	0.413232	0.044742	-0.33047	0.114744	-0.209265	0.326405	0.740479	3.51273e-05	-0.320411	0.126895	0.0927099	0.666565	0.40052	0.0524443	0.574066	0.0033527	-0.125316	0.559587	0.755552	1.96514e-05	-0.345162	0.098557	0.518555	0.00942859	0.126428	0.556079	-0.168223	0.432014	-0.118076	0.582661	0.725632	5.99948e-05	0.533198	0.00729764
ENSG00000162407	14	-0.678971	0.000264369	-0.500487	0.0127443	0.527271	0.00810591	-0.126145	0.55697	-0.0706631	0.74283	0.0609259	0.777327	0.0998234	0.642584	0.484793	0.016352	0.171209	0.423765	0.483432	0.0167006	0.440688	0.0311327	-0.264047	0.212479	0.319088	0.128559	0.372066	0.073398	0.181616	0.395698	-0.169494	0.428491	0.34777	0.0958699	-0.73413	4.43508e-05	-0.231858	0.275638	0.908232	8.71707e-10	0.377087	0.0693013	-0.212693	0.318361	-0.0253881	0.906262	-0.104354	0.627487
ENSG00000162409	5	0.12062	0.574505	0.46645	0.0215826	-0.0600082	0.780601	-0.200791	0.346813	-0.595087	0.00215889	-0.114998	0.592596	0.390047	0.0595324	-0.297128	0.15854	0.398098	0.0540222	-0.236858	0.265122	-0.35913	0.0848009	0.0946413	0.660021	-0.583848	0.0027417	-0.67129	0.000329202	-0.228701	0.282412	0.643442	0.000693737	0.0287296	0.893988	0.385249	0.0630166	0.221965	0.297214	-0.381518	0.0658327	-0.714467	8.77926e-05	0.455067	0.0254579	0.473104	0.0195479	0.422758	0.0395747
ENSG00000173406	22	-0.196752	0.356799	0.272224	0.198132	0.0512203	0.812123	-0.238984	0.260729	-0.500148	0.0128145	0.135954	0.526453	0.13278	0.536239	-0.128881	0.548378	0.598187	0.00201808	0.159405	0.45687	-0.263297	0.213828	-0.0213733	0.921036	-0.152415	0.477091	-0.540851	0.00635434	-0.501556	0.0125245	0.609269	0.00157675	-0.114746	0.593413	-0.162588	0.447813	-0.147079	0.49283	0.233876	0.271361	-0.289489	0.170037	0.476019	0.0187072	-0.17106	0.424174	0.217745	0.306727
ENSG00000162600	2	-0.355425	0.0882998	-0.027925	0.896942	0.342206	0.101669	-0.328524	0.117025	-0.548188	0.00554794	-0.0961635	0.654881	0.460536	0.0235317	0.12632	0.55642	0.435201	0.0335471	0.136278	0.525456	0.129435	0.546647	-0.0675379	0.753854	-0.272803	0.197141	-0.337179	0.107127	-0.00137479	0.994913	0.436947	0.0327635	0.187699	0.379787	-0.196548	0.357308	0.0207796	0.923223	0.232441	0.274399	-0.305733	0.146258	0.449903	0.0273916	0.1409	0.511371	0.406308	0.0488187
ENSG00000162601	6	0.294183	0.162906	-0.232046	0.275238	0.0826579	0.700993	-0.0442589	0.837299	0.296139	0.159998	-0.361058	0.0830221	0.144352	0.50097	-0.132356	0.537552	-0.450861	0.027024	-0.191948	0.368894	0.273965	0.195164	0.231568	0.276256	-0.0891828	0.678575	0.202017	0.343815	0.572713	0.00344566	-0.353201	0.0904519	0.0365103	0.865505	0.489879	0.0151016	0.163701	0.444667	-0.448688	0.027863	0.0625256	0.77163	-0.0269481	0.900529	0.375236	0.0707903	-0.0484707	0.822047
ENSG00000177606	23	0.822074	8.34493e-07	0.521592	0.00894886	-0.847187	1.77151e-07	0.489123	0.0152822	0.61333	0.00143719	0.502048	0.0124244	-0.794243	3.5924e-06	-0.670325	0.00033825	-0.39705	0.0547158	-0.433485	0.0343323	-0.487212	0.0157471	0.309127	0.141605	0.448477	0.0279455	-0.0446691	0.835812	-0.535722	0.00697444	-0.0595818	0.782123	-0.566499	0.00390096	0.372625	0.0729327	0.0758636	0.724597	-0.505279	0.0117835	0.0723568	0.736877	-0.10603	0.621939	-0.556309	0.00475718	-0.439737	0.0315412
ENSG00000232453	22	-0.179318	0.401802	-0.108116	0.615062	0.218249	0.305581	-0.221314	0.29867	-0.173957	0.41625	-0.0754646	0.725991	0.168597	0.430975	0.068215	0.751461	0.163559	0.44507	0.115937	0.589557	0.310979	0.139111	0.0759654	0.724241	-0.0325103	0.88013	-0.11622	0.588642	0.0121055	0.95523	0.119497	0.578101	0.00972551	0.964026	-0.138332	0.519175	-0.00598278	0.977866	0.231852	0.27565	-0.0250626	0.907459	0.313565	0.13568	0.0559002	0.795298	0.242603	0.25336
ENSG00000237352	6	-0.01531	0.943395	0.286182	0.175191	-0.0656566	0.760512	-0.0592667	0.783248	-0.209821	0.325093	0.321871	0.125076	-0.138755	0.517885	-0.255159	0.228848	0.318842	0.128872	-0.0185072	0.931599	-0.117357	0.584977	0.236712	0.265425	0.0703802	0.743826	-0.351256	0.0923653	-0.483235	0.0167515	0.454288	0.0257423	-0.15192	0.478541	-0.151971	0.478391	0.0118546	0.956157	0.141118	0.510712	-0.20194	0.344003	0.378227	0.0683958	-0.16912	0.429527	0.120034	0.576381
ENSG00000172456	4	-0.0171389	0.936646	0.17292	0.419079	-0.0835368	0.697958	0.093961	0.662323	-0.118198	0.58227	0.289256	0.170398	-0.0738742	0.731555	0.00412422	0.984741	0.012575	0.953495	-0.221241	0.298833	0.174739	0.414124	0.0442959	0.837165	0.198077	0.353505	-0.116944	0.586307	-0.116806	0.586753	0.28927	0.170376	0.154513	0.470975	-0.153665	0.473441	0.299257	0.155436	0.0227819	0.91585	-0.248644	0.241362	0.264482	0.211699	-0.0837524	0.697215	0.297204	0.158429
ENSG00000134709	15	0.626782	0.00104761	0.866711	4.33194e-08	-0.695155	0.000163003	0.438117	0.0322463	-0.0932324	0.664792	0.485224	0.0162429	-0.347803	0.095837	-0.556756	0.00471656	-0.0908039	0.673045	-0.716752	8.13271e-05	-0.491118	0.0148091	-0.0158531	0.94139	-0.0041913	0.984493	-0.469118	0.0207472	-0.597622	0.00204314	0.561397	0.00431181	-0.141873	0.508428	0.291434	0.167057	0.503942	0.0120453	-0.653614	0.000532941	-0.678499	0.000268007	0.16205	0.449338	-0.0429809	0.841939	0.317787	0.130212
ENSG00000134716	22	-0.138632	0.518261	0.505576	0.0117259	-0.0355857	0.868882	-0.25668	0.22599	-0.741713	3.35454e-05	0.124756	0.561357	0.255149	0.228866	-0.213023	0.317594	0.735829	4.16951e-05	0.0261144	0.903592	-0.441006	0.0309971	-0.0502346	0.815678	-0.464383	0.0222483	-0.760684	1.59735e-05	-0.607132	0.00165478	0.827597	6.06279e-07	-0.0863237	0.688367	0.0122867	0.95456	-0.0343363	0.873449	-0.0438919	0.838632	-0.582699	0.00280815	0.564327	0.00407159	-0.00943699	0.965092	0.390642	0.0591108
ENSG00000162599	23	-0.386236	0.0622875	-0.0879321	0.682852	0.407221	0.0482649	-0.127728	0.551991	-0.394315	0.0565599	-0.107351	0.617581	0.349099	0.0945228	0.273675	0.195657	0.168063	0.432457	0.0239404	0.911586	0.268747	0.204149	-0.16166	0.450445	-0.192952	0.366349	-0.0198948	0.926484	0.199116	0.350934	0.199476	0.350047	0.441079	0.0309664	-0.211486	0.321181	0.195251	0.360554	0.141557	0.509384	-0.2386	0.261519	0.109212	0.61146	0.378859	0.0678976	0.423788	0.0390456
ENSG00000162604	3	-0.261511	0.217066	-0.17123	0.423706	0.325704	0.120391	-0.37261	0.0729458	-0.382411	0.06515	-0.459621	0.0238454	0.541323	0.00629973	0.240211	0.258214	0.282746	0.180659	0.178129	0.404983	-0.0455204	0.832725	0.0531564	0.805152	-0.496212	0.0136548	-0.19118	0.37085	0.281842	0.182116	0.0854294	0.69144	0.14026	0.513309	0.170095	0.426834	-0.10593	0.622269	0.004633	0.982858	-0.16588	0.438547	0.103797	0.629336	0.215553	0.311742	0.187172	0.38115
ENSG00000132849	6	0.323244	0.123382	0.579606	0.00299394	-0.498673	0.0131244	0.305671	0.146344	-0.170436	0.425893	0.107714	0.616385	-0.0971075	0.6517	-0.0327667	0.879191	0.00116644	0.995684	-0.405785	0.0491381	-0.626351	0.0010585	-0.241581	0.255428	-0.249452	0.239786	-0.27933	0.18621	-0.315045	0.133746	0.245072	0.24841	-0.00177193	0.993444	0.284166	0.178384	0.262641	0.215015	-0.466703	0.0215022	-0.479292	0.0177982	-0.111397	0.604307	0.147057	0.492895	0.138983	0.517189
ENSG00000240563	22	-0.0516105	0.810717	0.48621	0.0159954	-0.0963691	0.654187	-0.193615	0.364671	-0.626757	0.00104823	0.209601	0.325612	0.208844	0.327402	-0.249566	0.239564	0.594586	0.00218242	-0.0874341	0.684558	-0.328671	0.116852	0.126686	0.555266	-0.318657	0.129105	-0.691415	0.000182769	-0.543889	0.00600933	0.762566	1.47865e-05	-0.0696189	0.746508	-0.0112425	0.958419	0.0890932	0.678881	0.0137017	0.949333	-0.57371	0.00337695	0.571087	0.00356021	0.0274767	0.898588	0.377307	0.0691257
ENSG00000132854	7	-0.666579	0.000375443	-0.385139	0.0630985	0.614539	0.00139771	-0.612886	0.0014519	-0.649303	0.000596635	-0.632731	0.000906682	0.803316	2.28918e-06	0.490363	0.0149867	0.640202	0.000753035	0.596797	0.00208019	-0.0806122	0.708073	-0.251404	0.236008	-0.698198	0.000148325	-0.196376	0.357739	0.284418	0.177983	0.109331	0.611071	0.196736	0.356839	-0.0763632	0.722852	-0.433061	0.034528	0.36743	0.0773417	-0.0109389	0.959541	0.109632	0.610083	0.28052	0.184264	0.0993887	0.64404
ENSG00000162607	15	-0.277142	0.189827	-0.588175	0.00250325	0.562472	0.00422233	-0.56091	0.00435286	0.0532947	0.804655	-0.427655	0.0371081	0.325516	0.120617	-0.0567213	0.792355	0.14854	0.488494	0.483138	0.0167766	0.447863	0.0281869	0.39138	0.0585915	-0.0645728	0.764355	0.0728896	0.735007	0.406715	0.0485712	-0.185953	0.384315	-0.0985037	0.647008	0.0728673	0.735085	-0.382647	0.0649708	0.294947	0.161766	0.395937	0.0554607	0.159918	0.455404	0.0393526	0.855138	-0.222034	0.297058
ENSG00000116641	28	-0.501715	0.0124922	-0.375768	0.0703598	0.622929	0.00114859	-0.230077	0.279446	-0.209625	0.325555	-0.12088	0.573675	0.272587	0.19751	0.289306	0.170321	0.070913	0.741951	0.186434	0.383065	0.704809	0.000120355	-0.0725824	0.736085	0.0370228	0.863634	0.166777	0.436038	0.35704	0.0867621	0.0265961	0.901822	0.414105	0.0442472	-0.404301	0.0500531	0.125986	0.557471	0.323556	0.123	0.0543836	0.800741	0.101015	0.638601	0.279455	0.186004	0.426762	0.0375484
ENSG00000125703	6	0.358114	0.0857499	0.628653	0.00100138	-0.488721	0.015379	0.170048	0.426961	-0.15758	0.462107	0.393949	0.05681	-0.235365	0.268234	-0.441215	0.0309084	0.180831	0.397777	-0.339081	0.105037	-0.534985	0.00706753	0.15089	0.481564	0.0330472	0.878165	-0.490775	0.0148895	-0.591475	0.00233339	0.526637	0.00819659	-0.206888	0.332056	0.152189	0.477752	0.186505	0.382879	-0.202997	0.341429	-0.458655	0.0241806	0.2772	0.189731	-0.149859	0.484599	0.0263725	0.902644
ENSG00000230798	15	0.270578	0.200966	0.690597	0.000187363	-0.479038	0.0178675	0.472469	0.0197351	-0.284236	0.178274	0.293806	0.163471	-0.0759882	0.724162	-0.0454238	0.833075	-0.0834221	0.698354	-0.651217	0.000567584	-0.372372	0.0731428	-0.42066	0.0406699	-0.197068	0.356013	-0.243024	0.252511	-0.282822	0.180536	0.423739	0.0390707	0.295296	0.161247	0.12565	0.558532	0.567488	0.00382526	-0.511015	0.0107127	-0.725613	6.00335e-05	-0.0841126	0.695973	0.259045	0.221592	0.437159	0.0326689
ENSG00000187140	3	-0.152952	0.475523	0.17016	0.426653	-0.00146314	0.994586	0.384616	0.0634876	-0.124891	0.56093	0.168268	0.431888	-0.0330514	0.878149	0.297003	0.158724	-0.172964	0.418958	-0.292227	0.165852	0.0822746	0.702318	-0.536861	0.00683252	-0.0551838	0.797868	0.226886	0.286354	0.0504717	0.814823	0.0231116	0.914636	0.465368	0.0219289	-0.250766	0.237239	0.359487	0.0844693	-0.146955	0.493197	-0.252386	0.234121	-0.317458	0.130633	0.239418	0.259838	0.358613	0.0852828
ENSG00000088035	23	0.720849	7.07774e-05	0.580007	0.00296929	-0.672929	0.000314315	0.474274	0.0192067	0.299725	0.154759	0.452385	0.0264481	-0.473586	0.019407	-0.497524	0.01337	-0.423329	0.0392806	-0.691021	0.000184968	-0.23049	0.27856	0.19144	0.370187	0.289152	0.170558	-0.137687	0.521144	-0.282076	0.181739	0.184915	0.387023	-0.153002	0.475375	0.349292	0.0943278	0.514677	0.0100722	-0.640981	0.000738392	-0.3494	0.0942192	0.0512143	0.812145	-0.0354583	0.869347	0.0100198	0.962938
ENSG00000142856	27	-0.065179	0.762205	-0.0110241	0.959226	0.24933	0.240023	-0.426844	0.0375079	-0.292118	0.166017	-0.0123942	0.954163	0.242676	0.253213	-0.272508	0.197645	0.38121	0.0660696	0.156205	0.466071	0.147787	0.490727	0.457731	0.0245044	-0.076317	0.723013	-0.455091	0.0254491	-0.156192	0.466108	0.422613	0.0396498	-0.19843	0.352631	0.0687563	0.74955	-0.0882628	0.68172	0.131006	0.541749	-0.148586	0.488357	0.706211	0.000115056	-0.0899429	0.67598	0.164894	0.44131
ENSG00000203965	22	0.379112	0.067699	0.127387	0.553064	-0.293102	0.164529	0.348068	0.095567	0.402542	0.0511546	0.282994	0.18026	-0.382553	0.0650422	-0.171345	0.423392	-0.480464	0.0174817	-0.399951	0.0528119	0.211906	0.320196	0.0887573	0.680029	0.420299	0.0408607	0.204872	0.336893	0.0460776	0.830706	-0.115226	0.591857	0.012248	0.954703	0.0888804	0.679608	0.357189	0.086621	-0.291951	0.16627	0.025142	0.907167	-0.0167216	0.938186	-0.126147	0.556965	-0.0047112	0.982569
ENSG00000116652	22	0.625442	0.00108182	0.247784	0.243048	-0.482866	0.0168472	0.403848	0.0503347	0.413365	0.0446659	0.0487264	0.821124	-0.270971	0.200285	-0.228295	0.28329	-0.599396	0.00196529	-0.553098	0.00505768	-0.146769	0.493751	0.081251	0.705859	0.101394	0.637336	0.154223	0.471819	0.142774	0.505712	-0.248243	0.242146	-0.0790689	0.713429	0.456016	0.0251151	0.393746	0.0569493	-0.63463	0.000865275	-0.119802	0.577124	-0.252198	0.234482	0.169158	0.429421	-0.0867861	0.68678
ENSG00000079739	22	0.0106744	0.960518	0.269485	0.202863	-0.0178794	0.933914	-0.558909	0.00452495	-0.512644	0.0104238	-0.0746651	0.728786	0.267746	0.205904	-0.443718	0.0298602	0.779093	7.27165e-06	0.289145	0.17057	-0.468862	0.020826	0.39994	0.0528188	-0.397072	0.0547012	-0.823873	7.52925e-07	-0.561964	0.00426437	0.673518	0.000309106	-0.506048	0.011635	0.262428	0.2154	-0.387101	0.0616537	0.0244111	0.909855	-0.237695	0.263387	0.687562	0.000205287	-0.299975	0.154398	0.0389498	0.856606
ENSG00000185483	2	-0.539167	0.00655269	-0.101093	0.638341	0.435616	0.0333594	-0.383762	0.0641276	-0.63877	0.000780619	-0.275379	0.192777	0.537918	0.006703	0.35935	0.0845965	0.541461	0.00628378	0.308349	0.142662	0.0563525	0.793676	-0.336791	0.107557	-0.470138	0.0204347	-0.26703	0.207167	0.0417122	0.84655	0.327741	0.117953	0.226221	0.287805	-0.20291	0.341641	-0.142279	0.507202	0.229226	0.281277	-0.209823	0.325087	0.211084	0.322122	0.0927452	0.666445	0.329595	0.115765
ENSG00000223949	1	0.299055	0.155729	0.227138	0.285805	-0.214363	0.314486	-0.237849	0.263068	0.0518722	0.809775	0.292244	0.165826	-0.234008	0.271083	-0.695684	0.000160368	0.304338	0.148201	0.09992	0.642261	-0.224	0.292692	0.582186	0.00283828	0.208567	0.328059	-0.481405	0.0172308	-0.554554	0.00491951	0.38464	0.0634696	-0.619968	0.00123177	0.176451	0.409495	-0.260759	0.218441	0.0409386	0.849364	0.0369622	0.863855	0.51772	0.00956421	-0.541034	0.00633313	-0.291946	0.166279
ENSG00000158966	3	0.613184	0.00144201	0.634484	0.000868394	-0.769965	1.08386e-05	0.720262	7.22101e-05	0.350111	0.0935062	0.649602	0.000592015	-0.666218	0.000379204	-0.380291	0.0667797	-0.457145	0.0247116	-0.687427	0.000206119	-0.272767	0.197202	-0.0601469	0.780106	0.467315	0.0213089	0.0289331	0.893242	-0.439775	0.0315246	0.106738	0.619601	-0.039968	0.852897	0.0831483	0.699299	0.492133	0.014573	-0.397246	0.0545858	-0.281727	0.182303	-0.114012	0.595793	-0.231644	0.276093	0.01653	0.938892
ENSG00000162437	28	-0.511201	0.0106794	-0.323466	0.12311	0.514149	0.0101625	-0.0884441	0.6811	-0.263372	0.213694	-0.132079	0.538414	0.326442	0.119503	0.478297	0.0180706	0.0334268	0.876775	0.130766	0.542493	0.525927	0.00829919	-0.395129	0.056006	-0.0742691	0.730172	0.241252	0.256096	0.38644	0.0621376	-0.0472837	0.82634	0.509153	0.0110512	-0.376313	0.069921	0.11678	0.586837	0.282277	0.181414	-0.0172708	0.936159	-0.0773443	0.719431	0.278961	0.186817	0.354231	0.0894504
ENSG00000162434	22	-0.408439	0.0475342	-0.0415291	0.847216	0.280462	0.184357	-0.388503	0.060637	-0.35354	0.0901211	0.230367	0.278823	0.0630995	0.769589	-0.109649	0.610027	0.637534	0.000805107	0.436569	0.0329319	0.0648476	0.76338	0.209631	0.325541	0.0870361	0.685922	-0.355705	0.0880321	-0.441917	0.0306114	0.456631	0.0248947	-0.179932	0.400167	-0.409936	0.0466478	-0.346546	0.0971247	0.566184	0.00392532	0.0643111	0.765284	0.482101	0.0170471	-0.432204	0.0349277	0.0571166	0.790939
ENSG00000162433	2	-0.384512	0.0635655	-0.0370664	0.863475	0.414446	0.0440554	-0.650185	0.000583093	-0.798115	2.97207e-06	-0.437883	0.0323489	0.772031	9.91793e-06	0.0859778	0.689555	0.740787	3.47268e-05	0.322543	0.124245	-0.163996	0.443836	0.102297	0.634325	-0.712223	9.45744e-05	-0.621992	0.00117435	-0.00139856	0.994825	0.53015	0.00770445	0.0431034	0.841494	0.137442	0.521891	-0.20223	0.343296	0.16759	0.433774	-0.399127	0.0533475	0.583581	0.00275701	0.34595	0.0977395	0.366735	0.0779468
ENSG00000116675	5	-0.303366	0.149566	0.440898	0.0310431	0.0636502	0.767631	0.108418	0.614067	-0.737912	3.86303e-05	0.0863082	0.68842	0.333347	0.11143	0.271844	0.198783	0.360388	0.083637	-0.259671	0.220437	-0.177014	0.407976	-0.504344	0.0119662	-0.469474	0.0206377	-0.340768	0.103209	-0.211191	0.321871	0.584436	0.00270818	0.518693	0.00940629	-0.225531	0.289319	0.385098	0.0631285	-0.0443265	0.837054	-0.751652	2.29266e-05	0.115913	0.589634	0.539581	0.00650341	0.727531	5.61305e-05
ENSG00000213625	3	-0.431651	0.0351872	-0.42719	0.037337	0.521971	0.0088903	-0.608136	0.0016177	-0.377382	0.0690656	-0.438306	0.0321635	0.591731	0.00232067	0.173781	0.416728	0.453827	0.0259121	0.519853	0.00922103	0.134638	0.530501	0.0751548	0.727073	-0.32667	0.11923	-0.192599	0.367242	0.259139	0.221419	0.0520225	0.809233	-0.0045837	0.983041	-0.0771617	0.720067	-0.366478	0.0781714	0.456635	0.0248931	0.0987939	0.646034	0.235564	0.267817	0.223515	0.293766	0.018405	0.931976
ENSG00000116678	23	0.410701	0.0461999	0.37305	0.0725811	-0.395117	0.0560141	0.126965	0.554391	-0.075711	0.72513	0.0267586	0.901225	0.0304351	0.887733	-0.288568	0.171462	-0.048897	0.820507	-0.342958	0.10087	-0.421568	0.0401931	-0.00281827	0.989572	-0.169524	0.42841	-0.308469	0.142499	-0.142174	0.50752	0.205352	0.335737	-0.135152	0.528918	0.372227	0.0732637	0.181724	0.395412	-0.370132	0.0750242	-0.377666	0.0688398	0.133163	0.535053	0.035254	0.870094	0.0444019	0.836781
ENSG00000184588	15	0.289303	0.170325	0.843669	2.23643e-07	-0.546487	0.00572676	0.549346	0.00542885	-0.257363	0.224713	0.702955	0.00012769	-0.363143	0.0811299	-0.265632	0.209644	-0.000713299	0.997361	-0.674423	0.000301258	-0.291628	0.166761	-0.286103	0.175316	0.140206	0.513472	-0.344754	0.0989823	-0.653521	0.000534245	0.647808	0.000620215	0.163924	0.444038	-0.153087	0.475129	0.601192	0.00188911	-0.313709	0.135492	-0.720786	7.09308e-05	0.140253	0.51333	-0.0747904	0.728348	0.49751	0.013373
ENSG00000118473	2	-0.411992	0.0454514	-0.0584872	0.786034	0.361432	0.0826799	-0.264035	0.212501	-0.607442	0.00164323	-0.351203	0.0924177	0.59529	0.00214943	0.374672	0.071249	0.398808	0.0535557	0.166977	0.435482	-0.0944275	0.660744	-0.356278	0.0874849	-0.559802	0.00444749	-0.216101	0.310484	0.161518	0.450847	0.227342	0.28536	0.321062	0.126082	-0.0975885	0.650082	-0.0448996	0.834976	0.175227	0.412802	-0.326121	0.119888	0.065731	0.760248	0.351417	0.092206	0.335564	0.108925
ENSG00000152763	23	0.722837	6.61052e-05	0.212463	0.318896	-0.501583	0.0125191	0.0534169	0.804216	0.417619	0.0422999	0.0196144	0.927517	-0.250656	0.237451	-0.640612	0.000745296	-0.302186	0.151236	-0.312595	0.13696	-0.236216	0.266457	0.560257	0.00440843	0.116375	0.588141	-0.164654	0.441985	-0.075191	0.726947	-0.0507004	0.813998	-0.482706	0.0168888	0.637025	0.000815375	0.0561457	0.794418	-0.503264	0.01218	-0.00078386	0.9971	0.145308	0.498109	-0.165225	0.440381	-0.337204	0.107099
ENSG00000198160	9	0.193997	0.363707	0.229841	0.279953	-0.0416907	0.846628	-0.178176	0.404856	-0.337057	0.107262	-0.258562	0.222485	0.389086	0.0602183	-0.179718	0.400736	0.117081	0.585865	-0.258169	0.223213	-0.244289	0.249973	0.180242	0.39934	-0.466564	0.0215462	-0.422588	0.0396625	0.12032	0.575465	0.318122	0.129785	0.0438261	0.83887	0.497568	0.0133604	0.22177	0.297648	-0.443387	0.0299971	-0.515408	0.00994806	0.318422	0.129405	0.374831	0.07112	0.235738	0.267454
ENSG00000116704	22	-0.526937	0.00815354	-0.355492	0.0882352	0.654791	0.000516607	-0.484178	0.0165087	-0.413693	0.0444802	-0.269986	0.201991	0.51843	0.00944874	0.178083	0.405106	0.370176	0.0749867	0.347389	0.0962596	0.422696	0.0396066	0.0195024	0.92793	-0.276892	0.190243	-0.094892	0.659173	0.279467	0.185985	0.195301	0.360428	0.255012	0.229125	-0.212416	0.319007	-0.102881	0.632381	0.292808	0.164973	-0.0314809	0.8839	0.23121	0.277019	0.403123	0.0507887	0.272967	0.196861
ENSG00000142864	15	-0.401154	0.0520371	-0.736807	4.02299e-05	0.586572	0.00258942	-0.408551	0.0474673	0.0731868	0.733964	-0.575835	0.00323438	0.421715	0.0401162	0.382781	0.0648687	-0.0145529	0.94619	0.484399	0.0164521	0.362928	0.0813237	0.102581	0.633378	-0.0978618	0.649164	0.34291	0.100921	0.691713	0.000181124	-0.476128	0.0186763	0.175303	0.412598	-0.0272178	0.899539	-0.331846	0.11315	0.442703	0.0302816	0.431615	0.0352041	-0.05849	0.786024	0.299585	0.154962	-0.260922	0.218141
ENSG00000116717	22	-0.0642076	0.765652	0.438341	0.0321479	-0.178054	0.405183	-0.199711	0.349467	-0.577883	0.00310182	0.0413541	0.847852	0.211401	0.321378	-0.108796	0.612825	0.658619	0.000466431	0.0973277	0.65096	-0.644177	0.000680859	-0.0608894	0.777457	-0.41901	0.041548	-0.652537	0.000548275	-0.575769	0.00323871	0.597039	0.00206926	-0.182902	0.392302	0.0924103	0.667582	-0.192032	0.368682	0.0746205	0.728942	-0.427515	0.0371769	0.380123	0.0669099	-0.0757195	0.7251	0.0799856	0.710246
ENSG00000172380	2	-0.386552	0.0620551	0.0993942	0.644022	0.344666	0.0990743	-0.577006	0.003158	-0.79469	3.51526e-06	-0.17741	0.406911	0.574372	0.00333197	-0.0378689	0.860547	0.840644	2.72057e-07	0.341972	0.101918	-0.220339	0.300857	0.111231	0.604849	-0.511547	0.0106175	-0.688339	0.000200563	-0.282725	0.180692	0.691733	0.00018101	-0.0156372	0.942187	-0.0365274	0.865442	-0.232355	0.27458	0.293308	0.16422	-0.379313	0.0675417	0.6041	0.00177108	0.0937135	0.663161	0.310799	0.139352
ENSG00000232284	15	0.0879954	0.682635	-0.348944	0.094679	0.141621	0.509188	-0.273809	0.195429	0.303694	0.149105	-0.169494	0.428493	0.00384917	0.985758	-0.221947	0.297253	-0.0435598	0.839837	0.28245	0.181135	0.132814	0.536134	0.535129	0.00704927	0.120244	0.57571	0.0697534	0.746034	0.165899	0.438492	-0.261012	0.217977	-0.312024	0.137717	0.204923	0.336769	-0.315989	0.132522	0.0932432	0.664755	0.404442	0.0499657	0.251794	0.235258	-0.11296	0.599213	-0.374025	0.0717779
ENSG00000162595	22	-0.244816	0.248921	0.0589327	0.784442	0.221029	0.299308	-0.474541	0.0191296	-0.583284	0.00277414	-0.385229	0.0630316	0.522872	0.0087527	0.0178847	0.933894	0.644499	0.000675274	0.316087	0.132394	-0.45136	0.0268343	0.0656927	0.760384	-0.669172	0.000349339	-0.516205	0.00981433	-0.121904	0.570409	0.382187	0.0653212	-0.0739706	0.731217	0.224898	0.290711	-0.329212	0.116215	0.0176521	0.934752	-0.273005	0.196796	0.279075	0.18663	0.161046	0.452188	0.0780065	0.717125
ENSG00000116729	15	-0.523404	0.0086723	-0.846488	1.85624e-07	0.635145	0.000854338	-0.635686	0.000842961	-0.00997091	0.963118	-0.674903	0.000297167	0.518759	0.00939569	0.421331	0.0403169	0.251373	0.236067	0.796644	3.19552e-06	0.231156	0.277134	0.105909	0.62234	-0.226532	0.287126	0.244692	0.249168	0.573099	0.0034189	-0.478741	0.0179488	-0.0653495	0.7616	-0.0499556	0.816685	-0.68041	0.000253547	0.569131	0.00370222	0.627682	0.00102515	-0.0924135	0.667571	-0.00834641	0.969124	-0.408806	0.0473157
ENSG00000116745	1	0.536262	0.00690682	0.662411	0.000420952	-0.473043	0.0195659	-0.145397	0.497844	-0.286121	0.175287	0.113569	0.597231	-0.00787361	0.970873	-0.696785	0.00015499	0.342023	0.101863	-0.301136	0.152733	-0.55875	0.0045389	0.456519	0.0249348	-0.327889	0.117777	-0.828991	5.58315e-07	-0.613977	0.00141593	0.669637	0.000344825	-0.519854	0.00922077	0.59041	0.00238711	0.0719653	0.738252	-0.553969	0.00497468	-0.545152	0.0058706	0.705191	0.000118892	-0.201457	0.345182	0.159343	0.457047
ENSG00000024526	22	-0.137126	0.522858	0.00663311	0.97546	0.162502	0.448056	-0.71796	7.80835e-05	-0.571139	0.00355648	-0.449031	0.0277294	0.575061	0.00328571	-0.163739	0.444561	0.789206	4.57008e-06	0.463773	0.022448	-0.473429	0.0194527	0.303448	0.149451	-0.616044	0.0013499	-0.733999	4.45614e-05	-0.224336	0.291948	0.441994	0.030579	-0.408396	0.0475601	0.361651	0.0824806	-0.525876	0.00830647	0.124267	0.562905	-0.156864	0.46417	0.574713	0.00330897	-0.130717	0.542646	-0.0460702	0.830733
ENSG00000033122	6	0.113681	0.596867	-0.222733	0.295501	0.124161	0.56324	-0.0196417	0.927417	0.0722796	0.737148	-0.495684	0.0137709	0.344726	0.0990109	0.161199	0.451752	-0.3878	0.0611454	-0.215112	0.312758	0.254994	0.229159	-0.0879208	0.682891	-0.284757	0.177444	0.221606	0.298015	0.6698	0.000343258	-0.333157	0.111646	0.271136	0.200001	0.376024	0.0701533	0.265875	0.209213	-0.358302	0.085574	-0.0903623	0.67455	-0.188662	0.377303	0.558848	0.00453033	0.172337	0.420672
ENSG00000066557	17	0.471596	0.0199948	0.190855	0.37168	-0.23813	0.262487	-0.142167	0.507542	0.0532827	0.804698	-0.299836	0.1546	0.100793	0.639341	-0.3932	0.0573252	-0.0540082	0.80209	-0.20725	0.33119	-0.337319	0.106972	0.436375	0.0330186	-0.333018	0.111806	-0.325191	0.12101	0.0556111	0.796335	0.0711275	0.741196	-0.295706	0.160638	0.743187	3.17389e-05	0.0210676	0.922162	-0.602952	0.0018169	-0.204631	0.337474	0.360515	0.0835198	0.143241	0.504307	-0.124707	0.561512
ENSG00000116754	22	0.407904	0.0478544	-0.19009	0.373634	-0.0811938	0.706057	0.253076	0.232801	0.545432	0.00584019	-0.133542	0.533882	-0.123817	0.564329	-0.10837	0.614227	-0.749989	2.44633e-05	-0.396675	0.0549657	0.367001	0.0777145	0.181017	0.397283	0.24284	0.252882	0.434909	0.0336797	0.593233	0.00224705	-0.488258	0.0154913	0.140866	0.511473	0.352279	0.0913554	0.372556	0.0729906	-0.40645	0.048732	0.108102	0.615108	-0.228715	0.282382	0.35389	0.0897804	-0.103772	0.629418
ENSG00000118454	6	-0.0652492	0.761956	-0.496829	0.0135202	0.183292	0.391275	0.0716125	0.739491	0.382429	0.0651361	-0.381609	0.0657626	0.0876257	0.683902	0.377812	0.068724	-0.457664	0.0245281	0.0783865	0.715802	0.250908	0.236964	-0.0709178	0.741934	0.109205	0.611483	0.576544	0.00318796	0.686594	0.000211309	-0.665184	0.000390174	0.275581	0.192436	0.0617216	0.774492	-0.0151567	0.943961	0.117224	0.585405	0.370775	0.0744809	-0.430933	0.0355262	0.378117	0.0684829	-0.272778	0.197184
ENSG00000197568	1	0.0846339	0.694177	-0.579584	0.0029953	0.120591	0.574601	0.177462	0.406771	0.75993	1.64724e-05	-0.1659	0.438491	-0.269275	0.203227	0.188233	0.378407	-0.668705	0.000353921	0.113557	0.597271	0.433979	0.0341047	0.0390061	0.856401	0.432341	0.0348633	0.776015	8.33597e-06	0.587783	0.00252408	-0.871932	2.86298e-08	-0.00596086	0.977947	-0.00938499	0.965284	-0.126231	0.556701	0.0675896	0.753671	0.707504	0.00011035	-0.514886	0.0100365	-0.0951022	0.658463	-0.511882	0.0105581
ENSG00000226088	22	0.0029842	0.988958	-0.516363	0.00978797	0.159882	0.455506	0.274755	0.193827	0.655295	0.000509745	-0.0518079	0.810006	-0.247904	0.242812	0.246957	0.244675	-0.70415	0.000122918	-0.0191354	0.929283	0.642346	0.000713336	-0.0751442	0.727111	0.488358	0.0154669	0.793223	3.77379e-06	0.588171	0.00250344	-0.764144	1.38511e-05	0.196528	0.357358	-0.189527	0.375079	0.100584	0.640039	0.115416	0.591241	0.556801	0.00471253	-0.504731	0.0118902	0.0143008	0.947121	-0.230284	0.279001
ENSG00000116761	10	0.108475	0.613882	0.294635	0.16223	-0.133478	0.53408	0.534688	0.00710534	0.00961567	0.964432	0.408385	0.0475666	-0.204691	0.33733	0.0625034	0.771709	-0.433318	0.0344094	-0.609905	0.00155419	0.385726	0.0626636	-0.45711	0.0247242	0.324393	0.121978	0.201532	0.345	0.0524356	0.807746	0.152193	0.477742	0.518329	0.00946518	-0.297504	0.157989	0.738455	3.7865e-05	-0.169299	0.429033	-0.395907	0.0554807	-0.251534	0.235757	0.278033	0.188348	0.545921	0.00578734
ENSG00000050628	5	-0.0789873	0.713713	0.305756	0.146226	-0.00184692	0.993166	0.208806	0.327491	-0.35854	0.0853511	0.111428	0.604206	0.142629	0.506149	0.130247	0.544112	0.00321649	0.988099	-0.352762	0.0908806	0.00630257	0.976683	-0.321141	0.125983	-0.256317	0.226669	-0.0964758	0.653828	0.0121264	0.955153	0.283891	0.178823	0.438223	0.0321996	-0.0704009	0.743753	0.452677	0.0263389	-0.267222	0.206828	-0.537816	0.00671538	0.00225706	0.991649	0.460407	0.0235756	0.492363	0.0145199
ENSG00000132485	23	0.651039	0.00057024	0.289029	0.170748	-0.411685	0.0456288	0.253949	0.231139	0.276559	0.190799	0.00431612	0.984031	-0.118028	0.582816	-0.408261	0.0476405	-0.493581	0.0142415	-0.608706	0.001597	-0.0777475	0.718026	0.283026	0.180208	0.026924	0.900618	-0.061541	0.775135	0.174593	0.414521	-0.0218766	0.919183	-0.0429102	0.842196	0.611005	0.00151574	0.467718	0.0211823	-0.699352	0.000143069	-0.310986	0.139101	0.115231	0.591841	0.275259	0.192978	0.0125616	0.953545
ENSG00000229956	15	-0.34415	0.0996143	-0.249189	0.2403	0.275939	0.191836	-0.0673252	0.754606	-0.127902	0.551446	-0.123521	0.565269	0.240596	0.25743	0.332199	0.112744	0.0386146	0.857828	0.128616	0.549209	0.211253	0.321727	-0.15953	0.456514	-0.057938	0.787998	0.183031	0.391963	0.272825	0.197103	-0.138081	0.51994	0.301254	0.152564	-0.232927	0.273366	-0.00901934	0.966636	0.368854	0.0761141	0.0296052	0.890776	-0.0635063	0.768143	0.243057	0.252444	0.015859	0.941369
ENSG00000172260	5	-0.208894	0.327285	0.327806	0.117875	0.0374295	0.86215	0.516298	0.00979887	-0.328106	0.11752	0.316789	0.131491	0.0366046	0.865161	0.363649	0.080676	-0.211986	0.32001	-0.554131	0.00495937	0.237023	0.264778	-0.636304	0.000830143	0.0202019	0.925352	0.163722	0.44461	0.0950484	0.658645	0.265406	0.210047	0.841594	2.55934e-07	-0.426877	0.0374917	0.765465	1.31094e-05	-0.0538587	0.802627	-0.622865	0.00115034	-0.239697	0.259266	0.674111	0.000303941	0.69426	0.000167556
ENSG00000162620	15	0.256569	0.226197	0.636625	0.00082354	-0.346326	0.0973507	0.275964	0.191795	-0.253837	0.231351	0.401241	0.0519813	-0.177956	0.405448	-0.274782	0.193782	0.0622875	0.772477	-0.495568	0.0137966	-0.222108	0.296895	-0.0579548	0.787938	-0.0405564	0.850755	-0.391537	0.0584815	-0.471995	0.0198757	0.514655	0.0100759	0.0181145	0.933047	0.0444815	0.836492	0.415919	0.0432335	-0.301636	0.152018	-0.595727	0.00212916	0.302648	0.15058	-0.0538003	0.802837	0.382899	0.0647791
ENSG00000254685	22	0.150407	0.482983	0.0465447	0.829015	0.000932469	0.99655	-0.0980511	0.648528	-0.0693046	0.747616	-0.168683	0.430738	0.15786	0.461301	-0.0911562	0.671845	-0.0702896	0.744146	-0.167118	0.435089	0.130413	0.543594	0.0439263	0.838507	-0.139629	0.515226	-0.145907	0.496319	0.168112	0.432322	0.0885975	0.680575	0.0308685	0.886144	0.274332	0.194543	0.194392	0.362712	-0.280743	0.1839	-0.197803	0.354185	0.228613	0.282603	0.198844	0.351606	0.181102	0.397057
ENSG00000116791	1	0.0297559	0.890223	0.00108368	0.99599	0.177148	0.407618	-0.734914	4.31071e-05	-0.443584	0.0299154	-0.468528	0.0209295	0.529204	0.00783444	-0.389389	0.0600011	0.646492	0.000641638	0.349938	0.093679	-0.35522	0.0884969	0.566158	0.0039273	-0.586219	0.00260875	-0.731672	4.84567e-05	-0.130911	0.542043	0.412859	0.0449542	-0.463706	0.0224699	0.510008	0.0108946	-0.425822	0.0380166	-0.0543798	0.800755	-0.162992	0.44667	0.720626	7.13193e-05	-0.0409454	0.849339	-0.0542172	0.801339
ENSG00000162623	21	0.0479778	0.823829	0.133925	0.532699	0.0311071	0.88527	-0.192419	0.367699	-0.305021	0.147248	-0.327597	0.118123	0.312744	0.136763	-0.0289689	0.89311	0.188285	0.378273	-0.0442922	0.837179	-0.249624	0.239453	-0.0738804	0.731533	-0.489776	0.0151259	-0.330588	0.114606	0.0486929	0.821245	0.201805	0.344331	-0.0221235	0.918274	0.370846	0.074421	-0.00942085	0.965152	-0.365629	0.0789169	-0.312233	0.137439	0.171031	0.424255	0.241071	0.256463	0.248109	0.242409
ENSG00000137968	6	-0.355029	0.0886804	-0.437171	0.0326636	0.627189	0.0010374	-0.501983	0.0124376	-0.365126	0.0793603	-0.548694	0.00549567	0.717016	8.06102e-05	0.215163	0.312639	0.157586	0.462089	0.197028	0.356112	0.4332	0.034464	0.137878	0.520559	-0.436919	0.0327757	-0.0539432	0.802324	0.621519	0.00118757	0.00588855	0.978214	0.332076	0.112885	0.116766	0.586879	0.0288941	0.893385	0.101352	0.637474	-0.125515	0.558958	0.279847	0.185362	0.677348	0.000277056	0.331573	0.113465
ENSG00000117054	9	0.127165	0.553761	0.162781	0.447266	0.00499455	0.981521	-0.292641	0.165226	-0.317393	0.130716	-0.204504	0.337781	0.336573	0.107799	-0.23644	0.265991	0.259349	0.221031	-0.0921745	0.668383	-0.193372	0.365286	0.383466	0.064351	-0.34942	0.0941988	-0.47693	0.0184504	-0.0132699	0.950928	0.3784	0.0682588	-0.0744962	0.729377	0.367141	0.0775929	0.064466	0.764734	-0.198087	0.35348	-0.374133	0.0716896	0.591418	0.00233625	0.161735	0.450231	0.16207	0.449281
ENSG00000137955	15	0.815884	1.17881e-06	0.528026	0.00799898	-0.666961	0.000371496	0.111639	0.603516	0.249711	0.239283	0.267926	0.205588	-0.352021	0.0916088	-0.810946	1.53892e-06	-0.158095	0.460626	-0.465492	0.0218893	-0.375384	0.0706706	0.571338	0.00354233	0.130914	0.542034	-0.440973	0.0310113	-0.411021	0.0460133	0.278446	0.187666	-0.558715	0.00454197	0.637803	0.000799709	0.182654	0.392955	-0.602913	0.00181847	-0.258376	0.22283	0.425504	0.0381762	-0.248212	0.242208	-0.153868	0.472851
ENSG00000184005	5	0.0125947	0.953422	0.681324	0.000246878	-0.227951	0.284037	0.383609	0.0642429	-0.53325	0.0072908	0.425128	0.0383655	0.0301034	0.888949	0.00859146	0.968218	0.106461	0.620516	-0.588522	0.00248492	-0.173471	0.417575	-0.416991	0.042643	-0.144288	0.501163	-0.341227	0.102716	-0.353982	0.0896919	0.665654	0.000385152	0.469302	0.0206904	-0.200838	0.346698	0.677695	0.000274297	-0.251984	0.234893	-0.852746	1.21097e-07	0.113482	0.597515	0.416432	0.0429501	0.713258	9.13913e-05
ENSG00000226415	3	-0.00201713	0.992536	-0.0801466	0.709687	-0.0503591	0.815229	-0.126417	0.556114	0.0627542	0.770817	-0.0815593	0.704792	-0.0116979	0.956736	-0.00709871	0.973738	0.152077	0.47808	0.245884	0.246796	-0.239383	0.259909	0.109372	0.610936	-0.0552315	0.797697	-0.0592044	0.783471	-0.123521	0.565271	-0.128746	0.548801	-0.285183	0.176768	0.0484259	0.822209	-0.362781	0.081456	0.210422	0.323678	0.192957	0.366335	0.0442076	0.837486	-0.218713	0.304529	-0.348542	0.0950856
ENSG00000117069	1	0.0124084	0.954111	0.0361375	0.866866	-0.136862	0.523667	0.774549	8.89e-06	0.397136	0.0546585	0.437371	0.0325752	-0.451404	0.0268178	0.361833	0.0823144	-0.735244	4.25934e-05	-0.500672	0.012706	0.4587	0.0241648	-0.526127	0.00827006	0.566465	0.00390356	0.710885	9.88313e-05	0.252479	0.233944	-0.3591	0.084829	0.626131	0.00106411	-0.468161	0.0210436	0.633261	0.000894959	-0.0130577	0.951712	-0.00783696	0.971008	-0.61241	0.00146784	0.287409	0.173266	0.208744	0.327638
ENSG00000142892	2	-0.154373	0.471382	0.290571	0.168375	0.125253	0.559785	-0.314675	0.134228	-0.723484	6.46439e-05	-0.209367	0.326165	0.542914	0.00611833	-0.023669	0.912585	0.521775	0.00892049	-0.0627388	0.770872	-0.26167	0.216777	-0.0307625	0.886533	-0.695278	0.000162387	-0.613135	0.00144364	-0.113696	0.59682	0.597923	0.00202972	0.11918	0.579117	0.225803	0.288722	0.104562	0.626799	-0.273931	0.195222	-0.639681	0.000762972	0.493136	0.0143426	0.367254	0.0774949	0.517872	0.00953935
ENSG00000154027	22	-0.391084	0.0587993	-0.0251905	0.906989	0.3507	0.092918	-0.715149	8.5817e-05	-0.652691	0.000546055	-0.238076	0.262599	0.485755	0.0161092	-0.0929069	0.665896	0.935747	1.96911e-11	0.591961	0.00230927	-0.345555	0.0981481	0.295904	0.160345	-0.506513	0.011546	-0.681891	0.000242817	-0.369897	0.0752241	0.547672	0.00560174	-0.308396	0.142597	0.00737578	0.972714	-0.56686	0.00387317	0.369864	0.0752521	-0.101849	0.635819	0.630606	0.000955009	-0.15546	0.468227	0.019869	0.926579
ENSG00000036549	22	0.104981	0.625409	-0.574996	0.00329006	0.215112	0.312757	-0.05979	0.78138	0.498297	0.0132042	-0.436239	0.0330796	0.0838474	0.696887	0.116944	0.586305	-0.541675	0.00625921	0.0613205	0.775921	0.481767	0.0171352	0.132539	0.536985	0.146191	0.495472	0.517718	0.00956446	0.739172	3.68739e-05	-0.663442	0.000409273	0.0554756	0.796821	0.199653	0.349609	-0.0192719	0.928779	-0.0558545	0.795462	0.462386	0.0229073	-0.225585	0.2892	0.181887	0.394979	-0.198712	0.351931
ENSG00000077254	5	-0.0230114	0.915005	0.109476	0.610594	0.164464	0.442518	-0.060562	0.778625	-0.267822	0.205771	0.00260013	0.990379	0.217077	0.308251	-0.0501543	0.815968	0.0312008	0.884926	-0.229535	0.280611	0.201446	0.345209	0.0251085	0.90729	-0.0592314	0.783374	-0.198219	0.353152	0.102284	0.63437	0.321282	0.125808	0.2706	0.200926	0.00393732	0.985432	0.347197	0.0964562	-0.0244508	0.909709	-0.39692	0.0548023	0.210964	0.322403	0.371061	0.0742398	0.391554	0.0584693
ENSG00000180488	1	0.399778	0.0529236	0.220419	0.300678	-0.258034	0.223464	-0.0374424	0.862103	-0.031905	0.882347	-0.214467	0.314245	0.16752	0.433967	-0.260967	0.218059	-0.0798309	0.710783	-0.283347	0.179693	-0.348266	0.0953654	0.197375	0.355248	-0.303135	0.149893	-0.276988	0.190084	0.101209	0.637954	0.106491	0.620418	-0.109832	0.609426	0.599033	0.00198103	0.149667	0.485163	-0.501587	0.0125182	-0.32858	0.116959	0.191136	0.370963	0.322474	0.12433	-0.0655992	0.760715
ENSG00000235927	22	-0.451679	0.0267138	-0.303661	0.149151	0.441951	0.0305971	-0.415485	0.0434742	-0.282036	0.181803	-0.293924	0.163295	0.333412	0.111357	0.176849	0.408422	0.413783	0.044429	0.482507	0.0169408	0.0859679	0.689589	-0.0211335	0.921919	-0.264704	0.211302	-0.053151	0.805172	0.102019	0.635252	0.058814	0.784866	0.0697819	0.745934	-0.105888	0.62241	-0.348461	0.0951682	0.289371	0.170219	0.168973	0.429933	0.153599	0.473635	0.13333	0.534539	-0.0635432	0.768012
ENSG00000162614	3	-0.509494	0.0109885	-0.69052	0.000187796	0.73296	4.62645e-05	-0.888961	6.46991e-09	-0.241732	0.255122	-0.690099	0.000190204	0.609304	0.00157551	0.145364	0.49794	0.562733	0.00420082	0.853152	1.17702e-07	0.174556	0.414622	0.398104	0.0540182	-0.385907	0.0625298	-0.159198	0.457462	0.328986	0.11648	-0.111137	0.605157	-0.242927	0.252706	0.0750422	0.727467	-0.74245	3.26317e-05	0.498075	0.0132517	0.441269	0.0308854	0.335691	0.108783	-0.0282989	0.895569	-0.255416	0.228363
ENSG00000162613	22	0.199115	0.350936	-0.473528	0.0194237	0.106529	0.620292	0.106994	0.618756	0.583017	0.00278962	-0.29674	0.159111	-0.0215348	0.920441	0.0854803	0.691265	-0.685382	0.000219071	-0.116563	0.587537	0.448754	0.0278374	0.171034	0.424247	0.211708	0.320661	0.588363	0.00249326	0.74765	2.6779e-05	-0.692992	0.000174193	0.138068	0.51998	0.255147	0.22887	0.129114	0.547649	-0.180459	0.398764	0.36323	0.0810521	-0.31635	0.132056	0.315056	0.133732	-0.261543	0.217008
ENSG00000162616	1	0.162714	0.447455	0.249641	0.23942	-0.00982789	0.963647	-0.406601	0.0486405	-0.459818	0.0237776	-0.209399	0.326088	0.43675	0.0328512	-0.352821	0.0908235	0.414151	0.0442212	-0.0692689	0.747742	-0.324537	0.121803	0.4109	0.046084	-0.465682	0.021828	-0.679717	0.00025871	-0.105991	0.622068	0.543458	0.00605725	-0.159623	0.456246	0.473634	0.0193927	0.0320622	0.881771	-0.251693	0.235451	-0.49228	0.014539	0.649904	0.000587391	0.224105	0.292459	0.153752	0.473188
ENSG00000122420	4	0.169247	0.429175	0.191806	0.369256	-0.138742	0.517924	0.109757	0.609673	-0.100776	0.639398	-0.08409	0.696051	0.10918	0.611566	0.0447971	0.835347	-0.104536	0.626885	-0.262124	0.215952	-0.110928	0.60584	-0.150918	0.481482	-0.22961	0.28045	-0.0945224	0.660423	0.0545841	0.800021	0.0647722	0.763648	0.0785176	0.715346	0.277173	0.189776	0.216927	0.308592	-0.387399	0.0614367	-0.293817	0.163455	0.0421704	0.844884	0.188503	0.377711	0.197551	0.35481
ENSG00000137959	22	-0.647352	0.000627572	-0.000811834	0.996996	0.421952	0.0399926	-0.391562	0.058464	-0.662563	0.000419217	0.0906593	0.673538	0.326491	0.119444	0.190236	0.37326	0.776267	8.24392e-06	0.425227	0.0383152	-0.0216638	0.919966	-0.063988	0.766432	-0.22629	0.287655	-0.37235	0.0731616	-0.332246	0.11269	0.559183	0.00450105	0.151439	0.479952	-0.479942	0.017622	-0.248917	0.240829	0.563945	0.00410229	-0.17447	0.414856	0.320026	0.127378	-0.0237309	0.912357	0.239372	0.259933
ENSG00000137965	22	-0.615228	0.00137564	0.0511779	0.812276	0.39336	0.0572149	-0.394848	0.0561964	-0.696907	0.000154405	0.0999521	0.642154	0.335808	0.108652	0.157998	0.460903	0.793583	3.70879e-06	0.386485	0.0621043	-0.0371012	0.863348	-0.0635106	0.768127	-0.25177	0.235303	-0.433197	0.0344652	-0.367891	0.0769427	0.614636	0.00139459	0.132631	0.536701	-0.444192	0.0296647	-0.222306	0.296452	0.518881	0.00937618	-0.232898	0.27343	0.376624	0.0696715	-0.0330841	0.87803	0.289278	0.170363
ENSG00000162618	1	0.376504	0.0697673	0.468289	0.0210038	-0.311468	0.138457	-0.267922	0.205596	-0.25546	0.22828	0.0857565	0.690315	0.0315572	0.883621	-0.652973	0.000542019	0.426659	0.0375999	-0.0785774	0.715138	-0.499517	0.0129463	0.504165	0.0120013	-0.274477	0.194297	-0.738977	3.7141e-05	-0.549521	0.00541107	0.600228	0.00192969	-0.5174	0.00961661	0.465992	0.0217286	-0.0909748	0.672463	-0.346294	0.0973839	-0.352796	0.0908473	0.633152	0.000897348	-0.151486	0.479813	-0.0445336	0.836303
ENSG00000117114	5	-0.35815	0.0857161	0.307484	0.143844	0.185885	0.384494	0.259591	0.220585	-0.508029	0.0112596	0.373314	0.072363	0.0919734	0.669066	0.234498	0.270053	0.123745	0.564559	-0.317834	0.130152	0.271906	0.198676	-0.462467	0.0228801	-0.0280501	0.896483	-0.0667175	0.756755	-0.142196	0.507455	0.489054	0.0152988	0.648355	0.000611502	-0.51562	0.00991232	0.53994	0.00646103	0.104398	0.627343	-0.580204	0.00295723	0.0846726	0.694044	0.394643	0.0563359	0.774825	8.78342e-06
ENSG00000137941	22	-0.00899441	0.966728	-0.0186918	0.930918	0.244847	0.24886	-0.701924	0.000131938	-0.510063	0.0108846	-0.586287	0.00260501	0.66525	0.000389471	-0.25974	0.220311	0.569136	0.0037019	0.252476	0.233949	-0.32248	0.124323	0.454286	0.0257432	-0.728138	5.49424e-05	-0.672894	0.000314628	0.0600651	0.780398	0.382505	0.0650785	-0.270297	0.201452	0.582368	0.00282755	-0.296624	0.159282	-0.184094	0.389172	-0.286066	0.175373	0.614966	0.00138401	0.216064	0.310569	0.081147	0.70622
ENSG00000271576	3	0.0599419	0.780838	0.175876	0.411046	-0.362594	0.0816245	0.424547	0.0386592	0.159687	0.456064	0.301535	0.152162	-0.301776	0.151819	0.220027	0.301559	-0.227065	0.285963	-0.24186	0.254863	-0.107092	0.618435	-0.223469	0.293868	0.260014	0.219806	0.225064	0.290344	-0.112891	0.599438	-0.102448	0.633821	0.152718	0.476205	-0.234033	0.271031	0.208154	0.329039	0.026898	0.900713	-0.0212525	0.921481	-0.302111	0.151343	-0.167761	0.433297	0.0122335	0.954757
ENSG00000142875	6	-0.591482	0.00233307	-0.486089	0.0160255	0.743453	3.14219e-05	-0.433295	0.0344197	-0.477183	0.0183796	-0.64142	0.000730246	0.787043	5.05776e-06	0.539044	0.00656736	0.229293	0.281132	0.317256	0.130891	0.316666	0.131648	-0.224462	0.291671	-0.532788	0.00735129	0.0630007	0.76994	0.661507	0.000431434	-0.0714649	0.74001	0.522903	0.00874794	-0.0840017	0.696356	-0.0564005	0.793504	0.279818	0.18541	-0.109008	0.61213	0.0135214	0.95	0.715801	8.39661e-05	0.304146	0.14847
ENSG00000203943	15	0.131767	0.53938	0.717058	8.04949e-05	-0.336511	0.107869	0.228014	0.2839	-0.399056	0.0533937	0.594415	0.00219046	-0.184238	0.388794	-0.337172	0.107135	0.271431	0.199493	-0.443029	0.030146	-0.233166	0.272862	0.00302817	0.988796	0.00327564	0.98788	-0.516839	0.00970898	-0.671155	0.000330456	0.771077	1.03339e-05	0.0427551	0.842759	-0.111527	0.603882	0.415537	0.0434453	-0.20796	0.3295	-0.664492	0.000397667	0.383012	0.0646939	-0.0880664	0.682392	0.45678	0.0248415
ENSG00000117133	22	-0.0457461	0.831907	0.15472	0.470374	0.00402675	0.985101	-0.423379	0.039255	-0.443692	0.0298711	-0.112168	0.601791	0.322212	0.124654	-0.225714	0.288918	0.540073	0.00644527	0.1514	0.480064	-0.230859	0.27777	0.216418	0.309757	-0.377057	0.069325	-0.595884	0.00212192	-0.28628	0.175036	0.471552	0.0200079	-0.294095	0.163038	0.178324	0.40446	-0.188093	0.37877	0.0235503	0.913022	-0.262796	0.214734	0.579047	0.00302857	-0.12818	0.550574	0.115354	0.591443
ENSG00000174021	4	-0.553611	0.00500862	-0.535301	0.00702746	0.558408	0.004569	-0.698887	0.000145169	-0.220347	0.30084	-0.343066	0.100756	0.350708	0.0929094	0.154994	0.469577	0.637739	0.000800998	0.865146	4.88807e-08	0.0407138	0.850182	0.216561	0.30943	-0.145205	0.498418	-0.138327	0.51919	0.00686807	0.974591	-0.0098216	0.96367	-0.268849	0.20397	-0.199922	0.348949	-0.779831	7.03509e-06	0.677812	0.000273378	0.487125	0.0157686	0.237544	0.263698	-0.34064	0.103347	-0.358218	0.0856527
ENSG00000117151	15	0.343154	0.100663	0.697306	0.000152503	-0.426322	0.0377673	0.0154912	0.942726	-0.315945	0.132579	0.423044	0.0394273	-0.161843	0.449925	-0.584305	0.00271561	0.374584	0.0713209	-0.281377	0.182869	-0.532105	0.00744141	0.29954	0.155028	-0.0691282	0.748239	-0.702757	0.000128494	-0.737575	3.91123e-05	0.730114	5.12279e-05	-0.318117	0.129792	0.203905	0.339229	0.147315	0.492128	-0.270771	0.200631	-0.532624	0.0073728	0.475921	0.018735	-0.211648	0.3208	0.138794	0.517765
ENSG00000117155	19	0.0969159	0.652346	0.103226	0.631235	-0.0237306	0.912358	0.0233419	0.913788	-0.17237	0.420582	-0.149648	0.48522	0.27294	0.196907	0.048174	0.82312	-0.128451	0.549724	-0.337175	0.107131	0.0576703	0.788957	-0.0516727	0.810493	-0.194982	0.361228	-0.0832501	0.698948	0.296748	0.1591	0.132569	0.536895	0.295087	0.161557	0.229229	0.281272	0.385676	0.0627001	-0.274916	0.193556	-0.382148	0.0653503	0.0876066	0.683967	0.421932	0.0400029	0.234867	0.269277
ENSG00000171517	15	0.248882	0.240898	0.525132	0.00841519	-0.325282	0.1209	-0.0246849	0.908848	-0.315409	0.133273	0.16911	0.429554	0.00740644	0.9726	-0.336094	0.108332	0.319057	0.1286	-0.201144	0.345948	-0.538517	0.00663054	0.15712	0.46343	-0.237487	0.263817	-0.573017	0.00342458	-0.470119	0.0204405	0.529113	0.007847	-0.190608	0.372309	0.312373	0.137254	0.0907968	0.673069	-0.308198	0.142868	-0.475208	0.0189379	0.346266	0.0974128	0.0146326	0.945896	0.112239	0.60156
ENSG00000162643	21	0.0808361	0.707297	0.158961	0.45814	-0.10638	0.620784	-0.28157	0.182556	-0.328852	0.116638	-0.320483	0.126805	0.324567	0.121767	-0.125126	0.560188	0.348307	0.0953245	0.0824552	0.701693	-0.448035	0.0281192	-0.00821319	0.969617	-0.573559	0.00338727	-0.418979	0.041565	-0.122456	0.568653	0.228725	0.28236	-0.264827	0.211081	0.404652	0.0498354	-0.207477	0.330651	-0.332238	0.1127	-0.197391	0.355208	0.200952	0.346419	-0.111841	0.602857	0.0481577	0.823179
ENSG00000055732	1	0.359158	0.0847754	0.178834	0.403095	-0.207855	0.329749	-0.194138	0.363351	0.0245426	0.909371	-0.0167935	0.93792	-0.013994	0.948254	-0.473255	0.0195037	0.0895143	0.677443	-0.0789499	0.713843	-0.192907	0.36646	0.358005	0.0858519	-0.0813509	0.705513	-0.393679	0.0569954	-0.180617	0.398343	0.209358	0.326186	-0.426284	0.0377859	0.458577	0.0242075	-0.0703892	0.743795	-0.307406	0.14395	-0.133755	0.533223	0.411686	0.0456283	-0.0803926	0.708834	-0.126162	0.556919
ENSG00000097096	2	-0.33847	0.105705	-0.00201091	0.992559	0.203377	0.340508	-0.0793046	0.71261	-0.424271	0.038799	-0.197784	0.354232	0.334536	0.110082	0.317965	0.129985	0.284578	0.177728	0.165665	0.439147	-0.115554	0.590797	-0.574887	0.0032973	-0.371288	0.0740493	-0.0725394	0.736236	0.0249241	0.907968	0.122	0.570103	0.256097	0.227082	-0.161261	0.451577	-0.0747805	0.728383	0.117357	0.584975	-0.158371	0.459834	-0.141566	0.509355	0.249983	0.238755	0.221094	0.299162
ENSG00000162642	17	0.407687	0.0479845	0.03783	0.860689	-0.12649	0.555884	-0.322476	0.124328	-0.0498653	0.817011	-0.538151	0.0066748	0.365907	0.0786719	-0.326426	0.119522	0.0149455	0.944741	-0.100826	0.639232	-0.295929	0.160308	0.423051	0.0394236	-0.502204	0.0123928	-0.360408	0.0836183	0.223582	0.293618	0.0257346	0.904988	-0.299207	0.155508	0.784692	5.63991e-06	-0.0561005	0.79458	-0.500606	0.0127196	-0.181862	0.395046	0.35061	0.0930074	0.261341	0.217377	-0.0462951	0.829918
ENSG00000142867	2	-0.406834	0.048499	0.0468602	0.827872	0.351613	0.092012	-0.320862	0.126331	-0.590941	0.00236022	-0.037861	0.860576	0.399075	0.0533808	0.140909	0.511344	0.524594	0.00849461	0.18151	0.395977	0.0663862	0.757928	-0.106324	0.620968	-0.3124	0.137218	-0.363257	0.0810275	-0.138542	0.518535	0.465197	0.0219843	0.155789	0.467273	-0.177643	0.406287	-0.0377362	0.861031	0.21838	0.305283	-0.29719	0.158449	0.425947	0.0379541	0.140228	0.513408	0.328603	0.116932
ENSG00000153904	22	-0.529546	0.0077873	0.14646	0.494671	0.393487	0.0571275	-0.495926	0.0137178	-0.885564	8.86697e-09	-0.130355	0.543775	0.560154	0.0044172	0.113969	0.595932	0.871312	3.01015e-08	0.321093	0.126043	-0.204712	0.337279	-0.0857974	0.690175	-0.55188	0.00517575	-0.633838	0.000882335	-0.31153	0.138375	0.728853	5.35733e-05	0.136564	0.524579	-0.18737	0.380638	-0.173383	0.417814	0.312031	0.137707	-0.446307	0.0288062	0.494458	0.0140436	0.181467	0.396092	0.428919	0.0364917
ENSG00000142871	22	-0.584577	0.00270021	-0.164233	0.443169	0.513604	0.0102565	-0.764574	1.36057e-05	-0.765456	1.31145e-05	-0.430203	0.0358739	0.68393	0.000228687	0.157545	0.462206	0.959577	1.34539e-13	0.678167	0.000270587	-0.276739	0.190498	0.0777871	0.717888	-0.65536	0.000508869	-0.574653	0.00331302	-0.168713	0.430655	0.456254	0.0250294	-0.112533	0.600603	-0.0526262	0.80706	-0.586641	0.0025857	0.455903	0.0251558	-0.0959132	0.655725	0.441639	0.030729	0.0248614	0.908199	0.0861479	0.68897
ENSG00000117174	1	0.0507786	0.813716	0.32303	0.123645	0.0201205	0.925652	-0.524926	0.00844551	-0.648352	0.00061154	-0.244879	0.248794	0.479581	0.0177198	-0.370715	0.0745314	0.698529	0.000146804	0.120969	0.573392	-0.508492	0.0111734	0.331776	0.113231	-0.658664	0.000465873	-0.852769	1.20899e-07	-0.362649	0.0815753	0.65484	0.000515937	-0.314913	0.133918	0.417101	0.0425827	-0.194127	0.363381	-0.182952	0.392171	-0.480293	0.0175276	0.621619	0.00118476	0.0759155	0.724415	0.255517	0.228172
ENSG00000171502	1	-0.0889055	0.679523	-0.153435	0.474113	0.274231	0.194714	-0.788251	4.78001e-06	-0.345409	0.0982998	-0.430669	0.0356517	0.46044	0.0235643	-0.328775	0.116729	0.661025	0.000437116	0.510162	0.0108667	-0.222621	0.295752	0.542715	0.00614072	-0.477985	0.0181569	-0.605134	0.00173065	-0.117143	0.585666	0.312929	0.136519	-0.523019	0.00873039	0.414346	0.0441119	-0.577771	0.00310895	0.0502206	0.815728	0.0556592	0.796162	0.698357	0.00014759	-0.209323	0.326269	-0.229526	0.28063
ENSG00000122417	10	0.189571	0.374965	0.0620531	0.773312	-0.0146536	0.945818	0.0610432	0.776909	0.00265908	0.990161	0.0683103	0.751125	0.0738675	0.731579	-0.127446	0.552877	-0.263719	0.213069	-0.371171	0.074147	0.358505	0.0853842	0.150488	0.482746	0.110356	0.60771	-0.0404407	0.851176	0.229167	0.281406	0.104037	0.62854	0.180058	0.39983	0.125498	0.559012	0.484066	0.0165373	-0.210078	0.324487	-0.287749	0.172736	0.26507	0.210646	0.357515	0.0863128	0.292112	0.166027
ENSG00000137975	22	-0.429291	0.0363119	-0.33959	0.104483	0.523499	0.00865798	-0.777286	7.88102e-06	-0.440662	0.0311439	-0.488528	0.0154258	0.562802	0.00419513	-0.0037665	0.986064	0.729351	5.26358e-05	0.702842	0.000128149	-0.144893	0.49935	0.335528	0.108966	-0.496907	0.0135033	-0.399603	0.0530372	0.0176561	0.934738	0.199387	0.350265	-0.235105	0.268779	0.132691	0.536514	-0.638713	0.000781735	0.331498	0.113551	0.153694	0.473358	0.410465	0.046338	-0.0500018	0.816518	-0.190651	0.3722
ENSG00000097033	6	-0.0104478	0.961356	-0.386405	0.0621636	0.322887	0.123821	-0.305027	0.147239	0.065791	0.760036	-0.384082	0.0638875	0.320919	0.12626	0.0470633	0.827137	-0.133838	0.532967	0.0808288	0.707322	0.315807	0.132757	0.365455	0.0790697	-0.0567232	0.792348	0.0683169	0.751102	0.527489	0.00807488	-0.203999	0.339001	0.0624315	0.771965	0.22115	0.299037	0.0207927	0.923175	0.0570802	0.791069	0.0912553	0.671508	0.236142	0.266611	0.398137	0.0539965	-0.0181927	0.932759
ENSG00000183291	2	-0.0027149	0.989955	0.354196	0.0894842	0.0127959	0.952679	-0.257981	0.223563	-0.608059	0.00162052	-0.0239401	0.911587	0.399766	0.0529313	-0.160037	0.455063	0.457331	0.0246456	-0.133584	0.533751	-0.267632	0.206105	0.103956	0.628809	-0.386152	0.062349	-0.659946	0.000450056	-0.228476	0.282898	0.673484	0.000309406	0.0333441	0.877078	0.187406	0.380544	0.168599	0.430969	-0.133381	0.534381	-0.62286	0.00115046	0.553769	0.00499357	0.240879	0.256853	0.400639	0.0523676
ENSG00000153936	2	-0.157316	0.462866	0.235427	0.268103	0.255006	0.229136	-0.245328	0.247901	-0.661987	0.000425837	-0.133408	0.534297	0.515397	0.00994991	-0.0639364	0.766615	0.374282	0.071568	-0.148785	0.487769	-0.0516112	0.810715	-0.0472657	0.826405	-0.518372	0.00945826	-0.489162	0.0152728	-0.00641614	0.976263	0.578227	0.00308002	0.262016	0.216148	0.0859639	0.689603	0.264758	0.211204	-0.1442	0.501425	-0.649494	0.00059369	0.340384	0.103622	0.550549	0.00530749	0.568986	0.00371295
ENSG00000143013	15	-0.0933664	0.664337	0.540379	0.00640937	-0.250137	0.238457	0.545521	0.00583048	-0.296621	0.159286	0.557882	0.0046155	-0.211994	0.319992	0.182924	0.392244	-0.0336475	0.875968	-0.497557	0.0133627	-0.030091	0.888994	-0.519071	0.00934567	0.138915	0.517396	-0.0191095	0.929378	-0.368977	0.0760083	0.403463	0.0505755	0.496365	0.0136214	-0.482868	0.0168467	0.582074	0.00284492	0.0446442	0.835902	-0.556159	0.00477085	-0.151141	0.480827	0.208325	0.328634	0.576261	0.00320639
ENSG00000065243	3	-0.0679878	0.752264	-0.171489	0.422997	0.398519	0.0537454	-0.480386	0.0175025	-0.283244	0.179859	-0.327878	0.117789	0.488766	0.0153683	-0.222691	0.295594	0.207178	0.331363	0.0720246	0.738043	0.246595	0.245389	0.454174	0.0257843	-0.277742	0.188831	-0.316984	0.13124	0.289664	0.169768	0.264577	0.211529	0.0633477	0.768706	0.287513	0.173104	0.0560961	0.794596	-0.0482993	0.822667	-0.21762	0.307013	0.560737	0.00436753	0.498519	0.0131571	0.231465	0.276475
ENSG00000137947	2	-0.30048	0.153673	0.0252728	0.906686	0.145632	0.49714	-0.0304838	0.887554	-0.438375	0.032133	-0.139047	0.516994	0.375352	0.0706963	0.374496	0.0713931	0.176663	0.408922	-0.0374569	0.86205	0.0522059	0.808573	-0.428749	0.0365741	-0.299514	0.155065	-0.0822488	0.702407	0.141851	0.508493	0.173201	0.41831	0.394161	0.0566648	-0.12393	0.563973	0.16619	0.437679	0.0734901	0.732901	-0.312028	0.137712	0.0295304	0.89105	0.262219	0.215779	0.425723	0.0380665
ENSG00000137944	16	0.472767	0.0196472	0.420496	0.0407568	-0.4605	0.0235439	0.497904	0.0132883	0.397249	0.0545833	0.734312	4.40593e-05	-0.678921	0.000264757	-0.497562	0.0133618	-0.398598	0.0536934	-0.527455	0.00807969	0.113754	0.59663	0.162728	0.447417	0.63326	0.000894979	0.0505978	0.814368	-0.380679	0.0664791	0.160223	0.454534	-0.121586	0.571423	-0.0823364	0.702104	0.426208	0.0378241	-0.261785	0.216568	-0.110807	0.606237	0.0013978	0.994828	-0.302194	0.151224	-0.0284801	0.894904
ENSG00000213516	2	-0.132538	0.53699	0.252796	0.233337	0.0809543	0.706887	-0.23216	0.274995	-0.623862	0.00112341	-0.16446	0.442532	0.451982	0.0265995	0.0335713	0.876247	0.442209	0.0304887	-0.0273587	0.899021	-0.205766	0.334744	-0.165223	0.440387	-0.503952	0.0120433	-0.497045	0.0134734	-0.15759	0.462077	0.499089	0.0130364	0.101729	0.636218	0.108139	0.614986	0.0897163	0.676753	-0.0425589	0.843472	-0.51678	0.00971886	0.327546	0.118184	0.314581	0.13435	0.423392	0.0392483
ENSG00000117226	22	-0.544947	0.00589293	-0.197532	0.354859	0.500571	0.0127269	-0.775764	8.42865e-06	-0.637135	0.000813152	-0.316522	0.131834	0.544004	0.00599652	0.020752	0.923325	0.922114	1.53284e-10	0.696817	0.000154836	-0.159141	0.457625	0.227583	0.284835	-0.479457	0.0177533	-0.545934	0.00578604	-0.221878	0.297408	0.445853	0.0289888	-0.213875	0.315616	-0.101255	0.637798	-0.609346	0.001574	0.500455	0.0127509	0.0180457	0.933301	0.481032	0.0173299	-0.129605	0.546115	0.00420178	0.984454
ENSG00000117228	22	-0.596598	0.00208921	0.0786578	0.714858	0.395123	0.0560099	-0.48906	0.0152974	-0.81982	9.47771e-07	-0.0748334	0.728198	0.497701	0.0133319	0.163053	0.446498	0.890847	5.40745e-09	0.415911	0.043238	-0.199744	0.349386	-0.0933293	0.664463	-0.487602	0.0156514	-0.549691	0.00539378	-0.345092	0.0986294	0.648541	0.00060856	0.0918977	0.669323	-0.291531	0.166909	-0.287975	0.172383	0.436607	0.0329148	-0.313631	0.135594	0.404147	0.0501488	0.0309689	0.885776	0.297246	0.158367
ENSG00000162645	22	-0.370781	0.0744758	0.174501	0.414773	0.276679	0.190598	-0.597506	0.00204832	-0.860931	6.71851e-08	-0.285549	0.176189	0.61316	0.00144281	0.00378229	0.986006	0.909099	7.88508e-10	0.361255	0.0828419	-0.413645	0.0445076	0.00846602	0.968682	-0.74458	3.01102e-05	-0.759137	1.70121e-05	-0.340883	0.103084	0.667322	0.000367796	-0.118108	0.582559	0.080133	0.709734	-0.320991	0.12617	0.107403	0.617409	-0.418027	0.0420786	0.519842	0.00922269	0.0552868	0.797498	0.341574	0.102343
ENSG00000197147	4	0.651526	0.000563022	0.641494	0.000728882	-0.714441	8.78683e-05	0.817258	1.09304e-06	0.349106	0.0945159	0.640283	0.000751499	-0.613454	0.00143308	-0.321827	0.125131	-0.670958	0.000332283	-0.926175	8.66981e-11	0.00629089	0.976726	-0.160234	0.454502	0.46913	0.0207433	0.121171	0.572749	-0.236202	0.266486	0.107985	0.615494	0.158526	0.459387	0.0723184	0.737012	0.804543	2.15007e-06	-0.578354	0.00307204	-0.427651	0.0371101	-0.141225	0.510388	0.00416111	0.984604	0.272091	0.19836
ENSG00000171488	22	-0.156516	0.465174	0.204734	0.337226	0.0962246	0.654675	-0.487156	0.0157609	-0.566927	0.00386802	-0.0942485	0.66135	0.318714	0.129034	-0.227899	0.284149	0.74741	2.70277e-05	0.317587	0.130467	-0.403279	0.0506906	0.173132	0.418498	-0.447408	0.0283667	-0.678498	0.000268013	-0.441377	0.0308396	0.569279	0.00369135	-0.28206	0.181764	0.15025	0.483446	-0.336223	0.108189	0.0924185	0.667554	-0.262762	0.214796	0.546762	0.00569755	-0.0467617	0.828229	0.0532236	0.804911
ENSG00000272931	22	0.487782	0.0156071	-0.123348	0.56582	-0.29309	0.164548	0.345985	0.0977027	0.754318	2.064e-05	0.0853758	0.691624	-0.471267	0.0200934	-0.178417	0.40421	-0.692957	0.00017438	-0.242315	0.25394	0.171587	0.422726	0.254249	0.230569	0.445956	0.0289472	0.472521	0.0197199	0.235263	0.268448	-0.560557	0.00438284	-0.176841	0.408444	0.230112	0.27937	0.101718	0.636254	-0.326056	0.119966	0.396201	0.0552831	-0.264125	0.212339	-0.197794	0.354208	-0.360181	0.0838279
ENSG00000171492	3	0.176396	0.409643	0.185254	0.386137	-0.129976	0.544958	0.578851	0.00304081	0.360184	0.0838246	0.639111	0.000773972	-0.545561	0.00582625	-0.137912	0.520457	-0.555302	0.00484976	-0.513963	0.0101944	0.523892	0.00859904	-0.0942102	0.661479	0.690388	0.000188549	0.369449	0.0756055	-0.05386	0.802623	-0.0155607	0.94247	0.314239	0.134797	-0.38801	0.0609933	0.591593	0.00232752	-0.0373974	0.862267	-0.0796585	0.711381	-0.241036	0.256534	0.0471859	0.826694	0.258801	0.222043
ENSG00000228175	4	0.41833	0.0419144	0.354286	0.0893969	-0.402577	0.0511323	0.556671	0.00472424	0.283325	0.17973	0.401522	0.0518019	-0.418461	0.041844	-0.245115	0.248325	-0.499057	0.0130432	-0.560296	0.00440508	0.0494006	0.818688	-0.265692	0.209538	0.332821	0.112031	0.15375	0.473194	-0.0954226	0.657381	-0.0172914	0.936083	0.0931603	0.665036	0.0106753	0.960515	0.480626	0.0174383	-0.408722	0.0473655	-0.198748	0.351844	-0.233547	0.272056	-0.0620584	0.773293	0.153282	0.474559
ENSG00000162664	22	0.419242	0.0414239	-0.367509	0.0772737	-0.0452019	0.83388	-0.0275584	0.898288	0.63176	0.000928491	-0.325444	0.120703	-0.0993947	0.64402	-0.230174	0.279238	-0.560415	0.00439491	-0.0453712	0.833266	0.227779	0.284409	0.399561	0.0530648	0.159194	0.457473	0.357342	0.0864766	0.527498	0.00807364	-0.599432	0.00196376	-0.223271	0.294308	0.507966	0.0112713	-0.0684964	0.750468	-0.330654	0.11453	0.426319	0.0377684	-0.120102	0.576165	0.0466963	0.828466	-0.410094	0.0465553
ENSG00000233593	15	0.604166	0.00176849	0.914103	4.3318e-10	-0.777791	7.70618e-06	0.528106	0.00798766	-0.0704794	0.743477	0.602849	0.00182105	-0.457885	0.02445	-0.491019	0.0148322	-0.0966325	0.6533	-0.729381	5.25801e-05	-0.493978	0.0141516	-0.106151	0.62154	0.0857415	0.690367	-0.423006	0.0394464	-0.689192	0.000195482	0.572412	0.00346662	-0.129841	0.545379	0.190869	0.371644	0.530821	0.00761326	-0.639496	0.000766532	-0.641235	0.000733666	0.132427	0.537333	-0.18192	0.394892	0.330081	0.115197
ENSG00000122482	22	0.0854761	0.691279	-0.559674	0.00445852	0.24316	0.252238	-0.0777487	0.718022	0.449356	0.0276031	-0.465097	0.0220166	0.135793	0.526947	0.166954	0.435544	-0.520722	0.00908408	0.0394515	0.854778	0.419997	0.0410212	0.187872	0.379339	0.0756026	0.725508	0.49303	0.0143668	0.787278	5.00257e-06	-0.653313	0.000537187	0.112503	0.6007	0.253703	0.231606	0.0028145	0.989586	-0.077887	0.71754	0.384007	0.0639437	-0.254286	0.2305	0.290379	0.168669	-0.223812	0.293108
ENSG00000162669	8	0.107686	0.616477	-0.107206	0.61806	0.0585536	0.785797	0.296338	0.159704	0.306797	0.144787	0.0662301	0.758481	-0.140506	0.512564	-0.00997809	0.963092	-0.513698	0.0102401	-0.300938	0.153015	0.434805	0.0337271	-0.110542	0.607103	0.273955	0.195181	0.392835	0.0575769	0.34222	0.101654	-0.25111	0.236574	0.294857	0.161899	-0.0263066	0.902886	0.343695	0.100092	-0.144284	0.501173	0.0238078	0.912074	-0.23253	0.274209	0.273748	0.195533	0.102513	0.633604
ENSG00000097046	15	0.189553	0.375013	0.592073	0.00230372	-0.3444	0.099352	0.367234	0.0775122	-0.206326	0.333398	0.451182	0.0269019	-0.208754	0.327615	-0.0921237	0.668555	-0.00820199	0.969658	-0.501257	0.0125858	-0.198886	0.351501	-0.102808	0.632624	0.0476544	0.824999	-0.250634	0.237493	-0.397986	0.0540961	0.442571	0.0303371	0.171133	0.423974	-0.101328	0.637556	0.492666	0.0144502	-0.211873	0.320274	-0.566535	0.0038982	0.172165	0.421143	0.13437	0.531324	0.337513	0.106757
ENSG00000069702	3	0.377587	0.0689032	0.511707	0.0105891	-0.474449	0.0191564	0.570947	0.0035702	0.218427	0.305176	0.595734	0.00212881	-0.559882	0.00444055	-0.326864	0.118998	-0.320495	0.12679	-0.536326	0.00689884	-0.108843	0.612672	-0.145941	0.496219	0.422225	0.0398508	0.0227928	0.915809	-0.376638	0.0696605	0.203272	0.340762	0.0507914	0.81367	-0.0985999	0.646685	0.430718	0.0356282	-0.312476	0.137118	-0.249452	0.239786	-0.122399	0.568833	-0.17558	0.411847	0.112633	0.600277
ENSG00000172031	15	-0.18325	0.391386	-0.63006	0.000967782	0.389494	0.0599264	-0.411332	0.045833	0.236446	0.265977	-0.398972	0.0534486	0.195013	0.361151	0.0836059	0.69772	-0.0202826	0.925054	0.456193	0.0250515	0.413428	0.0446306	0.334685	0.109914	0.0310539	0.885465	0.248385	0.241869	0.428757	0.0365701	-0.410825	0.0461279	-0.162689	0.447528	0.0143518	0.946933	-0.404956	0.0496474	0.308231	0.142822	0.556274	0.00476035	0.000739436	0.997264	-0.1492	0.486542	-0.288266	0.171932
ENSG00000189195	4	0.562052	0.00425705	0.67106	0.000331338	-0.633769	0.000883849	0.639271	0.00077086	0.176266	0.409994	0.493484	0.0142635	-0.478619	0.0179821	-0.328214	0.117392	-0.423411	0.0392386	-0.755951	1.93404e-05	-0.263569	0.213338	-0.116748	0.586939	0.174608	0.414481	-0.0347801	0.871826	-0.307648	0.143618	0.181129	0.396986	0.0686047	0.750086	0.185451	0.385623	0.621573	0.00118607	-0.666239	0.000378988	-0.456854	0.024815	-0.241653	0.255282	0.0788907	0.714049	0.196768	0.356759
ENSG00000174842	28	-0.426053	0.0379015	-0.474944	0.0190136	0.524245	0.00854636	-0.0535746	0.803648	-0.0244446	0.909732	-0.193156	0.365831	0.279795	0.185448	0.453093	0.0261839	-0.186162	0.383772	0.103986	0.628708	0.705693	0.000116988	-0.145895	0.496355	0.0856159	0.690799	0.408066	0.0477569	0.569112	0.00370364	-0.25451	0.230074	0.521355	0.00898553	-0.36043	0.0835987	0.185479	0.385551	0.320773	0.126442	0.134303	0.531531	-0.0850198	0.692849	0.451603	0.0267424	0.301862	0.151697
ENSG00000122484	11	-0.102727	0.632894	-0.650347	0.000580642	0.497057	0.0134707	-0.358802	0.0851064	0.200405	0.34776	-0.585815	0.00263099	0.387878	0.0610885	0.160516	0.453698	-0.279747	0.185526	0.18958	0.374942	0.603324	0.00180192	0.241833	0.254916	-0.0915183	0.670613	0.303864	0.148866	0.808208	1.77822e-06	-0.46648	0.0215731	0.102189	0.634685	0.213577	0.316307	-0.0481911	0.823058	-0.00938988	0.965266	0.318856	0.128853	0.0606817	0.778198	0.331176	0.113924	-0.0279857	0.896719
ENSG00000067208	4	-0.118671	0.580749	0.285559	0.176173	0.0607709	0.77788	0.2209	0.299597	-0.224768	0.290997	0.441035	0.030985	-0.0971733	0.651479	-0.0262034	0.903265	0.0112609	0.958351	-0.344264	0.0994948	0.247668	0.243276	-0.0262863	0.902961	0.224581	0.291408	-0.0939689	0.662296	-0.153092	0.475114	0.431228	0.0353866	0.425438	0.0382091	-0.323926	0.122548	0.481568	0.0171878	0.0903218	0.674688	-0.445639	0.029075	0.207543	0.330492	0.216938	0.308567	0.439424	0.0316763
ENSG00000122406	3	0.1206	0.574571	0.39446	0.0564609	-0.386489	0.0621018	0.774424	8.93882e-06	0.149457	0.485784	0.679233	0.00026237	-0.482709	0.0168882	0.191454	0.370151	-0.485425	0.0161922	-0.636702	0.000821964	0.179402	0.40158	-0.491047	0.0148257	0.550656	0.00529677	0.328896	0.116586	-0.149485	0.485701	0.0462071	0.830237	0.487977	0.0155595	-0.48517	0.0162564	0.707374	0.000110815	0.0154247	0.942972	-0.3098	0.140694	-0.381847	0.0655809	0.0878494	0.683135	0.342437	0.101423
ENSG00000154511	13	-0.132498	0.537115	0.466891	0.0214426	-0.0749888	0.727654	0.0182824	0.932428	-0.576441	0.00319465	0.255088	0.228982	0.147225	0.492394	-0.0887107	0.680188	0.445952	0.0289487	-0.160418	0.453978	-0.245467	0.247624	-0.210372	0.323794	-0.242974	0.252612	-0.472905	0.0196065	-0.454764	0.0255684	0.685242	0.000219978	0.165574	0.439404	-0.161713	0.450294	0.18869	0.377231	-0.0021051	0.992211	-0.557405	0.00465808	0.256655	0.226036	0.0035631	0.986817	0.445283	0.0292192
ENSG00000143033	22	0.401644	0.0517242	0.0199531	0.926269	-0.262324	0.215589	0.519016	0.00935442	0.501966	0.0124411	0.0658084	0.759974	-0.261699	0.216724	0.00722352	0.973277	-0.805319	2.06599e-06	-0.572878	0.00343415	0.280678	0.184006	-0.0812932	0.705713	0.309303	0.141366	0.477523	0.0182849	0.446845	0.0285909	-0.429029	0.0364386	0.292788	0.165003	0.203825	0.339422	0.549549	0.00540821	-0.44499	0.0293386	-0.0360138	0.867318	-0.387356	0.0614678	0.28568	0.175982	0.0462006	0.830261
ENSG00000117500	9	0.288569	0.171461	0.30733	0.144055	-0.150563	0.482524	-0.308213	0.142848	-0.307632	0.14364	-0.161179	0.451811	0.273017	0.196776	-0.464999	0.0220482	0.326121	0.119889	-0.115285	0.591666	-0.416942	0.0426701	0.455776	0.0252015	-0.378705	0.0680191	-0.631781	0.000928026	-0.184508	0.388087	0.46818	0.0210379	-0.259079	0.221528	0.561454	0.00430698	-0.0165114	0.938961	-0.315803	0.132762	-0.416527	0.0428981	0.566761	0.00388076	0.0568062	0.792051	0.0348952	0.871405
ENSG00000122483	22	-0.327075	0.118746	-0.3199	0.127537	0.469035	0.0207728	-0.672906	0.00031452	-0.373012	0.0726124	-0.374747	0.0711879	0.524144	0.00856136	-0.0351238	0.87057	0.49782	0.0133064	0.436505	0.0329603	0.156849	0.464212	0.3154	0.133284	-0.351011	0.0926088	-0.329293	0.11612	0.150202	0.483586	0.202766	0.341991	-0.135085	0.529123	0.0558835	0.795358	-0.345142	0.0985776	0.278965	0.18681	0.0284888	0.894872	0.407415	0.048148	0.0501824	0.815866	0.0314496	0.884015
ENSG00000223745	22	0.4295	0.0362109	0.0803812	0.708874	-0.304796	0.147561	0.663699	0.000406409	0.690721	0.00018666	0.495815	0.013742	-0.646032	0.000649272	-0.170183	0.426591	-0.864129	5.28322e-08	-0.59275	0.00227048	0.488651	0.0153959	0.0219827	0.918792	0.758439	1.74999e-05	0.552914	0.00507535	0.16183	0.449961	-0.33736	0.106927	0.193341	0.365364	-0.122344	0.56901	0.59328	0.00224478	-0.247	0.24459	0.0982653	0.647808	-0.326555	0.119367	0.0279741	0.896761	0.0116445	0.956933
ENSG00000117505	15	0.623175	0.0011419	0.570847	0.00357739	-0.46493	0.0220707	0.179022	0.402593	-0.0864568	0.68791	0.0124391	0.953997	0.00921873	0.965899	-0.475984	0.0187171	-0.163613	0.444915	-0.618474	0.00127564	-0.40845	0.0475279	0.205019	0.336539	-0.279463	0.185991	-0.425898	0.0379787	-0.12818	0.550574	0.325416	0.120738	-0.0938433	0.662722	0.643147	0.000698963	0.443707	0.0298646	-0.75965	1.66611e-05	-0.622136	0.00117037	0.2966	0.159317	0.350346	0.0932704	0.250296	0.238149
ENSG00000137942	22	0.285957	0.175545	-0.466701	0.0215028	0.0146235	0.94593	0.0956435	0.656635	0.663746	0.000405885	-0.329254	0.116166	-0.0938853	0.662579	0.00912595	0.966242	-0.657583	0.000479576	-0.0234058	0.913553	0.295491	0.160957	0.188474	0.377787	0.227248	0.285565	0.55833	0.00457587	0.645078	0.000665349	-0.763879	1.40048e-05	-0.043604	0.839677	0.318774	0.128957	-0.0408243	0.84978	-0.158549	0.459322	0.484286	0.016481	-0.370048	0.0750956	0.0855335	0.691082	-0.411387	0.045801
ENSG00000137936	4	-0.278836	0.187023	-0.576474	0.00319253	0.399339	0.0532089	-0.644316	0.000678452	0.0225257	0.916792	-0.479741	0.0176763	0.312869	0.136598	0.0352641	0.870057	0.372323	0.073184	0.738258	3.81404e-05	0.0222368	0.917856	0.3187	0.129051	-0.148564	0.488424	-0.0534984	0.803923	0.165868	0.43858	-0.229013	0.281737	-0.407095	0.048341	0.064614	0.764209	-0.738519	3.77761e-05	0.446189	0.0288534	0.551653	0.00519805	0.173116	0.418542	-0.250263	0.238212	-0.437903	0.0323402
ENSG00000067334	18	0.25139	0.236034	-0.229176	0.281386	0.144279	0.501189	-0.508885	0.0111006	0.187542	0.380193	-0.257711	0.224066	0.0941925	0.661539	-0.561637	0.00429171	0.0880737	0.682368	0.215767	0.311251	0.140125	0.51372	0.797123	3.12123e-06	-0.0254408	0.906068	-0.271639	0.199136	0.0841774	0.69575	-0.0134278	0.950345	-0.545489	0.00583394	0.474803	0.0190542	-0.317762	0.130245	-0.121321	0.572268	0.228496	0.282855	0.500899	0.0126591	-0.27038	0.201308	-0.268121	0.205246
ENSG00000023909	28	-0.0142122	0.947448	-0.0776973	0.718201	0.155821	0.467182	0.233021	0.273168	0.271807	0.198847	0.41817	0.0420012	-0.32048	0.126809	-0.0988293	0.645915	-0.358565	0.0853273	-0.237544	0.263698	0.694862	0.000164481	0.152348	0.477287	0.574298	0.00333695	0.285652	0.176027	0.0881764	0.682016	-0.016149	0.940298	0.239604	0.259456	-0.360235	0.0837776	0.375718	0.0704003	0.123765	0.564496	0.0460307	0.830876	0.069647	0.746409	0.0259061	0.904358	0.227838	0.284283
ENSG00000198691	22	0.0501115	0.816122	0.2222	0.296688	0.00177665	0.993426	-0.251777	0.23529	-0.299494	0.155093	-0.0387113	0.857476	0.128821	0.548566	-0.303503	0.149374	0.415716	0.0433461	0.111674	0.603403	-0.322652	0.124111	0.203574	0.34003	-0.262733	0.214849	-0.484088	0.0165318	-0.366986	0.0777278	0.396105	0.0553479	-0.281709	0.182332	0.185863	0.384549	-0.202846	0.341796	-0.0438958	0.838617	-0.195939	0.358831	0.482942	0.0168274	-0.143126	0.504652	0.0623085	0.772402
ENSG00000137962	22	-0.460064	0.0236931	-0.410058	0.0465761	0.591481	0.00233311	-0.647016	0.000633031	-0.344949	0.0987785	-0.316325	0.132087	0.476839	0.018476	0.0613041	0.775979	0.527441	0.00808174	0.551248	0.00523798	0.213142	0.317316	0.335975	0.108466	-0.239275	0.260131	-0.219406	0.302962	0.132409	0.537388	0.186001	0.384191	-0.0464035	0.829526	-0.0711731	0.741036	-0.411754	0.045589	0.425467	0.0381945	0.151217	0.480602	0.479095	0.0178519	-0.00418569	0.984513	-0.02736	0.899016
ENSG00000117528	22	-0.0588498	0.784738	0.147816	0.490641	0.230196	0.27919	-0.466756	0.0214856	-0.512136	0.010513	-0.221423	0.298426	0.412177	0.045345	-0.309576	0.140997	0.481123	0.0173058	0.0518289	0.809931	-0.039634	0.854114	0.32585	0.120214	-0.457141	0.0247129	-0.60561	0.00171231	-0.130649	0.542859	0.556714	0.00472033	-0.094453	0.660658	0.277474	0.189276	-0.0225103	0.916849	-0.136225	0.525619	-0.406112	0.0489381	0.586411	0.0025982	0.16768	0.433522	0.376655	0.0696468
ENSG00000117525	2	-0.387125	0.0616365	0.0668606	0.756249	0.394469	0.0564548	-0.499367	0.0129778	-0.735009	4.29587e-05	-0.326284	0.119692	0.57889	0.00303836	0.10036	0.640788	0.699675	0.00014163	0.295833	0.16045	-0.199192	0.350747	-0.035404	0.869546	-0.663383	0.000409931	-0.539732	0.0064856	-0.132337	0.537614	0.513681	0.0102431	0.0653215	0.7617	0.0394232	0.854881	-0.203376	0.340509	0.068311	0.751122	-0.355736	0.0880025	0.375378	0.0706755	0.278126	0.188195	0.372553	0.0729931
ENSG00000224081	1	0.114574	0.59397	0.502606	0.0123117	-0.160459	0.45386	0.0144775	0.946469	-0.454429	0.0256906	0.154492	0.471035	0.108595	0.613488	-0.239574	0.259517	0.305789	0.14618	-0.24317	0.252217	-0.3505	0.0931175	-0.0581678	0.787176	-0.310913	0.139199	-0.517071	0.00967078	-0.399171	0.0533183	0.576701	0.00317776	0.000173115	0.999359	0.0860874	0.689178	0.223193	0.294479	-0.273655	0.195691	-0.557894	0.00461443	0.343459	0.100341	0.198422	0.352651	0.458795	0.0241316
ENSG00000143036	22	-0.170638	0.425336	0.403362	0.0506384	-0.033467	0.876628	-0.264282	0.212058	-0.694139	0.000168181	-0.0106916	0.960455	0.339068	0.105051	-0.0666734	0.756911	0.705725	0.000116869	0.103113	0.631608	-0.570981	0.00356775	-0.0706142	0.743003	-0.580484	0.00294018	-0.64548	0.000658541	-0.48748	0.0156813	0.63798	0.000796199	-0.0900647	0.675564	0.059799	0.781348	-0.136531	0.524681	-0.0288454	0.893564	-0.479318	0.0177912	0.282715	0.180709	0.0434232	0.840333	0.231778	0.275808
ENSG00000117519	4	-0.688362	0.000200424	-0.630122	0.000966323	0.730559	5.04224e-05	-0.862118	6.1494e-08	-0.495819	0.0137413	-0.706006	0.000115816	0.785034	5.55154e-06	0.370097	0.0750543	0.721645	6.88735e-05	0.873157	2.59109e-08	0.015867	0.941339	0.115738	0.590202	-0.54631	0.00574575	-0.201056	0.346165	0.310372	0.139925	-0.00109471	0.995949	-0.0376897	0.861201	-0.0493918	0.81872	-0.715811	8.39378e-05	0.618277	0.00128154	0.282774	0.180613	0.265472	0.20993	0.11997	0.576585	-0.151587	0.479518
ENSG00000235501	15	0.106733	0.619617	0.721294	6.97061e-05	-0.384057	0.063906	0.391949	0.058193	-0.406077	0.0489596	0.561469	0.00430575	-0.163292	0.445823	-0.109822	0.609459	0.141881	0.508403	-0.516053	0.00983981	-0.255955	0.227349	-0.340412	0.103592	0.0557215	0.795939	-0.371559	0.0738221	-0.548685	0.00549657	0.662991	0.000414351	0.262037	0.216109	-0.21163	0.320843	0.543512	0.00605125	-0.133164	0.53505	-0.706354	0.000114527	0.120086	0.576216	0.0749095	0.727931	0.477693	0.0182375
ENSG00000172339	15	-0.544157	0.00597961	-0.659255	0.000458517	0.662739	0.000417203	-0.56309	0.00417157	-0.16659	0.436561	-0.595585	0.00213573	0.535866	0.0069563	0.368632	0.0763043	0.300983	0.152951	0.651594	0.00056201	0.285446	0.176353	-0.0236486	0.91266	-0.316828	0.13144	0.151737	0.479078	0.454075	0.0258205	-0.257157	0.225098	0.0598918	0.781016	-0.108999	0.612158	-0.506487	0.011551	0.457518	0.0245797	0.408283	0.0476276	-0.0584546	0.786151	0.121502	0.571692	-0.161366	0.45128
ENSG00000152078	5	0.147173	0.492549	0.720112	7.25806e-05	-0.283839	0.178907	0.0345265	0.872753	-0.650942	0.00057169	0.168678	0.430752	0.200548	0.34741	-0.244432	0.249687	0.420295	0.0408633	-0.385624	0.062739	-0.535601	0.00698961	-0.125931	0.557647	-0.47727	0.0183553	-0.716481	8.20731e-05	-0.502501	0.0123329	0.79597	3.30278e-06	0.0518791	0.80975	0.226824	0.286489	0.31777	0.130234	-0.42059	0.0407068	-0.839073	3.00729e-07	0.460481	0.0235504	0.166996	0.435429	0.519854	0.00922077
ENSG00000122481	5	-0.0216014	0.920196	0.270858	0.200481	0.0988603	0.645811	-0.126088	0.557152	-0.420344	0.0408372	0.0954992	0.657122	0.22225	0.296578	-0.156954	0.463908	0.254935	0.22927	-0.200759	0.346891	0.0141958	0.947509	0.185374	0.385824	-0.194491	0.362464	-0.427896	0.03699	-0.159384	0.45693	0.529446	0.00780101	0.117487	0.584556	0.0274812	0.898571	0.261381	0.217305	-0.06244	0.771934	-0.517023	0.00967871	0.572745	0.0034434	0.254453	0.230183	0.431177	0.0354107
ENSG00000117569	8	0.308506	0.142448	-0.23875	0.261211	-0.0415628	0.847093	0.380635	0.0665127	0.611463	0.00149998	-0.00463632	0.982846	-0.233457	0.272245	-0.0232323	0.914192	-0.837759	3.26753e-07	-0.397539	0.0543912	0.534053	0.0071867	0.0105702	0.960903	0.395576	0.0557036	0.607936	0.00162504	0.593787	0.00222035	-0.556455	0.00474384	0.241735	0.255115	0.121235	0.572542	0.422448	0.0397349	-0.317623	0.130422	0.196578	0.357234	-0.358621	0.0852755	0.289168	0.170533	-0.0364695	0.865654
ENSG00000188641	15	0.414536	0.0440048	0.584011	0.00273239	-0.493414	0.0142793	0.273255	0.196371	-0.0456261	0.832342	0.463457	0.022552	-0.290732	0.168128	-0.398946	0.0534652	-0.071901	0.738478	-0.545623	0.00581955	-0.135651	0.527383	0.150064	0.483993	0.135094	0.529094	-0.337271	0.107025	-0.412341	0.0452507	0.446719	0.028641	-0.080586	0.708164	0.175077	0.413209	0.442492	0.0303699	-0.402368	0.0512644	-0.485065	0.0162831	0.345353	0.0983581	-0.0936509	0.663373	0.284311	0.178154
ENSG00000225206	1	-0.0412881	0.848093	0.166776	0.436042	0.0965386	0.653616	-0.526125	0.00827036	-0.527122	0.00812711	-0.295899	0.160353	0.423366	0.0392618	-0.259686	0.22041	0.636422	0.000827699	0.240095	0.258452	-0.421967	0.0399848	0.224355	0.291906	-0.59485	0.00217	-0.677128	0.000278814	-0.277	0.190062	0.497318	0.0134144	-0.322022	0.124889	0.313873	0.135276	-0.287344	0.173367	-0.128849	0.548479	-0.281659	0.182413	0.464441	0.0222295	0.0512864	0.811885	0.168782	0.430463
ENSG00000162627	22	-0.391826	0.0582792	-0.0368594	0.86423	0.419957	0.0410425	-0.689502	0.000193664	-0.70886	0.000105599	-0.301405	0.152348	0.602567	0.00183251	-0.0877164	0.683591	0.827722	6.01816e-07	0.450908	0.0270063	-0.156906	0.464049	0.24001	0.258625	-0.534232	0.00716368	-0.651144	0.000568669	-0.191605	0.369767	0.578277	0.00307688	-0.114907	0.592891	0.0481316	0.823273	-0.352147	0.0914851	0.280508	0.184283	-0.241078	0.256448	0.597844	0.00203327	0.0605576	0.778641	0.219256	0.3033
ENSG00000117598	5	-0.0335231	0.876423	0.639948	0.000757874	-0.147437	0.491766	0.236	0.266907	-0.564869	0.00402842	0.417974	0.0421071	0.0319863	0.882049	-0.0686564	0.749903	0.245636	0.24729	-0.457329	0.0246465	-0.127243	0.553517	-0.322336	0.124501	-0.136344	0.525255	-0.452	0.0265926	-0.454583	0.0256346	0.74357	3.12837e-05	0.329339	0.116066	-0.202634	0.342311	0.529306	0.0078203	-0.151665	0.479288	-0.797817	3.01616e-06	0.275097	0.19325	0.294408	0.16257	0.730575	5.03934e-05
ENSG00000117600	5	0.123356	0.565794	0.64039	0.000749479	-0.264366	0.211906	0.107829	0.616006	-0.532845	0.00734382	0.172212	0.421013	0.11604	0.589225	-0.22567	0.289014	0.32124	0.125859	-0.349461	0.0941578	-0.450813	0.0270426	-0.257781	0.223934	-0.428018	0.0369301	-0.551283	0.00523453	-0.462851	0.0227525	0.657214	0.000484342	0.0640642	0.766161	0.159234	0.457359	0.276532	0.190844	-0.415844	0.0432752	-0.700998	0.000135853	0.262391	0.215468	0.222174	0.296747	0.504062	0.0120217
ENSG00000099260	10	-0.0789988	0.713673	-0.450928	0.0269986	0.271462	0.19944	-0.503455	0.0121419	0.15364	0.473516	-0.289796	0.169564	0.144467	0.500626	-0.147634	0.491179	0.208442	0.328355	0.531805	0.00748129	0.0467113	0.828411	0.44874	0.0278427	0.0215001	0.920569	-0.0535217	0.803839	0.128801	0.548631	-0.190079	0.373662	-0.414198	0.0441947	0.175163	0.412976	-0.581552	0.00287587	0.263009	0.21435	0.471159	0.0201259	0.277808	0.188721	-0.267642	0.206088	-0.472897	0.0196089
ENSG00000156869	22	0.203923	0.339185	0.438622	0.0320251	-0.189085	0.376215	-0.294568	0.16233	-0.38275	0.0648924	0.0904916	0.674109	0.0873452	0.684863	-0.515793	0.00988324	0.524844	0.00845767	-0.0135881	0.949753	-0.448218	0.0280473	0.334021	0.110664	-0.344519	0.0992276	-0.737888	3.8664e-05	-0.564623	0.00404803	0.655755	0.000503554	-0.449285	0.0276304	0.316859	0.1314	-0.135243	0.528637	-0.298606	0.156381	-0.369941	0.0751862	0.600783	0.00190622	-0.237292	0.264222	0.145108	0.498708
ENSG00000162688	2	-0.0990393	0.645211	0.246432	0.245712	0.114949	0.592754	-0.249589	0.239521	-0.602304	0.00184321	-0.145629	0.497149	0.462933	0.0227253	-0.0245379	0.909388	0.413449	0.0446183	-0.0717043	0.739169	-0.241659	0.255269	-0.0672245	0.754962	-0.479504	0.0177406	-0.522244	0.00884842	-0.0668342	0.756342	0.521083	0.0090277	0.135262	0.528577	0.169162	0.429411	0.122163	0.569584	-0.127648	0.552245	-0.560664	0.00437374	0.378859	0.067898	0.278328	0.187861	0.322045	0.124861
ENSG00000117620	7	-0.241162	0.256278	-0.124242	0.562982	0.490685	0.0149107	-0.495003	0.0139218	-0.521871	0.00890568	-0.383726	0.0641548	0.642226	0.000715506	0.00134972	0.995006	0.319176	0.128449	0.0584549	0.78615	0.283901	0.178808	0.189901	0.374119	-0.468703	0.0208754	-0.363784	0.0805549	0.292463	0.165494	0.366399	0.0782402	0.214105	0.315083	0.151251	0.480502	0.126478	0.555922	-0.0266505	0.901622	-0.374726	0.0712054	0.491007	0.014835	0.626555	0.00105332	0.468381	0.0209753
ENSG00000156875	3	0.230632	0.278255	0.218146	0.305816	-0.13916	0.516651	0.381415	0.0659116	0.185872	0.384527	0.381324	0.0659814	-0.321309	0.125774	-0.199794	0.349263	-0.429565	0.0361795	-0.51904	0.00935065	0.446429	0.0287571	-0.051131	0.812445	0.369681	0.0754072	0.148778	0.487789	0.0153615	0.943205	0.104824	0.625931	0.228919	0.281941	-0.134529	0.530835	0.571898	0.00350263	-0.285357	0.176492	-0.217645	0.306955	0.00630894	0.976659	0.0103835	0.961593	0.379572	0.0673395
ENSG00000156876	6	0.121318	0.572278	-0.0596473	0.781889	-0.0546735	0.7997	-0.0889943	0.679219	0.0662554	0.758391	-0.222664	0.295654	0.100601	0.639984	-0.0400413	0.85263	-0.0494461	0.818524	-0.00428176	0.984158	-0.0905363	0.673957	0.134237	0.531734	-0.0648626	0.763327	-0.0247598	0.908572	0.156475	0.465292	-0.0702358	0.744335	-0.0300696	0.889073	0.276214	0.191376	-0.0450841	0.834307	-0.0557315	0.795903	0.00994235	0.963224	0.044921	0.834898	0.10482	0.625943	-0.148564	0.488423
ENSG00000122435	17	0.510933	0.0107273	0.0726137	0.735975	-0.122525	0.568434	-0.333802	0.110913	0.0841606	0.695808	-0.319009	0.12866	0.180446	0.3988	-0.582742	0.00280566	-0.0184249	0.931903	-0.122431	0.568733	-0.204812	0.337037	0.685696	0.000217034	-0.306019	0.145862	-0.394313	0.0565612	0.106294	0.621068	0.0870168	0.685989	-0.451919	0.026623	0.81625	1.15541e-06	-0.0448562	0.835133	-0.58214	0.00284101	-0.12677	0.555003	0.442103	0.0305332	0.0988751	0.645762	-0.190613	0.372296
ENSG00000122477	22	0.379027	0.0677656	0.110934	0.60582	-0.310576	0.13965	0.302958	0.150142	0.327524	0.11821	0.0571546	0.790803	-0.212784	0.318148	-0.131634	0.539794	-0.407712	0.0479695	-0.29625	0.159834	-0.0854254	0.691454	-0.0177885	0.934249	0.151057	0.481072	0.160779	0.45295	0.102526	0.633562	-0.21739	0.307537	-0.017909	0.933805	0.253904	0.231225	0.200154	0.348378	-0.311197	0.138819	-0.0191366	0.929278	-0.16673	0.436171	0.104167	0.628108	-0.219485	0.302783
ENSG00000137992	2	-0.184501	0.388105	0.101809	0.63595	0.119879	0.576879	0.0644943	0.764634	-0.446163	0.0288638	-0.256789	0.225785	0.455809	0.0251896	0.407274	0.0482331	0.0144991	0.946389	-0.242887	0.252788	0.0185743	0.931351	-0.496315	0.0136324	-0.46513	0.0220059	-0.0533414	0.804487	0.296558	0.15938	0.135659	0.527358	0.528214	0.00797252	0.065503	0.761056	0.363091	0.0811768	-0.184532	0.388024	-0.506241	0.011598	-0.0140111	0.948191	0.653935	0.000528443	0.51109	0.0106993
ENSG00000137996	1	0.338772	0.105374	0.291465	0.16701	-0.204965	0.336669	-0.278702	0.187243	-0.148091	0.489825	0.0558959	0.795314	0.062755	0.770814	-0.591607	0.00232685	0.269771	0.202364	-0.111609	0.603614	-0.240166	0.258308	0.573118	0.00341759	-0.123871	0.564159	-0.607507	0.00164085	-0.331484	0.113567	0.458169	0.0243505	-0.455008	0.0254793	0.409373	0.0469795	-0.0408975	0.849513	-0.223093	0.294702	-0.281712	0.182327	0.618298	0.00128091	-0.246305	0.245963	-0.00303171	0.988783
ENSG00000079335	22	-0.672105	0.000321725	-0.244239	0.250073	0.605793	0.00170528	-0.51393	0.0102001	-0.648531	0.000608711	-0.322792	0.123938	0.609905	0.00155417	0.393638	0.0570237	0.647967	0.000617672	0.469269	0.0207006	-0.00619369	0.977085	-0.067095	0.75542	-0.485309	0.0162214	-0.245887	0.246791	0.106532	0.620283	0.279887	0.185297	0.254515	0.230066	-0.246266	0.24604	-0.283081	0.180121	0.458329	0.0242944	-0.12809	0.550858	0.279557	0.185837	0.251116	0.236563	0.195573	0.359747
ENSG00000162692	22	-0.0740898	0.7308	0.25612	0.227039	0.0143491	0.946943	-0.351241	0.0923799	-0.520144	0.00917494	-0.0155704	0.942434	0.297852	0.15748	-0.255744	0.227745	0.588426	0.00248998	0.107758	0.616239	-0.323659	0.122874	0.200129	0.348437	-0.414295	0.0441403	-0.599093	0.00197842	-0.36332	0.080971	0.598295	0.00201331	-0.177304	0.407196	0.108933	0.612376	-0.12489	0.560933	-0.0645454	0.764453	-0.338315	0.105875	0.527758	0.0080367	-0.0170376	0.93702	0.186894	0.381872
ENSG00000162694	5	0.116763	0.586891	0.638236	0.000791108	-0.202394	0.342896	-0.059886	0.781037	-0.695594	0.000160813	0.0240248	0.911276	0.332591	0.112294	-0.217455	0.307388	0.42827	0.0368073	-0.357083	0.0867208	-0.444834	0.0294022	-0.118257	0.58208	-0.604255	0.00176495	-0.72427	6.29071e-05	-0.392116	0.0580764	0.764434	1.36851e-05	0.060643	0.778336	0.284884	0.177243	0.30363	0.149195	-0.434786	0.0337358	-0.850461	1.41851e-07	0.429084	0.0364118	0.307503	0.143818	0.613625	0.00142745
ENSG00000162695	2	0.0993147	0.644288	0.0359911	0.867401	0.090761	0.673191	-0.288391	0.171737	-0.232152	0.275011	-0.221276	0.298755	0.339844	0.104207	-0.205571	0.33521	0.101858	0.635788	-0.134916	0.529643	0.118776	0.580413	0.260883	0.218214	-0.247736	0.243142	-0.334608	0.11	0.176641	0.408981	0.295187	0.161409	0.0160803	0.940552	0.329397	0.115997	0.184135	0.389063	-0.245984	0.2466	-0.316988	0.131235	0.530828	0.00761231	0.318152	0.129747	0.216972	0.30849
ENSG00000117543	22	0.216879	0.308703	0.114561	0.594011	-0.258074	0.22339	0.496835	0.0135191	0.331364	0.113706	0.280801	0.183805	-0.34979	0.0938269	0.093644	0.663397	-0.514921	0.0100306	-0.404503	0.0499278	0.123238	0.566169	-0.308431	0.142549	0.354333	0.089352	0.356646	0.0871352	0.106628	0.619965	-0.210438	0.323639	0.209079	0.326846	-0.114654	0.593711	0.369658	0.075427	-0.176081	0.410494	-0.0294818	0.891229	-0.318174	0.129719	0.110962	0.60573	0.0287163	0.894037
ENSG00000170989	4	-0.364931	0.0795337	-0.53568	0.00697974	0.545964	0.0057828	-0.482274	0.0170018	0.0196809	0.927272	-0.315412	0.133269	0.208139	0.329074	0.0532213	0.804919	0.236909	0.265015	0.575323	0.00326823	0.307872	0.143313	0.219288	0.303227	-0.0128802	0.952368	0.094413	0.660793	0.24163	0.255328	-0.152976	0.475453	-0.103215	0.63127	-0.0705019	0.743398	-0.475796	0.0187703	0.32816	0.117455	0.469956	0.0204902	0.146562	0.494368	-0.13789	0.520523	-0.227295	0.285462
ENSG00000118733	24	-0.526624	0.00819842	-0.194752	0.361807	0.352424	0.0912122	0.237538	0.263712	-0.23226	0.274782	-0.0215086	0.920538	0.225886	0.288541	0.720393	7.18894e-05	-0.145567	0.497334	-0.0750432	0.727464	0.4002	0.0526508	-0.612399	0.00146822	0.000521366	0.998071	0.413817	0.0444099	0.423224	0.0393346	-0.152043	0.478179	0.798259	2.95102e-06	-0.535562	0.00699456	0.36141	0.0827003	0.328633	0.116896	-0.156015	0.466622	-0.329045	0.116411	0.557011	0.00469355	0.444045	0.0297253
ENSG00000060718	22	-0.55972	0.00445451	-0.171169	0.423875	0.495236	0.01387	-0.785327	5.47693e-06	-0.748248	2.61698e-05	-0.437031	0.0327259	0.690096	0.000190223	0.147132	0.492672	0.942935	5.52348e-12	0.657148	0.000485188	-0.282923	0.180375	0.146526	0.494474	-0.664839	0.000393898	-0.581213	0.00289617	-0.133074	0.53533	0.445902	0.0289691	-0.126516	0.555804	0.00733116	0.972879	-0.568458	0.00375222	0.410154	0.0465199	-0.107652	0.616589	0.469464	0.0206407	0.0655822	0.760776	0.0554968	0.796745
ENSG00000185946	6	0.054543	0.800169	-0.280252	0.1847	0.195762	0.359273	0.0139448	0.948436	0.259989	0.219852	-0.167361	0.434412	0.062644	0.771209	0.0222516	0.917802	-0.414868	0.0438187	-0.164331	0.442894	0.502059	0.0124223	0.223611	0.293552	0.147027	0.492983	0.310986	0.139101	0.541869	0.00623698	-0.291362	0.167166	0.251136	0.236525	0.107017	0.61868	0.273011	0.196787	-0.101913	0.635604	0.0743427	0.729915	-0.0619105	0.773819	0.364179	0.0802021	0.0504608	0.814862
ENSG00000240038	12	-0.189672	0.374707	0.185313	0.385984	0.16606	0.438041	0.136967	0.523345	-0.347852	0.0957866	0.152395	0.47715	0.144872	0.499414	0.198429	0.352633	0.0284643	0.894962	-0.256985	0.22542	0.188596	0.377471	-0.368795	0.0761648	-0.0993415	0.644198	-0.0480491	0.823571	0.0262155	0.903221	0.326871	0.118989	0.444553	0.029517	-0.281142	0.183251	0.422249	0.039838	-0.0779833	0.717205	-0.419334	0.0413748	-0.0679696	0.752328	0.411084	0.0459772	0.518982	0.00935997
ENSG00000198890	5	-0.149694	0.485084	0.177411	0.40691	0.0891805	0.678583	0.131562	0.540017	-0.260807	0.218353	0.217937	0.30629	0.0646272	0.764162	0.0879624	0.682748	0.0688086	0.749366	-0.187764	0.379618	0.0160387	0.940705	-0.132541	0.53698	-0.0814392	0.705208	-0.0452285	0.833783	-0.0474594	0.825704	0.26744	0.206444	0.330231	0.115022	-0.194636	0.362098	0.278145	0.188163	-0.0389521	0.856598	-0.339834	0.104218	-0.00346495	0.98718	0.333472	0.111288	0.281528	0.182624
ENSG00000162631	4	-0.807792	1.81726e-06	-0.649606	0.000591966	0.831477	4.81121e-07	-0.747312	2.71292e-05	-0.518542	0.00943073	-0.639064	0.000774875	0.767096	1.2242e-05	0.484149	0.0165161	0.642416	0.000712055	0.816492	1.14015e-06	0.201773	0.34441	-0.0710343	0.741524	-0.494198	0.014102	-0.0703533	0.743921	0.363533	0.0807795	-0.0305968	0.88714	0.154074	0.472251	-0.251484	0.235853	-0.592385	0.00228834	0.695343	0.000162063	0.243061	0.252438	0.137809	0.520769	0.24494	0.248674	0.0192905	0.928711
ENSG00000224550	22	0.0538387	0.802699	0.0502703	0.815549	-0.0591119	0.783801	-0.050747	0.81383	-0.0481364	0.823256	0.0389151	0.856733	0.0269164	0.900645	-0.208416	0.328416	0.0840066	0.696339	0.0174885	0.935356	-0.0251167	0.90726	-0.0320594	0.881781	0.0398249	0.853418	-0.125136	0.560154	-0.115414	0.591248	0.133006	0.53554	-0.0788457	0.714205	-0.0116646	0.956859	-0.0362981	0.86628	0.0979842	0.648753	-0.0427822	0.842661	0.0233586	0.913727	-0.0323958	0.880549	0.0375095	0.861858
ENSG00000134215	10	0.0113594	0.957987	0.469061	0.0207647	-0.184251	0.38876	0.469075	0.0207605	-0.12164	0.571252	0.692842	0.000174996	-0.350511	0.0931064	-0.0654745	0.761157	-0.124906	0.560882	-0.519663	0.00925121	0.235854	0.267212	-0.208588	0.32801	0.388913	0.0603424	-0.041966	0.845627	-0.359298	0.0846449	0.443189	0.0300794	0.344511	0.0992364	-0.437913	0.032336	0.604974	0.00173683	-0.0229259	0.91532	-0.465655	0.0218368	0.112584	0.600435	-0.00393923	0.985425	0.500241	0.0127953
ENSG00000085491	3	-0.211899	0.320214	-0.479698	0.0176882	0.484347	0.0164654	-0.7554	1.97708e-05	-0.124055	0.563577	-0.462971	0.0227127	0.438423	0.0321121	-0.119459	0.578222	0.432198	0.0349303	0.593229	0.00224724	0.0837975	0.69706	0.674048	0.000304493	-0.194388	0.362721	-0.266	0.208991	0.195644	0.359569	0.00320029	0.988159	-0.337835	0.106402	0.189873	0.37419	-0.544074	0.0059888	0.384954	0.0632359	0.302568	0.150694	0.528884	0.00787887	-0.0541258	0.801667	-0.292589	0.165304
ENSG00000162636	15	0.42523	0.0383139	0.878102	1.71355e-08	-0.585562	0.00264506	0.56548	0.00398023	-0.138846	0.517607	0.721783	6.85474e-05	-0.455277	0.0253819	-0.383752	0.0641353	-0.117498	0.584522	-0.777952	7.65124e-06	-0.240113	0.258415	-0.140705	0.511962	0.182581	0.393149	-0.343757	0.100027	-0.619991	0.00123109	0.633439	0.000891041	0.0995971	0.643342	-0.0169424	0.937371	0.691138	0.000184315	-0.526546	0.00820967	-0.724139	6.31929e-05	0.141938	0.508231	-0.0358357	0.867969	0.474024	0.0192792
ENSG00000162639	6	-0.283806	0.178959	-0.357857	0.0859911	0.267223	0.206826	-0.0773262	0.719494	-0.0277887	0.897442	-0.318826	0.128892	0.279459	0.185998	0.428648	0.0366233	-0.0410654	0.848903	0.217417	0.307474	0.14235	0.506988	-0.180929	0.397516	-0.0623926	0.772103	0.250459	0.237832	0.37919	0.0676383	-0.296991	0.158742	0.263243	0.213926	-0.126158	0.55693	-0.0969229	0.652322	0.311947	0.13782	0.175175	0.412944	-0.181597	0.395747	0.246739	0.245106	0.0175706	0.935053
ENSG00000134186	11	0.113536	0.59734	-0.466452	0.021582	0.245553	0.247453	-0.134865	0.529801	0.441553	0.0307654	-0.223013	0.294879	-0.00962819	0.964385	-0.129819	0.545448	-0.395634	0.0556649	0.0728467	0.735157	0.541957	0.00622681	0.335925	0.108521	0.286386	0.17487	0.31634	0.132069	0.497464	0.0133828	-0.437656	0.0324494	-0.0681579	0.751663	0.147821	0.490627	-0.0342575	0.873737	0.0439918	0.838269	0.391141	0.0587591	0.0899883	0.675825	0.0745124	0.729321	-0.183715	0.390164
ENSG00000116266	15	0.114331	0.594758	-0.296586	0.159338	0.175942	0.410867	-0.261224	0.21759	0.290814	0.168003	-0.151811	0.478861	0.00872052	0.967741	-0.295508	0.160932	-0.098787	0.646057	0.143198	0.504435	0.191237	0.370705	0.581807	0.00286073	0.107796	0.616115	0.0485944	0.8216	0.239431	0.259812	-0.173554	0.417349	-0.224746	0.291044	0.255762	0.227712	-0.185039	0.386699	-0.0402233	0.851967	0.271998	0.198519	0.157054	0.46362	-0.0557774	0.795738	-0.31239	0.137231
ENSG00000121957	22	0.0600773	0.780354	0.384629	0.0634782	-0.0649831	0.7629	-0.468266	0.0210109	-0.581142	0.0029004	-0.0487847	0.820913	0.299392	0.155241	-0.423001	0.039449	0.727052	5.70852e-05	0.14121	0.510431	-0.486824	0.0158428	0.324973	0.121273	-0.531116	0.00757356	-0.855484	9.98336e-08	-0.553803	0.00499043	0.70745	0.000110544	-0.432468	0.034804	0.324322	0.122065	-0.241069	0.256466	-0.183124	0.391717	-0.416262	0.0430442	0.661485	0.000431685	-0.173823	0.416615	0.180295	0.399201
ENSG00000121940	4	-0.202296	0.343134	-0.384562	0.0635282	0.277904	0.188562	-0.201014	0.346266	0.169302	0.429023	-0.108144	0.614971	-0.0122465	0.954709	0.128139	0.550704	0.0547213	0.799528	0.397295	0.0545534	0.191478	0.370092	0.19357	0.364784	0.166818	0.435925	0.178013	0.405293	0.127418	0.552966	-0.257362	0.224716	-0.0966071	0.653386	-0.133291	0.534659	-0.334862	0.109714	0.338497	0.105676	0.432213	0.0349233	0.0690292	0.748588	-0.18969	0.37466	-0.263234	0.213942
ENSG00000085433	22	0.597853	0.00203283	0.342561	0.101291	-0.548411	0.00552481	0.704993	0.000119648	0.492207	0.0145558	0.334238	0.110418	-0.496048	0.0136909	-0.175243	0.412759	-0.791005	4.19668e-06	-0.744692	2.99829e-05	0.133026	0.535479	-0.190916	0.371524	0.361725	0.0824135	0.329513	0.115861	0.0601306	0.780164	-0.239519	0.259631	0.117351	0.584994	0.162483	0.448109	0.637118	0.000813504	-0.59823	0.00201615	-0.167864	0.43301	-0.306959	0.144565	0.0985594	0.646821	0.168659	0.430804
ENSG00000197780	7	-0.307054	0.144434	-0.243933	0.250687	0.426657	0.0376007	-0.662023	0.000425429	-0.538966	0.00657668	-0.657318	0.000482992	0.748181	2.62367e-05	0.169103	0.429574	0.544324	0.00596122	0.42295	0.0394753	-0.163106	0.446347	0.125317	0.559585	-0.664429	0.00039836	-0.40104	0.0521104	0.235694	0.267545	0.172575	0.42002	-0.0259816	0.90408	0.277381	0.18943	-0.329999	0.115293	0.143544	0.503394	-0.122412	0.568793	0.400789	0.0522709	0.366318	0.0783116	0.0634319	0.768407
ENSG00000215717	22	0.568397	0.00375677	0.211478	0.321197	-0.423181	0.0393564	0.448241	0.0280381	0.428697	0.0365995	0.0625084	0.771691	-0.300818	0.153187	-0.197894	0.35396	-0.645761	0.000653799	-0.556782	0.00471422	0.0340309	0.874565	-0.0334129	0.876826	0.149149	0.486693	0.224204	0.29224	0.190365	0.372932	-0.243671	0.251211	0.0280302	0.896555	0.353378	0.0902786	0.45553	0.0252901	-0.66407	0.000402299	-0.0991895	0.644708	-0.209379	0.326136	0.137441	0.521896	0.0286421	0.89431
ENSG00000116299	15	0.646166	0.000647036	0.78296	6.10581e-06	-0.707524	0.000110278	0.481346	0.0172466	0.105724	0.622952	0.638068	0.000794438	-0.541789	0.00624614	-0.614127	0.00141106	-0.185359	0.385864	-0.659315	0.000457785	-0.311147	0.138886	0.0748929	0.727989	0.284489	0.17787	-0.341132	0.102817	-0.652077	0.000554936	0.437857	0.0323606	-0.247944	0.242733	0.199207	0.350709	0.455434	0.0253248	-0.508327	0.0112039	-0.460148	0.0236643	0.134753	0.530145	-0.337019	0.107305	0.171197	0.423798
ENSG00000031698	2	0.694735	0.000165127	0.199024	0.351161	-0.640813	0.000741536	0.262271	0.215685	0.708239	0.00010775	0.370198	0.0749687	-0.717122	8.03208e-05	-0.602623	0.00183021	-0.359091	0.0848376	-0.149932	0.484384	-0.255685	0.227857	0.450343	0.0272222	0.549122	0.00545178	0.0474939	0.825579	-0.401585	0.0517619	-0.241662	0.255262	-0.70904	0.00010498	0.286278	0.175039	-0.16077	0.452973	-0.231985	0.275368	0.37996	0.0670365	-0.0335645	0.876272	-0.740769	3.47501e-05	-0.581048	0.00290609
ENSG00000143126	3	0.241952	0.254676	0.220401	0.300719	-0.469501	0.0206294	0.765509	1.30855e-05	0.511502	0.0106256	0.406245	0.0488571	-0.634746	0.000862789	0.161721	0.45027	-0.586389	0.00259942	-0.368373	0.0765269	-0.152819	0.475911	-0.452913	0.0262506	0.422694	0.0396075	0.553275	0.00504077	-0.094895	0.659163	-0.407549	0.0480676	0.164011	0.443796	-0.181501	0.396001	0.249221	0.240236	-0.213166	0.317261	0.14495	0.49918	-0.731713	4.83857e-05	-0.146311	0.495115	-0.211312	0.321587
ENSG00000134222	22	-0.198807	0.351697	0.017879	0.933916	0.162715	0.447455	-0.599684	0.00195292	-0.498619	0.0131359	-0.364109	0.0802642	0.410712	0.0461933	-0.0465938	0.828837	0.764161	1.38414e-05	0.513459	0.0102816	-0.540287	0.00642019	0.22868	0.282458	-0.575002	0.00328966	-0.59728	0.00205842	-0.323282	0.123336	0.337101	0.107213	-0.404133	0.0501575	0.202036	0.343768	-0.584642	0.00269657	0.188341	0.378128	-0.0500612	0.816304	0.389801	0.0597073	-0.113579	0.5972	-0.0816192	0.704585
ENSG00000134243	7	-0.687454	0.00020595	-0.433077	0.0345207	0.732758	4.66028e-05	-0.652009	0.000555932	-0.705197	0.000118869	-0.705831	0.000116471	0.91625	3.31264e-10	0.491439	0.0147339	0.581556	0.00287566	0.525067	0.00842477	0.128023	0.551068	-0.218586	0.304818	-0.747847	2.65774e-05	-0.193902	0.363947	0.421594	0.0401795	0.116397	0.58807	0.315183	0.133566	-0.0579936	0.7878	-0.298172	0.157013	0.359515	0.0844434	-0.112544	0.600565	0.146514	0.494511	0.528069	0.00799293	0.329868	0.115446
ENSG00000143106	22	-0.656686	0.00049122	-0.439425	0.0316757	0.626522	0.00105417	-0.614184	0.00140921	-0.370561	0.0746609	-0.180326	0.399118	0.379921	0.067067	0.193718	0.364411	0.637613	0.000803515	0.690567	0.00018753	0.243366	0.251823	0.20717	0.331382	-0.0798088	0.71086	-0.159758	0.455861	-0.00996818	0.963129	0.182592	0.393119	-0.0104061	0.96151	-0.406631	0.0486225	-0.508829	0.0111109	0.775064	8.69193e-06	0.258204	0.22315	0.365852	0.0787203	-0.137539	0.521594	-0.0185193	0.931554
ENSG00000143028	22	0.2082	0.32893	0.0529044	0.806059	-0.0735725	0.732612	-0.475272	0.0189197	-0.125619	0.55863	-0.190648	0.372207	0.164434	0.442602	-0.460523	0.023536	0.41579	0.0433049	0.267867	0.205691	-0.407027	0.0483822	0.473439	0.0194498	-0.317676	0.130354	-0.510735	0.0107631	-0.262938	0.214478	0.222843	0.295258	-0.612351	0.00146984	0.482235	0.0170122	-0.446672	0.0286597	-0.151817	0.478841	0.0380803	0.859776	0.501976	0.012439	-0.242208	0.254158	-0.280587	0.184154
[truncated: 14,080 more rows]
[truncated: 10 more columns]

## Sheet: Supplementary Table 3
Supplementary Table 3. lncRNAs identified from lncRNA-mRNA co-expression networks Median rank: Degree of preservation, the lower the rank the more preserved a module is Degree: Degree of centrality to measure gene connectedness in the network, the higher the degree the more connected a gene is Modular ranked by degree: Ranking of each gene within its module based on the degree of centrality Drug_…
[truncated: 18 more rows]

[truncated: 1 more sheets: Supplementary Table 4]
