# Supplementary material for: Co-Expression Networks Unveiled Long Non-Coding RNAs as Molecular Targets of Drugs Used to Treat Bipolar Disorder
Source: Front Pharmacol. 2022 Apr 8;13:873271. doi: 10.3389/fphar.2022.873271 (PMC9024411; doi:10.3389/fphar.2022.873271)
Supplement: Supplementary file 4 [file DataSheet2.xlsx]

## Sheet: Readme
Supplementary Table 5. Functional enrichment analysis of 6 key modules based on Gene Onotology terms belonging to biological processes
Abbreviations:
Enrichment analysis with GO terms belonging to biological processes.
GeneRatio - ratio of input genes that are annotated in a term.
BgRatio - ratio of all genes that are annotated in this term.
qvalue - FDR adjusted p-value. geneID - list of genes found in a term

## Sheet: Module 1
	ID	Description	GeneRatio	BgRatio	pvalue	qvalue	geneID	Count
GO:0018393	GO:0018393	internal peptidyl-lysine acetylation	17/722	164/18866	0.00018908	0.334451	10891/23522/80314/93624/90780/79969/23774/9329/51147/10847/11091/84289/2625/112869/8861/6871/1487	17
GO:0006505	GO:0006505	GPI anchor metabolic process	7/722	33/18866	0.000208955	0.334451	84720/2822/51604/23556/8813/93210/128869	7
GO:0006475	GO:0006475	internal protein amino acid acetylation	17/722	166/18866	0.000218793	0.334451	10891/23522/80314/93624/90780/79969/23774/9329/51147/10847/11091/84289/2625/112869/8861/6871/1487	17
GO:0018394	GO:0018394	peptidyl-lysine acetylation	17/722	172/18866	0.000333621	0.334451	10891/23522/80314/93624/90780/79969/23774/9329/51147/10847/11091/84289/2625/112869/8861/6871/1487	17
GO:0016573	GO:0016573	histone acetylation	16/722	159/18866	0.00040426	0.334451	10891/23522/80314/93624/90780/23774/9329/51147/10847/11091/84289/2625/112869/8861/6871/1487	16
GO:0043966	GO:0043966	histone H3 acetylation	9/722	60/18866	0.000430915	0.334451	23522/23774/51147/11091/84289/2625/112869/8861/6871	9
GO:1900449	GO:1900449	regulation of glutamate receptor signaling pathway	9/722	64/18866	0.000700842	0.412779	10891/5923/6376/254263/54800/27092/54413/2890/50944	9
GO:0009895	GO:0009895	negative regulation of catabolic process	25/722	323/18866	0.000709114	0.412779	10135/1153/493/11180/101927423/10891/2931/114609/2822/9704/7249/9759/5300/2272/10140/10949/5207/10605/29997/221662/80011/79142/10193/32/10869	25
GO:0031929	GO:0031929	TOR signaling	13/722	124/18866	0.000937559	0.485118	1609/55654/2931/153129/7249/2625/9894/23334/94056/10325/23304/121268/54468	13
GO:0006506	GO:0006506	GPI anchor biosynthetic process	6/722	32/18866	0.0011896	0.505929	84720/51604/23556/8813/93210/128869	6
GO:0042181	GO:0042181	ketone biosynthetic process	7/722	44/18866	0.00130161	0.505929	1609/10891/9563/56997/51117/5978/23590	7
GO:0031330	GO:0031330	negative regulation of cellular catabolic process	21/722	265/18866	0.00137082	0.505929	10135/1153/493/11180/101927423/2931/114609/2822/9704/7249/2272/10140/10949/10605/29997/221662/80011/79142/10193/32/10869	21
GO:0043473	GO:0043473	pigmentation	11/722	99/18866	0.00141235	0.505929	388552/9896/81839/9230/55212/23557/26276/84343/23334/55330/129880	11
GO:0106070	GO:0106070	regulation of adenylate cyclase-activating G protein-coupled receptor signaling pathway	4/722	14/18866	0.00156627	0.516168	493/333/2931/4987	4
GO:0018205	GO:0018205	peptidyl-lysine modification	28/722	405/18866	0.0019615	0.516168	23067/10891/5352/23522/80314/7329/93624/90780/26276/53335/79969/23774/221143/9329/51147/10847/11091/9759/84289/9757/2625/112869/8861/55818/6871/57178/11097/1487	28
GO:0006473	GO:0006473	protein acetylation	17/722	203/18866	0.00212601	0.516168	10891/23522/80314/93624/90780/79969/23774/9329/51147/10847/11091/84289/2625/112869/8861/6871/1487	17
GO:0032400	GO:0032400	melanosome localization	5/722	25/18866	0.00227363	0.516168	388552/9230/55212/26276/129880	5
GO:0010906	GO:0010906	regulation of glucose metabolic process	12/722	121/18866	0.00233586	0.516168	90007/1609/140710/10891/2931/89801/8660/2822/11091/5207/79660/32	12
GO:0062208	GO:0062208	positive regulation of pattern recognition receptor signaling pathway	6/722	37/18866	0.00259535	0.516168	9258/114609/85364/57142/7099/9698	6
GO:0034404	GO:0034404	nucleobase-containing small molecule biosynthetic process	11/722	107/18866	0.00263861	0.516168	29922/8622/215/132/2272/4968/3094/4832/3615/7084/956	11
GO:0035304	GO:0035304	regulation of protein dephosphorylation	13/722	139/18866	0.00264311	0.516168	94274/55370/9258/3672/151242/5300/9701/10842/79660/84988/23523/186/121665	13
GO:0051875	GO:0051875	pigment granule localization	5/722	26/18866	0.00272749	0.516168	388552/9230/55212/26276/129880	5
GO:0098781	GO:0098781	ncRNA transcription	11/722	109/18866	0.00305133	0.516168	56257/5430/9329/8178/6597/5452/29997/26173/55506/80789/6621	11
GO:0099601	GO:0099601	regulation of neurotransmitter receptor activity	9/722	79/18866	0.00315436	0.516168	10891/5923/254263/54800/27092/23467/54413/2890/50944	9
GO:0043543	GO:0043543	protein acylation	19/722	248/18866	0.00330425	0.516168	10891/23522/80314/9397/93624/90780/58515/79969/23774/9329/51147/10847/11091/84289/2625/112869/8861/6871/1487	19
GO:0010566	GO:0010566	regulation of ketone biosynthetic process	4/722	17/18866	0.00339866	0.516168	1609/10891/9563/5978	4
GO:0033059	GO:0033059	cellular pigmentation	7/722	52/18866	0.00349132	0.516168	388552/9230/55212/23557/26276/55330/129880	7
GO:0009247	GO:0009247	glycolipid biosynthetic process	8/722	66/18866	0.00358446	0.516168	84720/81849/30815/51604/23556/8813/93210/128869	8
GO:0033866	GO:0033866	nucleoside bisphosphate biosynthetic process	8/722	67/18866	0.00393721	0.516168	84869/79993/2954/60490/9061/10861/32/25874	8
GO:0034030	GO:0034030	ribonucleoside bisphosphate biosynthetic process	8/722	67/18866	0.00393721	0.516168	84869/79993/2954/60490/9061/10861/32/25874	8
GO:0034033	GO:0034033	purine nucleoside bisphosphate biosynthetic process	8/722	67/18866	0.00393721	0.516168	84869/79993/2954/60490/9061/10861/32/25874	8
GO:0016570	GO:0016570	histone modification	30/722	468/18866	0.00423307	0.516168	23067/10891/23522/80314/93624/90780/10336/7324/27005/23774/6795/9329/51147/23133/10847/11091/55100/9759/84289/5978/9757/2625/112869/84333/171023/8861/55818/23304/6871/1487	30
GO:0006337	GO:0006337	nucleosome disassembly	4/722	18/18866	0.00423892	0.516168	6597/8289/4778/92815	4
GO:0046885	GO:0046885	regulation of hormone biosynthetic process	4/722	18/18866	0.00423892	0.516168	1609/10891/9563/5978	4
GO:0010675	GO:0010675	regulation of cellular carbohydrate metabolic process	13/722	148/18866	0.00453823	0.516168	90007/1609/140710/10891/2931/89801/8660/2822/11091/9759/5207/79660/32	13
GO:0046488	GO:0046488	phosphatidylinositol metabolic process	15/722	185/18866	0.00509698	0.516168	84725/9896/84720/10380/22979/84668/2822/51604/23556/9807/8813/2247/93210/128869/23396	15
GO:0048490	GO:0048490	anterograde synaptic vesicle transport	4/722	19/18866	0.00520881	0.516168	388552/23557/254263/55330	4
GO:0099514	GO:0099514	synaptic vesicle cytoskeletal transport	4/722	19/18866	0.00520881	0.516168	388552/23557/254263/55330	4
GO:0099517	GO:0099517	synaptic vesicle transport along microtubule	4/722	19/18866	0.00520881	0.516168	388552/23557/254263/55330	4
GO:0031943	GO:0031943	regulation of glucocorticoid metabolic process	3/722	10/18866	0.00547472	0.516168	1609/9563/5978	3
GO:0034651	GO:0034651	cortisol biosynthetic process	3/722	10/18866	0.00547472	0.516168	1609/9563/5978	3
GO:1902645	GO:1902645	tertiary alcohol biosynthetic process	3/722	10/18866	0.00547472	0.516168	1609/9563/5978	3
GO:0061462	GO:0061462	protein localization to lysosome	6/722	43/18866	0.00560839	0.516168	27183/3920/27092/23334/57142/23163	6
GO:0032006	GO:0032006	regulation of TOR signaling	10/722	102/18866	0.00568319	0.516168	1609/55654/2931/153129/7249/9894/23334/10325/23304/54468	10
GO:0097120	GO:0097120	receptor localization to synapse	7/722	57/18866	0.00585599	0.516168	27020/9211/254263/116841/27092/55333/3265	7
GO:0006356	GO:0006356	regulation of transcription by RNA polymerase I	5/722	31/18866	0.00601947	0.516168	23133/6597/56919/29997/55506	5
GO:0016569	GO:0016569	covalent chromatin modification	30/722	481/18866	0.00620602	0.516168	23067/10891/23522/80314/93624/90780/10336/7324/27005/23774/6795/9329/51147/23133/10847/11091/55100/9759/84289/5978/9757/2625/112869/84333/171023/8861/55818/23304/6871/1487	30
GO:0031498	GO:0031498	chromatin disassembly	4/722	20/18866	0.00631669	0.516168	6597/8289/4778/92815	4
GO:0032986	GO:0032986	protein-DNA complex disassembly	4/722	20/18866	0.00631669	0.516168	6597/8289/4778/92815	4
GO:1902644	GO:1902644	tertiary alcohol metabolic process	4/722	20/18866	0.00631669	0.516168	1609/84869/9563/5978	4
GO:0009150	GO:0009150	purine ribonucleotide metabolic process	26/722	401/18866	0.00643731	0.516168	29922/8622/10891/9567/498/84869/5571/79993/215/10380/132/2954/9759/3094/5207/60490/9061/51341/84693/4832/10861/3615/32/25874/11097/3155	26
GO:1902373	GO:1902373	negative regulation of mRNA catabolic process	7/722	58/18866	0.00644532	0.516168	1153/114609/9704/10140/10949/10605/221662	7
GO:0035303	GO:0035303	regulation of dephosphorylation	16/722	209/18866	0.00673247	0.516168	94274/55370/9258/2822/8178/3672/151242/5300/9701/10842/163882/79660/84988/23523/186/121665	16
GO:0033865	GO:0033865	nucleoside bisphosphate metabolic process	12/722	138/18866	0.00677345	0.516168	84869/79993/215/10380/2954/60490/9061/84693/10861/32/25874/3155	12
GO:0033875	GO:0033875	ribonucleoside bisphosphate metabolic process	12/722	138/18866	0.00677345	0.516168	84869/79993/215/10380/2954/60490/9061/84693/10861/32/25874/3155	12
GO:0034032	GO:0034032	purine nucleoside bisphosphate metabolic process	12/722	138/18866	0.00677345	0.516168	84869/79993/215/10380/2954/60490/9061/84693/10861/32/25874/3155	12
GO:0009152	GO:0009152	purine ribonucleotide biosynthetic process	14/722	173/18866	0.00679037	0.516168	29922/10891/498/84869/79993/132/2954/60490/9061/4832/10861/3615/32/25874	14
GO:0006650	GO:0006650	glycerophospholipid metabolic process	23/722	343/18866	0.00681027	0.516168	1609/84725/9896/84720/57026/10380/22979/8398/84668/2822/1607/51604/23556/9807/9468/8895/64900/23446/8813/2247/93210/128869/23396	23
GO:0032350	GO:0032350	regulation of hormone metabolic process	5/722	32/18866	0.00691389	0.516168	1609/10891/9563/5978/2625	5
GO:0062014	GO:0062014	negative regulation of small molecule metabolic process	10/722	105/18866	0.00695409	0.516168	51141/140710/493/10891/2931/9759/5978/5207/85300/32	10
GO:0010677	GO:0010677	negative regulation of cellular carbohydrate metabolic process	6/722	45/18866	0.00702643	0.516168	90007/140710/10891/2931/9759/5207	6
GO:0006109	GO:0006109	regulation of carbohydrate metabolic process	16/722	210/18866	0.00703793	0.516168	90007/1609/140710/10891/5571/2931/89801/8660/2822/11091/9759/5207/51341/79660/32/11097	16
GO:0006183	GO:0006183	GTP biosynthetic process	3/722	11/18866	0.00731549	0.516168	29922/4832/3615	3
GO:0034650	GO:0034650	cortisol metabolic process	3/722	11/18866	0.00731549	0.516168	1609/9563/5978	3
GO:0090030	GO:0090030	regulation of steroid hormone biosynthetic process	3/722	11/18866	0.00731549	0.516168	1609/9563/5978	3
GO:0106072	GO:0106072	negative regulation of adenylate cyclase-activating G protein-coupled receptor signaling pathway	3/722	11/18866	0.00731549	0.516168	493/333/4987	3
GO:0046474	GO:0046474	glycerophospholipid biosynthetic process	17/722	230/18866	0.00748564	0.52029	1609/84725/9896/84720/8398/1607/51604/23556/9468/8895/64900/23446/8813/2247/93210/128869/23396	17
GO:0010823	GO:0010823	negative regulation of mitochondrion organization	7/722	60/18866	0.00775481	0.531073	8996/10891/7249/3998/28978/25994/10193	7
GO:0120255	GO:0120255	olefinic compound biosynthetic process	5/722	33/18866	0.00789718	0.532984	1609/10891/9563/5978/59344	5
GO:0045017	GO:0045017	glycerolipid biosynthetic process	19/722	270/18866	0.00811939	0.540153	1609/84725/9896/84720/8398/57104/2822/1607/51604/23556/9468/8895/64900/23446/8813/2247/93210/128869/23396	19
GO:0032402	GO:0032402	melanosome transport	4/722	22/18866	0.00897738	0.580642	388552/9230/55212/129880	4
GO:0039531	GO:0039531	regulation of viral-induced cytoplasmic pattern recognition receptor signaling pathway	4/722	22/18866	0.00897738	0.580642	85364/29997/9698/26007	4
GO:0006497	GO:0006497	protein lipidation	9/722	93/18866	0.00921478	0.587832	84720/9397/58515/2822/51604/23556/8813/93210/128869	9
GO:0044262	GO:0044262	cellular carbohydrate metabolic process	20/722	294/18866	0.00959819	0.604017	90007/1609/140710/10891/10678/2931/5834/57026/10380/89801/8660/2822/11091/6120/9759/5207/84197/26007/79660/32	20
GO:0009259	GO:0009259	ribonucleotide metabolic process	26/722	416/18866	0.0101098	0.606218	29922/8622/10891/9567/498/84869/5571/79993/215/10380/132/2954/9759/3094/5207/60490/9061/51341/84693/4832/10861/3615/32/25874/11097/3155	26
GO:0032401	GO:0032401	establishment of melanosome localization	4/722	23/18866	0.0105444	0.606218	388552/9230/55212/129880	4
GO:0042451	GO:0042451	purine nucleoside biosynthetic process	4/722	23/18866	0.0105444	0.606218	29922/132/4832/3615	4
GO:0042455	GO:0042455	ribonucleoside biosynthetic process	4/722	23/18866	0.0105444	0.606218	29922/132/4832/3615	4
GO:0046129	GO:0046129	purine ribonucleoside biosynthetic process	4/722	23/18866	0.0105444	0.606218	29922/132/4832/3615	4
GO:0051904	GO:0051904	pigment granule transport	4/722	23/18866	0.0105444	0.606218	388552/9230/55212/129880	4
GO:1900273	GO:1900273	positive regulation of long-term synaptic potentiation	4/722	23/18866	0.0105444	0.606218	23373/27020/4900/9495	4
GO:0034728	GO:0034728	nucleosome organization	14/722	183/18866	0.0108795	0.61487	8349/23522/8339/8341/6597/10847/8289/8344/4778/92815/55506/23523/3017/23270	14
GO:0046467	GO:0046467	membrane lipid biosynthetic process	12/722	147/18866	0.010959	0.61487	79993/84720/81849/8398/30815/51495/51604/23556/59344/8813/93210/128869	12
GO:2000310	GO:2000310	regulation of NMDA receptor activity	5/722	36/18866	0.0114212	0.626703	10891/5923/254263/54413/2890	5
GO:0061014	GO:0061014	positive regulation of mRNA catabolic process	6/722	50/18866	0.0116788	0.626703	9567/51441/10140/399664/9698/221662	6
GO:0006163	GO:0006163	purine nucleotide metabolic process	27/722	442/18866	0.0117631	0.626703	29922/8622/10891/9567/498/84869/5571/79993/215/10380/132/2954/9759/2272/3094/5207/60490/9061/51341/84693/4832/10861/3615/32/25874/11097/3155	27
GO:0018095	GO:0018095	protein polyglutamylation	3/722	13/18866	0.0119773	0.626703	9654/158135/91978	3
GO:0030497	GO:0030497	fatty acid elongation	3/722	13/18866	0.0119773	0.626703	79993/215/51495	3
GO:0034309	GO:0034309	primary alcohol biosynthetic process	3/722	13/18866	0.0119773	0.626703	1609/9563/5978	3
GO:0034629	GO:0034629	cellular protein-containing complex localization	4/722	24/18866	0.0122778	0.628307	23557/9903/11336/54468	4
GO:0051905	GO:0051905	establishment of pigment granule localization	4/722	24/18866	0.0122778	0.628307	388552/9230/55212/129880	4
GO:0009260	GO:0009260	ribonucleotide biosynthetic process	14/722	186/18866	0.0124221	0.628782	29922/10891/498/84869/79993/132/2954/60490/9061/4832/10861/3615/32/25874	14
GO:0042158	GO:0042158	lipoprotein biosynthetic process	9/722	98/18866	0.0127581	0.635097	84720/9397/58515/2822/51604/23556/8813/93210/128869	9
GO:0045912	GO:0045912	negative regulation of carbohydrate metabolic process	6/722	51/18866	0.0128197	0.635097	90007/140710/10891/2931/9759/5207	6
GO:0009314	GO:0009314	response to radiation	27/722	447/18866	0.0134646	0.636994	1258/23373/57646/867/10135/1153/6121/27020/9397/85461/23514/5179/7391/112724/5609/4968/2625/54413/4867/90381/3265/92815/64326/3198/11073/221927/26233	27
GO:0032869	GO:0032869	cellular response to insulin stimulus	16/722	226/18866	0.0136238	0.636994	51141/140710/6121/2931/8660/2822/4690/528/7391/7249/11031/51762/64900/5786/94056/529	16
GO:0019693	GO:0019693	ribose phosphate metabolic process	26/722	427/18866	0.0137653	0.636994	29922/8622/10891/9567/498/84869/5571/79993/215/10380/132/2954/9759/3094/5207/60490/9061/51341/84693/4832/10861/3615/32/25874/11097/3155	26
GO:0046039	GO:0046039	GTP metabolic process	4/722	25/18866	0.0141834	0.636994	29922/9567/4832/3615	4
GO:2000311	GO:2000311	regulation of AMPA receptor activity	4/722	25/18866	0.0141834	0.636994	254263/27092/54413/50944	4
GO:0009165	GO:0009165	nucleotide biosynthetic process	18/722	266/18866	0.0142225	0.636994	10135/29922/10891/50484/498/84869/79993/132/2954/60490/9061/4832/10861/3615/7084/32/25874/23475	18
GO:0043666	GO:0043666	regulation of phosphoprotein phosphatase activity	10/722	117/18866	0.0143474	0.636994	94274/55370/3672/151242/9701/10842/79660/84988/23523/186	10
GO:0040029	GO:0040029	regulation of gene expression, epigenetic	15/722	209/18866	0.0147934	0.636994	2931/80314/10336/221830/3012/9759/8289/84333/3015/8334/92815/55506/23304/57178/1487	15
GO:0009111	GO:0009111	vitamin catabolic process	3/722	14/18866	0.0148167	0.636994	57026/54905/10588	3
GO:0044154	GO:0044154	histone H3-K14 acetylation	3/722	14/18866	0.0148167	0.636994	23774/84289/2625	3
GO:0046321	GO:0046321	positive regulation of fatty acid oxidation	3/722	14/18866	0.0148167	0.636994	10891/215/8660	3
GO:1901070	GO:1901070	guanosine-containing compound biosynthetic process	3/722	14/18866	0.0148167	0.636994	29922/4832/3615	3
GO:1901836	GO:1901836	regulation of transcription of nucleolar large rRNA by RNA polymerase I	3/722	14/18866	0.0148167	0.636994	6597/29997/55506	3
GO:0072521	GO:0072521	purine-containing compound metabolic process	28/722	472/18866	0.0149585	0.636994	29922/8622/10891/9567/498/84869/5571/79993/215/55604/10380/132/2954/9759/2272/3094/5207/60490/9061/51341/84693/4832/10861/3615/32/25874/11097/3155	28
GO:1902369	GO:1902369	negative regulation of RNA catabolic process	7/722	68/18866	0.0150006	0.636994	1153/114609/9704/10140/10949/10605/221662	7
GO:0006661	GO:0006661	phosphatidylinositol biosynthetic process	10/722	118/18866	0.0151579	0.636994	84725/9896/84720/51604/23556/8813/2247/93210/128869/23396	10
GO:0007215	GO:0007215	glutamate receptor signaling pathway	9/722	101/18866	0.0153201	0.636994	10891/5923/6376/254263/54800/27092/54413/2890/50944	9
GO:1902882	GO:1902882	regulation of response to oxidative stress	9/722	101/18866	0.0153201	0.636994	8996/215/51765/6648/4841/5978/23334/7099/79772	9
GO:0031331	GO:0031331	positive regulation of cellular catabolic process	24/722	390/18866	0.0155605	0.639686	9695/9567/2931/215/55212/57104/8660/2822/81603/160418/51441/7249/8408/1453/10140/5207/29997/399664/55626/29763/9698/221662/64326/9817	24
GO:1901293	GO:1901293	nucleoside phosphate biosynthetic process	18/722	269/18866	0.0157782	0.639686	10135/29922/10891/50484/498/84869/79993/132/2954/60490/9061/4832/10861/3615/7084/32/25874/23475	18
GO:0009163	GO:0009163	nucleoside biosynthetic process	5/722	39/18866	0.0158865	0.639686	29922/132/4832/3615/7084	5
GO:0035418	GO:0035418	protein localization to synapse	8/722	85/18866	0.0160113	0.639686	27020/9211/254263/116841/27092/55333/3265/50944	8
GO:0009896	GO:0009896	positive regulation of catabolic process	27/722	454/18866	0.0161739	0.639686	9695/9567/2931/215/11060/55212/57104/8660/2822/81603/160418/51441/7249/8408/1453/10140/5207/29997/399664/55626/29763/9698/221662/64326/9817/10193/23163	27
GO:1904861	GO:1904861	excitatory synapse assembly	4/722	26/18866	0.0162663	0.639686	64101/27020/78999/50944	4
GO:0016236	GO:0016236	macroautophagy	20/722	310/18866	0.0163464	0.639686	5571/27183/153129/3920/23557/58533/51569/64422/528/7249/8408/9559/55968/529/10325/55626/4077/79142/128077/10193	20
GO:0006644	GO:0006644	phospholipid metabolic process	27/722	455/18866	0.0165941	0.643966	1609/84725/9896/84720/57026/10380/22979/8398/84668/2822/54905/57171/1607/51604/2879/23556/9807/9468/8895/64900/23446/55626/8813/2247/93210/128869/23396	27
GO:0008654	GO:0008654	phospholipid biosynthetic process	18/722	271/18866	0.016887	0.649916	1609/84725/9896/84720/8398/57171/1607/51604/23556/9468/8895/64900/23446/8813/2247/93210/128869/23396	18
GO:0010921	GO:0010921	regulation of phosphatase activity	13/722	175/18866	0.0172605	0.654978	94274/55370/2822/8178/3672/151242/9701/10842/163882/79660/84988/23523/186	13
GO:0046390	GO:0046390	ribose phosphate biosynthetic process	14/722	194/18866	0.0173703	0.654978	29922/10891/498/84869/79993/132/2954/60490/9061/4832/10861/3615/32/25874	14
GO:0040036	GO:0040036	regulation of fibroblast growth factor receptor signaling pathway	5/722	40/18866	0.0176004	0.654978	27020/2625/2817/56975/2247	5
GO:0120254	GO:0120254	olefinic compound metabolic process	10/722	121/18866	0.0177939	0.654978	1609/10891/6121/215/9563/112724/2879/5978/5742/59344	10
GO:0006006	GO:0006006	glucose metabolic process	15/722	214/18866	0.0179637	0.654978	90007/1609/140710/10891/2931/9563/89801/8660/2822/7391/11091/5207/79660/32/221927	15
GO:0045820	GO:0045820	negative regulation of glycolytic process	3/722	15/18866	0.018003	0.654978	10891/9759/5207	3
GO:1900225	GO:1900225	regulation of NLRP3 inflammasome complex assembly	3/722	15/18866	0.018003	0.654978	79969/56919/7099	3
GO:0035065	GO:0035065	regulation of histone acetylation	6/722	55/18866	0.0181649	0.655743	10891/93624/90780/2625/6871/1487	6
GO:0018126	GO:0018126	protein hydroxylation	4/722	27/18866	0.0185311	0.660419	5352/26276/444/10491	4
GO:0019318	GO:0019318	hexose metabolic process	17/722	254/18866	0.018578	0.660419	90007/1609/140710/10891/2931/9563/89801/8660/2822/7391/11091/23275/5207/26007/79660/32/221927	17
GO:0006164	GO:0006164	purine nucleotide biosynthetic process	14/722	197/18866	0.0195696	0.684893	29922/10891/498/84869/79993/132/2954/60490/9061/4832/10861/3615/32/25874	14
GO:0010498	GO:0010498	proteasomal protein catabolic process	28/722	483/18866	0.0196506	0.684893	9695/101927423/2931/11060/8453/55212/7324/339745/7844/5710/160418/2272/1453/222235/55968/54431/29997/10299/6468/387921/80011/64326/23304/285533/9817/10193/10869/26233	28
GO:1905515	GO:1905515	non-motile cilium assembly	6/722	56/18866	0.0197077	0.684893	55212/23116/57560/1453/84314/1639	6
GO:0003407	GO:0003407	neural retina development	7/722	72/18866	0.0200216	0.685568	493/6121/6597/112724/23363/10265/23554	7
GO:0046834	GO:0046834	lipid phosphorylation	7/722	72/18866	0.0200216	0.685568	1609/10380/22979/84668/1607/9807/23396	7
GO:0034067	GO:0034067	protein localization to Golgi apparatus	4/722	28/18866	0.020982	0.713209	152559/1453/23363/79567	4
GO:0042795	GO:0042795	snRNA transcription by RNA polymerase II	7/722	73/18866	0.02144	0.721618	56257/5430/8178/5452/26173/80789/6621	7
GO:0071871	GO:0071871	response to epinephrine	3/722	16/18866	0.0215392	0.721618	493/10891/5179	3
GO:0043470	GO:0043470	regulation of carbohydrate catabolic process	8/722	90/18866	0.0218833	0.723632	10891/5571/2931/9759/5207/51341/79660/11097	8
GO:0043467	GO:0043467	regulation of generation of precursor metabolites and energy	12/722	162/18866	0.0220432	0.723632	10891/5571/2931/215/89801/8660/9759/5207/29997/51341/79660/11097	12
GO:0043161	GO:0043161	proteasome-mediated ubiquitin-dependent protein catabolic process	25/722	424/18866	0.0220655	0.723632	9695/101927423/2931/11060/8453/55212/7324/339745/7844/5710/2272/1453/222235/55968/54431/29997/10299/6468/387921/64326/23304/285533/9817/10869/26233	25
GO:0042180	GO:0042180	cellular ketone metabolic process	17/722	260/18866	0.0227228	0.735449	1609/51141/493/10891/84869/215/10901/9563/5710/8660/56997/2954/51117/5978/85300/23590/32	17
GO:0009301	GO:0009301	snRNA transcription	7/722	74/18866	0.0229266	0.735449	56257/5430/8178/5452/26173/80789/6621	7
GO:0090288	GO:0090288	negative regulation of cellular response to growth factor stimulus	13/722	182/18866	0.0230354	0.735449	493/114990/23111/163126/58533/23089/5300/10140/2625/2817/51341/2247/186	13
GO:0043687	GO:0043687	post-translational protein modification	22/722	363/18866	0.0232325	0.735449	10238/6921/9230/8453/57104/5179/55827/5710/2822/53339/11091/23363/140459/222235/6468/79754/9903/56975/64326/64122/9817/10491	22
GO:0030521	GO:0030521	androgen receptor signaling pathway	5/722	43/18866	0.0234605	0.735449	6597/8289/51341/55818/57178	5
GO:1901659	GO:1901659	glycosyl compound biosynthetic process	5/722	43/18866	0.0234605	0.735449	29922/132/4832/3615/7084	5
GO:0051569	GO:0051569	regulation of histone H3-K4 methylation	4/722	29/18866	0.0236223	0.735449	90780/11091/9757/2625	4
GO:0021510	GO:0021510	spinal cord development	9/722	109/18866	0.0239791	0.735449	7545/340260/6608/57125/10660/6666/2128/8882/1639	9
GO:0016311	GO:0016311	dephosphorylation	28/722	492/18866	0.024295	0.735449	79624/9896/94274/55370/9258/57026/10380/5723/2822/8178/4690/3672/151242/5300/9701/5207/84309/64900/5786/10842/4621/163882/79660/84988/10217/23523/186/121665	28
GO:1903311	GO:1903311	regulation of mRNA metabolic process	21/722	344/18866	0.0244091	0.735449	1153/9567/3550/51010/114609/5710/9704/51441/84872/5978/10140/10949/10605/55796/84530/51341/399664/79675/23144/9698/221662	21
GO:1900407	GO:1900407	regulation of cellular response to oxidative stress	8/722	92/18866	0.0246104	0.735449	8996/215/51765/6648/4841/5978/23334/7099	8
GO:0032868	GO:0032868	response to insulin	18/722	283/18866	0.0248612	0.735449	51141/140710/6121/2931/8660/2822/4690/528/7391/7249/8836/11031/5207/51762/64900/5786/94056/529	18
GO:0006664	GO:0006664	glycolipid metabolic process	9/722	110/18866	0.025265	0.735449	84720/81849/30815/2822/51604/23556/8813/93210/128869	9
GO:0009141	GO:0009141	nucleoside triphosphate metabolic process	9/722	110/18866	0.025265	0.735449	29922/10891/9567/50484/498/132/4832/3615/956	9
GO:0033599	GO:0033599	regulation of mammary gland epithelial cell proliferation	3/722	17/18866	0.0254265	0.735449	90780/2625/57142	3
GO:0042790	GO:0042790	nucleolar large rRNA transcription by RNA polymerase I	3/722	17/18866	0.0254265	0.735449	6597/29997/55506	3
GO:0044546	GO:0044546	NLRP3 inflammasome complex assembly	3/722	17/18866	0.0254265	0.735449	79969/56919/7099	3
GO:0098962	GO:0098962	regulation of postsynaptic neurotransmitter receptor activity	3/722	17/18866	0.0254265	0.735449	254263/27092/23467	3
GO:1904380	GO:1904380	endoplasmic reticulum mannose trimming	3/722	17/18866	0.0254265	0.735449	9695/7844/10299	3
GO:2001257	GO:2001257	regulation of cation channel activity	13/722	185/18866	0.0259069	0.739658	10891/5923/8398/56704/254263/54800/27092/2040/54413/4987/57463/2890/50944	13
GO:0000381	GO:0000381	regulation of alternative mRNA splicing, via spliceosome	7/722	76/18866	0.0261101	0.739658	3550/84872/5978/55796/84530/51341/221662	7
GO:0005979	GO:0005979	regulation of glycogen biosynthetic process	4/722	30/18866	0.026455	0.739658	2931/89801/8660/79660	4
GO:0010962	GO:0010962	regulation of glucan biosynthetic process	4/722	30/18866	0.026455	0.739658	2931/89801/8660/79660	4
GO:0035066	GO:0035066	positive regulation of histone acetylation	4/722	30/18866	0.026455	0.739658	10891/93624/2625/6871	4
GO:1903509	GO:1903509	liposaccharide metabolic process	9/722	111/18866	0.026599	0.739658	84720/81849/30815/2822/51604/23556/8813/93210/128869	9
GO:0032412	GO:0032412	regulation of ion transmembrane transporter activity	17/722	265/18866	0.0266839	0.739658	10891/483/5923/11060/8398/56704/254263/54800/27092/2040/776/54413/4987/6330/57463/2890/50944	17
GO:0042594	GO:0042594	response to starvation	14/722	206/18866	0.0274352	0.746707	867/10891/5571/51765/3920/8408/25994/5207/23334/79567/10325/55626/54468/3155	14
GO:0034308	GO:0034308	primary alcohol metabolic process	8/722	94/18866	0.0275667	0.746707	1609/6121/84869/9563/57104/112724/5978/27163	8
GO:0098876	GO:0098876	vesicle-mediated transport to the plasma membrane	8/722	94/18866	0.0275667	0.746707	9230/116841/11031/9559/163882/1445/9495/23163	8
GO:0006342	GO:0006342	chromatin silencing	7/722	77/18866	0.0278095	0.746707	3012/3015/8334/92815/55506/23304/1487	7
GO:0032365	GO:0032365	intracellular lipid transport	5/722	45/18866	0.0279915	0.746707	84725/215/5007/27183/32	5
GO:0046486	GO:0046486	glycerolipid metabolic process	25/722	434/18866	0.028231	0.746707	1609/51141/84725/9896/84720/57026/10380/22979/8398/57104/84668/2822/1607/51604/23556/9807/9468/8895/64900/23446/8813/2247/93210/128869/23396	25
GO:2000756	GO:2000756	regulation of peptidyl-lysine acetylation	6/722	61/18866	0.0287604	0.746707	10891/93624/90780/2625/6871/1487	6
GO:0060041	GO:0060041	retina development in camera-type eye	11/722	150/18866	0.0294411	0.746707	493/6121/25932/6597/112724/1641/23363/10265/4867/3615/23554	11
GO:0061013	GO:0061013	regulation of mRNA catabolic process	14/722	208/18866	0.0294611	0.746707	1153/9567/51010/114609/5710/9704/51441/10140/10949/10605/399664/79675/9698/221662	14
GO:0072522	GO:0072522	purine-containing compound biosynthetic process	14/722	208/18866	0.0294611	0.746707	29922/10891/498/84869/79993/132/2954/60490/9061/4832/10861/3615/32/25874	14
GO:0039528	GO:0039528	cytoplasmic pattern recognition receptor signaling pathway in response to virus	4/722	31/18866	0.0294825	0.746707	85364/29997/9698/26007	4
GO:0061842	GO:0061842	microtubule organizing center localization	4/722	31/18866	0.0294825	0.746707	5362/51490/10092/56288	4
GO:0006349	GO:0006349	regulation of gene expression by genetic imprinting	3/722	18/18866	0.029664	0.746707	2931/10336/84333	3
GO:0006744	GO:0006744	ubiquinone biosynthetic process	3/722	18/18866	0.029664	0.746707	56997/51117/23590	3
GO:0031468	GO:0031468	nuclear envelope reassembly	3/722	18/18866	0.029664	0.746707	27183/55968/8815	3
GO:1901663	GO:1901663	quinone biosynthetic process	3/722	18/18866	0.029664	0.746707	56997/51117/23590	3
GO:1902683	GO:1902683	regulation of receptor localization to synapse	3/722	18/18866	0.029664	0.746707	27020/254263/3265	3
GO:0032007	GO:0032007	negative regulation of TOR signaling	5/722	46/18866	0.0304509	0.762391	55654/2931/7249/23334/23304	5
GO:0051648	GO:0051648	vesicle localization	15/722	229/18866	0.0306152	0.762408	388552/9230/55212/23557/26276/3998/254263/84364/1453/54413/91978/55330/129880/2890/10972	15
GO:0032409	GO:0032409	regulation of transporter activity	18/722	291/18866	0.03158	0.782251	10891/483/5923/11060/8398/56704/254263/54800/27092/2040/776/54413/4987/54602/6330/57463/2890/50944	18
GO:0051302	GO:0051302	regulation of cell division	12/722	171/18866	0.0317944	0.783395	10628/81606/27183/57026/9727/7564/55660/6795/5300/3552/9903/2247	12
GO:0046320	GO:0046320	regulation of fatty acid oxidation	4/722	32/18866	0.0327065	0.787635	10891/215/8660/32	4
GO:0061157	GO:0061157	mRNA destabilization	4/722	32/18866	0.0327065	0.787635	51441/399664/9698/221662	4
GO:0071353	GO:0071353	cellular response to interleukin-4	4/722	32/18866	0.0327065	0.787635	6932/2625/3615/9817	4
GO:0006081	GO:0006081	cellular aldehyde metabolic process	6/722	63/18866	0.0330379	0.787635	6121/57026/112724/5978/26007/55818	6
GO:0016073	GO:0016073	snRNA metabolic process	5/722	47/18866	0.0330418	0.787635	56257/51010/26173/55505/80789	5
GO:0042551	GO:0042551	neuron maturation	5/722	47/18866	0.0330418	0.787635	6376/53335/132320/10265/84530	5
GO:0006643	GO:0006643	membrane lipid metabolic process	14/722	212/18866	0.0338381	0.787635	79993/84720/81849/8398/30815/2822/51495/51604/23556/59344/8813/93210/4258/128869	14
GO:0006704	GO:0006704	glucocorticoid biosynthetic process	3/722	19/18866	0.0342494	0.787635	1609/9563/5978	3
GO:0007549	GO:0007549	dosage compensation	3/722	19/18866	0.0342494	0.787635	10336/84333/55506	3
GO:0032011	GO:0032011	ARF protein signal transduction	3/722	19/18866	0.0342494	0.787635	440073/9266/10982	3
GO:0032012	GO:0032012	regulation of ARF protein signal transduction	3/722	19/18866	0.0342494	0.787635	440073/9266/10982	3
GO:0039535	GO:0039535	regulation of RIG-I signaling pathway	3/722	19/18866	0.0342494	0.787635	85364/29997/9698	3
GO:1902176	GO:1902176	negative regulation of oxidative stress-induced intrinsic apoptotic signaling pathway	3/722	19/18866	0.0342494	0.787635	8996/6648/4841	3
GO:0042157	GO:0042157	lipoprotein metabolic process	10/722	135/18866	0.0346875	0.787635	84720/9397/58515/2822/51604/23556/127018/8813/93210/128869	10
GO:0010833	GO:0010833	telomere maintenance via telomere lengthening	7/722	81/18866	0.0353536	0.787635	26277/84464/5609/9894/140609/55505/54433	7
GO:0010469	GO:0010469	regulation of signaling receptor activity	12/722	174/18866	0.0356431	0.787635	867/10891/5923/58533/254263/54800/27092/23467/54413/2890/50944/186	12
GO:0008089	GO:0008089	anterograde axonal transport	5/722	48/18866	0.0357658	0.787635	388552/55207/23557/254263/55330	5
GO:0016574	GO:0016574	histone ubiquitination	5/722	48/18866	0.0357658	0.787635	10336/7324/55100/84333/23304	5
GO:1900271	GO:1900271	regulation of long-term synaptic potentiation	5/722	48/18866	0.0357658	0.787635	23373/27020/54413/4900/9495	5
GO:0043255	GO:0043255	regulation of carbohydrate biosynthetic process	8/722	99/18866	0.036012	0.787635	1609/140710/10891/2931/89801/8660/11091/79660	8
GO:0062207	GO:0062207	regulation of pattern recognition receptor signaling pathway	8/722	99/18866	0.036012	0.787635	9258/114609/85364/29997/57142/7099/9698/26007	8
GO:0009303	GO:0009303	rRNA transcription	4/722	33/18866	0.0361285	0.787635	9329/6597/29997/55506	4
GO:1902003	GO:1902003	regulation of amyloid-beta formation	4/722	33/18866	0.0361285	0.787635	2931/5300/10972/23163	4
GO:2000758	GO:2000758	positive regulation of peptidyl-lysine acetylation	4/722	33/18866	0.0361285	0.787635	10891/93624/2625/6871	4
GO:0043523	GO:0043523	regulation of neuron apoptotic process	14/722	214/18866	0.0361949	0.787635	10891/2931/58533/6648/6376/3672/4841/80331/9759/5300/2625/55626/3265/8882	14
GO:0005996	GO:0005996	monosaccharide metabolic process	18/722	296/18866	0.0364137	0.788711	90007/1609/140710/10891/2931/9563/89801/8660/2822/7391/11091/6120/23275/5207/26007/79660/32/221927	18
GO:0022898	GO:0022898	regulation of transmembrane transporter activity	17/722	276/18866	0.0371924	0.801817	10891/483/5923/11060/8398/56704/254263/54800/27092/2040/776/54413/4987/6330/57463/2890/50944	17
GO:1903313	GO:1903313	positive regulation of mRNA metabolic process	7/722	82/18866	0.0374316	0.801817	1153/9567/51441/10140/399664/9698/221662	7
GO:0043484	GO:0043484	regulation of RNA splicing	11/722	156/18866	0.0376052	0.801817	1153/5430/3550/84872/5978/55796/84530/51341/221662/8882/54845	11
GO:0098586	GO:0098586	cellular response to virus	6/722	65/18866	0.0377075	0.801817	5179/85364/5452/29997/9698/26007	6
GO:0035196	GO:0035196	production of miRNAs involved in gene silencing by miRNA	5/722	49/18866	0.0386243	0.817578	4613/84872/79670/51490/9698	5
GO:0003323	GO:0003323	type B pancreatic cell development	3/722	20/18866	0.0391787	0.818157	2931/6608/3642	3
GO:0006743	GO:0006743	ubiquinone metabolic process	3/722	20/18866	0.0391787	0.818157	56997/51117/23590	3
GO:0031998	GO:0031998	regulation of fatty acid beta-oxidation	3/722	20/18866	0.0391787	0.818157	215/8660/32	3
GO:0055013	GO:0055013	cardiac muscle cell development	7/722	83/18866	0.0395882	0.822692	2931/5300/23363/10611/6443/186/10529	7
GO:2000036	GO:2000036	regulation of stem cell population maintenance	4/722	34/18866	0.0397492	0.822692	81606/6608/5978/55818	4
GO:0006360	GO:0006360	transcription by RNA polymerase I	6/722	66/18866	0.0401923	0.824533	221830/23133/6597/56919/29997/55506	6
GO:0009145	GO:0009145	purine nucleoside triphosphate biosynthetic process	6/722	66/18866	0.0401923	0.824533	29922/10891/498/132/4832/3615	6
GO:0032456	GO:0032456	endocytic recycling	5/722	50/18866	0.0416182	0.829259	2060/738/9230/9727/23163	5
GO:0045646	GO:0045646	regulation of erythrocyte differentiation	5/722	50/18866	0.0416182	0.829259	7564/23774/92/8861/161882	5
GO:0030218	GO:0030218	erythrocyte differentiation	9/722	121/18866	0.0427561	0.829259	9258/7564/54977/23774/2625/92/51341/8861/161882	9
GO:0048469	GO:0048469	cell maturation	12/722	179/18866	0.0427729	0.829259	6376/53335/23774/132320/51441/79670/2625/10265/5452/84530/51341/56975	12
GO:0002183	GO:0002183	cytoplasmic translational initiation	4/722	35/18866	0.0435688	0.829259	4690/51441/8663/8891	4
GO:0050779	GO:0050779	RNA destabilization	4/722	35/18866	0.0435688	0.829259	51441/399664/9698/221662	4
GO:0070670	GO:0070670	response to interleukin-4	4/722	35/18866	0.0435688	0.829259	6932/2625/3615/9817	4
GO:0006333	GO:0006333	chromatin assembly or disassembly	14/722	220/18866	0.0439699	0.829259	8349/23522/8339/8341/23133/6597/8289/8344/4778/92815/55506/23523/3017/23270	14
GO:0046394	GO:0046394	carboxylic acid biosynthetic process	21/722	367/18866	0.0442256	0.829259	51141/493/5352/84869/29968/5571/1036/5947/79993/215/5007/5723/51495/27349/29920/2879/10588/5742/59344/4258/32	21
GO:0009713	GO:0009713	catechol-containing compound biosynthetic process	3/722	21/18866	0.0444467	0.829259	2625/3642/186	3
GO:0016075	GO:0016075	rRNA catabolic process	3/722	21/18866	0.0444467	0.829259	51010/54555/146857	3
GO:0036507	GO:0036507	protein demannosylation	3/722	21/18866	0.0444467	0.829259	9695/7844/10299	3
GO:0036508	GO:0036508	protein alpha-1,2-demannosylation	3/722	21/18866	0.0444467	0.829259	9695/7844/10299	3
GO:0042423	GO:0042423	catecholamine biosynthetic process	3/722	21/18866	0.0444467	0.829259	2625/3642/186	3
GO:0045943	GO:0045943	positive regulation of transcription by RNA polymerase I	3/722	21/18866	0.0444467	0.829259	23133/6597/56919	3
GO:0048485	GO:0048485	sympathetic nervous system development	3/722	21/18866	0.0444467	0.829259	2676/2625/3642	3
GO:0061213	GO:0061213	positive regulation of mesonephros development	3/722	21/18866	0.0444467	0.829259	6608/2625/186	3
GO:1900543	GO:1900543	negative regulation of purine nucleotide metabolic process	3/722	21/18866	0.0444467	0.829259	10891/9759/5207	3
GO:0048255	GO:0048255	mRNA stabilization	5/722	51/18866	0.0447485	0.829259	1153/114609/10949/10605/221662	5
GO:1902893	GO:1902893	regulation of pri-miRNA transcription by RNA polymerase II	5/722	51/18866	0.0447485	0.829259	6597/9759/84913/2625/2247	5
GO:0016053	GO:0016053	organic acid biosynthetic process	21/722	368/18866	0.0452941	0.829259	51141/493/5352/84869/29968/5571/1036/5947/79993/215/5007/5723/51495/27349/29920/2879/10588/5742/59344/4258/32	21
GO:0031669	GO:0031669	cellular response to nutrient levels	14/722	221/18866	0.0453717	0.829259	867/10135/5571/51765/3920/5179/7391/8408/25994/23334/79567/10325/55626/54468	14
GO:0072665	GO:0072665	protein localization to vacuole	6/722	68/18866	0.0454665	0.829259	27183/3920/27092/23334/57142/23163	6
GO:0006637	GO:0006637	acyl-CoA metabolic process	8/722	104/18866	0.0460484	0.829259	84869/79993/215/2954/84693/32/25874/3155	8
GO:0035383	GO:0035383	thioester metabolic process	8/722	104/18866	0.0460484	0.829259	84869/79993/215/2954/84693/32/25874/3155	8
GO:0071496	GO:0071496	cellular response to external stimulus	19/722	326/18866	0.04619	0.829259	867/10135/5571/8738/51765/3920/5179/7391/9759/8408/25994/23334/2022/79567/10325/55626/7099/136319/54468	19
GO:0070873	GO:0070873	regulation of glycogen metabolic process	4/722	36/18866	0.0475873	0.829259	2931/89801/8660/79660	4
GO:1901661	GO:1901661	quinone metabolic process	4/722	36/18866	0.0475873	0.829259	84869/56997/51117/23590	4
GO:0008286	GO:0008286	insulin receptor signaling pathway	10/722	143/18866	0.0482244	0.829259	140710/6121/2931/8660/2822/4690/528/7249/5786/529	10
GO:1902414	GO:1902414	protein localization to cell junction	8/722	105/18866	0.0482545	0.829259	27020/9211/254263/116841/27092/55333/3265/50944	8
GO:0006513	GO:0006513	protein monoubiquitination	6/722	69/18866	0.0482575	0.829259	867/10336/7324/84333/54926/90850	6
GO:0007004	GO:0007004	telomere maintenance via telomerase	6/722	69/18866	0.0482575	0.829259	26277/5609/9894/140609/55505/54433	6
GO:0000380	GO:0000380	alternative mRNA splicing, via spliceosome	7/722	87/18866	0.0490179	0.829259	3550/84872/5978/55796/84530/51341/221662	7
GO:0009144	GO:0009144	purine nucleoside triphosphate metabolic process	7/722	87/18866	0.0490179	0.829259	29922/10891/9567/498/132/4832/3615	7
GO:0060291	GO:0060291	long-term synaptic potentiation	7/722	87/18866	0.0490179	0.829259	23373/27020/116841/54413/4900/9495/50944	7
GO:0030522	GO:0030522	intracellular receptor signaling pathway	16/722	265/18866	0.0490993	0.829259	81606/196/51569/6597/6257/85364/8289/29997/51341/59344/171023/7099/9698/26007/55818/57178	16
GO:0055001	GO:0055001	muscle cell development	12/722	183/18866	0.0491487	0.829259	2931/10939/6608/9759/5300/23363/2022/4621/10611/6443/186/10529	12
GO:0033617	GO:0033617	mitochondrial cytochrome c oxidase assembly	3/722	22/18866	0.0500471	0.829259	617/90639/116228	3
GO:0045980	GO:0045980	negative regulation of nucleotide metabolic process	3/722	22/18866	0.0500471	0.829259	10891/9759/5207	3
GO:0099633	GO:0099633	protein localization to postsynaptic specialization membrane	3/722	22/18866	0.0500471	0.829259	9211/27092/3265	3
GO:0099645	GO:0099645	neurotransmitter receptor localization to postsynaptic specialization membrane	3/722	22/18866	0.0500471	0.829259	9211/27092/3265	3
GO:1901685	GO:1901685	glutathione derivative metabolic process	3/722	22/18866	0.0500471	0.829259	4257/2954/4258	3
GO:1901687	GO:1901687	glutathione derivative biosynthetic process	3/722	22/18866	0.0500471	0.829259	4257/2954/4258	3
GO:0010212	GO:0010212	response to ionizing radiation	10/722	144/18866	0.0501343	0.829259	57646/867/10135/23514/2625/90381/3265/64326/11073/221927	10
GO:0051402	GO:0051402	neuron apoptotic process	15/722	245/18866	0.0502758	0.829259	10891/2931/58533/6648/6376/3672/4841/51604/80331/9759/5300/2625/55626/3265/8882	15
GO:0021700	GO:0021700	developmental maturation	17/722	287/18866	0.0504355	0.829259	388552/23557/6376/53335/23774/132320/51441/57560/79670/2625/10265/5452/84530/8642/51341/56975/50944	17
GO:0032984	GO:0032984	protein-containing complex disassembly	19/722	330/18866	0.0510287	0.829259	27183/55604/3920/57026/23557/56648/444/6597/3396/6712/54998/8289/4778/136319/92815/64965/79142/128077/344148	19
GO:0006901	GO:0006901	vesicle coating	6/722	70/18866	0.0511519	0.829259	3998/254263/84364/1453/2890/10972	6
GO:0043967	GO:0043967	histone H4 acetylation	6/722	70/18866	0.0511519	0.829259	23522/80314/51147/11091/84289/1487	6
GO:0007632	GO:0007632	visual behavior	5/722	53/18866	0.0514204	0.829259	27020/85461/54413/4867/3198	5
GO:0035384	GO:0035384	thioester biosynthetic process	5/722	53/18866	0.0514204	0.829259	84869/79993/2954/32/25874	5
GO:0061614	GO:0061614	pri-miRNA transcription by RNA polymerase II	5/722	53/18866	0.0514204	0.829259	6597/9759/84913/2625/2247	5
GO:0071616	GO:0071616	acyl-CoA biosynthetic process	5/722	53/18866	0.0514204	0.829259	84869/79993/2954/32/25874	5
GO:1903312	GO:1903312	negative regulation of mRNA metabolic process	7/722	88/18866	0.0515795	0.829259	1153/114609/9704/10140/10949/10605/221662	7
GO:0017004	GO:0017004	cytochrome complex assembly	4/722	37/18866	0.0518039	0.829259	54902/617/90639/116228	4
GO:0050905	GO:0050905	neuromuscular process	8/722	107/18866	0.05287	0.829259	23111/5179/84197/55330/340784/3198/1639/50944	8
GO:0003183	GO:0003183	mitral valve morphogenesis	2/722	10/18866	0.0536825	0.829259	8642/161882	2
GO:0006228	GO:0006228	UTP biosynthetic process	2/722	10/18866	0.0536825	0.829259	29922/4832	2
GO:0017062	GO:0017062	respiratory chain complex III assembly	2/722	10/18866	0.0536825	0.829259	54902/617	2
GO:0031118	GO:0031118	rRNA pseudouridine synthesis	2/722	10/18866	0.0536825	0.829259	55505/54433	2
GO:0032000	GO:0032000	positive regulation of fatty acid beta-oxidation	2/722	10/18866	0.0536825	0.829259	215/8660	2
GO:0033131	GO:0033131	regulation of glucokinase activity	2/722	10/18866	0.0536825	0.829259	90007/5207	2
GO:0033314	GO:0033314	mitotic DNA replication checkpoint	2/722	10/18866	0.0536825	0.829259	90381/11073	2
GO:0034135	GO:0034135	regulation of toll-like receptor 2 signaling pathway	2/722	10/18866	0.0536825	0.829259	9258/114609	2
GO:0034551	GO:0034551	mitochondrial respiratory chain complex III assembly	2/722	10/18866	0.0536825	0.829259	54902/617	2
GO:0035860	GO:0035860	glial cell-derived neurotrophic factor receptor signaling pathway	2/722	10/18866	0.0536825	0.829259	2676/2625	2
GO:0048755	GO:0048755	branching morphogenesis of a nerve	2/722	10/18866	0.0536825	0.829259	53335/57142	2
GO:0070391	GO:0070391	response to lipoteichoic acid	2/722	10/18866	0.0536825	0.829259	114609/7099	2
GO:0071223	GO:0071223	cellular response to lipoteichoic acid	2/722	10/18866	0.0536825	0.829259	114609/7099	2
GO:0090649	GO:0090649	response to oxygen-glucose deprivation	2/722	10/18866	0.0536825	0.829259	867/10135	2
GO:1990535	GO:1990535	neuron projection maintenance	2/722	10/18866	0.0536825	0.829259	215/1639	2
GO:0061180	GO:0061180	mammary gland epithelium development	6/722	71/18866	0.0541503	0.829259	81606/90780/6608/780/2625/57142	6
GO:0055006	GO:0055006	cardiac cell development	7/722	89/18866	0.0542238	0.829259	2931/5300/23363/10611/6443/186/10529	7
GO:0031050	GO:0031050	dsRNA processing	5/722	54/18866	0.0549626	0.829259	4613/84872/79670/51490/9698	5
GO:0070918	GO:0070918	production of small RNA involved in gene silencing by RNA	5/722	54/18866	0.0549626	0.829259	4613/84872/79670/51490/9698	5
GO:1900180	GO:1900180	regulation of protein localization to nucleus	9/722	127/18866	0.0550861	0.829259	56257/7545/6608/9258/51569/81603/5300/8882/186	9
GO:0008593	GO:0008593	regulation of Notch signaling pathway	8/722	108/18866	0.0552804	0.829259	11060/4855/51441/55534/65989/55333/51341/57178	8
GO:0007035	GO:0007035	vacuolar acidification	3/722	23/18866	0.0559726	0.829259	25932/23557/1657	3
GO:0018027	GO:0018027	peptidyl-lysine dimethylation	3/722	23/18866	0.0559726	0.829259	23067/9757/55818	3
GO:0070935	GO:0070935	3'-UTR-mediated mRNA stabilization	3/722	23/18866	0.0559726	0.829259	114609/10949/221662	3
GO:1902001	GO:1902001	fatty acid transmembrane transport	3/722	23/18866	0.0559726	0.829259	215/8660/32	3
GO:0050821	GO:0050821	protein stabilization	12/722	187/18866	0.0561457	0.829259	10891/483/3920/6608/5300/3327/9894/29997/57142/389856/10869/10491	12
GO:0003298	GO:0003298	physiological muscle hypertrophy	4/722	38/18866	0.0562176	0.829259	2931/5300/10611/186	4
GO:0003301	GO:0003301	physiological cardiac muscle hypertrophy	4/722	38/18866	0.0562176	0.829259	2931/5300/10611/186	4
GO:0032885	GO:0032885	regulation of polysaccharide biosynthetic process	4/722	38/18866	0.0562176	0.829259	2931/89801/8660/79660	4
GO:0061049	GO:0061049	cell growth involved in cardiac muscle cell development	4/722	38/18866	0.0562176	0.829259	2931/5300/10611/186	4
GO:1903432	GO:1903432	regulation of TORC1 signaling	4/722	38/18866	0.0562176	0.829259	1609/9894/23334/10325	4
GO:0032465	GO:0032465	regulation of cytokinesis	7/722	90/18866	0.0569514	0.829259	27183/57026/9727/55660/6795/5300/9903	7
GO:0009119	GO:0009119	ribonucleoside metabolic process	6/722	72/18866	0.0572529	0.829259	29922/9567/132/81602/4832/3615	6
GO:0051452	GO:0051452	intracellular pH reduction	5/722	55/18866	0.0586423	0.829259	25932/23557/1657/528/529	5
GO:0034101	GO:0034101	erythrocyte homeostasis	9/722	129/18866	0.05966	0.829259	9258/7564/54977/23774/2625/92/51341/8861/161882	9
GO:0097306	GO:0097306	cellular response to alcohol	7/722	91/18866	0.0597624	0.829259	6608/54331/196/23514/1946/2822/7292	7
GO:0010565	GO:0010565	regulation of cellular ketone metabolic process	12/722	189/18866	0.0598831	0.829259	1609/51141/493/10891/215/9563/5710/8660/2954/5978/85300/32	12
GO:1901800	GO:1901800	positive regulation of proteasomal protein catabolic process	8/722	110/18866	0.0603083	0.829259	9695/2931/55212/160418/1453/29997/64326/9817	8
GO:0034976	GO:0034976	response to endoplasmic reticulum stress	17/722	294/18866	0.0604185	0.829259	9695/5923/2931/8398/58515/7844/51569/160418/4690/2137/387923/54431/10299/23071/285533/1639/10869	17
GO:0055002	GO:0055002	striated muscle cell development	11/722	169/18866	0.0604358	0.829259	2931/10939/6608/9759/5300/23363/4621/10611/6443/186/10529	11
GO:0031056	GO:0031056	regulation of histone modification	10/722	149/18866	0.0604386	0.829259	10891/93624/90780/11091/55100/9757/2625/55818/6871/1487	10
GO:0043524	GO:0043524	negative regulation of neuron apoptotic process	10/722	149/18866	0.0604386	0.829259	10891/58533/6648/6376/4841/80331/5300/55626/3265/8882	10
GO:1901292	GO:1901292	nucleoside phosphate catabolic process	6/722	73/18866	0.06046	0.829259	8622/215/2272/4968/3094/956	6
GO:0043434	GO:0043434	response to peptide hormone	24/722	447/18866	0.0607015	0.829259	51141/140710/6121/1036/2931/8660/2822/4690/528/7391/7249/8836/11031/5207/51762/64900/5786/94056/529/8891/8890/1244/1445/186	24
GO:0007178	GO:0007178	transmembrane receptor protein serine/threonine kinase signaling pathway	20/722	359/18866	0.0607242	0.829259	867/114990/23111/163126/58533/23089/285704/5300/84913/10140/644815/92/2022/51341/3547/25970/656/23144/56288/57178	20
GO:0034205	GO:0034205	amyloid-beta formation	4/722	39/18866	0.0608269	0.829259	2931/5300/10972/23163	4
GO:0035886	GO:0035886	vascular associated smooth muscle cell differentiation	4/722	39/18866	0.0608269	0.829259	80314/6648/2022/6443	4
GO:1901068	GO:1901068	guanosine-containing compound metabolic process	4/722	39/18866	0.0608269	0.829259	29922/9567/4832/3615	4
GO:0006486	GO:0006486	protein glycosylation	15/722	252/18866	0.0611673	0.829259	10678/126792/81849/283463/30815/160418/3998/57171/2137/23275/387923/84061/84197/28/8813	15
GO:0043413	GO:0043413	macromolecule glycosylation	15/722	252/18866	0.0611673	0.829259	10678/126792/81849/283463/30815/160418/3998/57171/2137/23275/387923/84061/84197/28/8813	15
GO:0070997	GO:0070997	neuron death	20/722	360/18866	0.0621048	0.829259	867/10135/10891/2931/58533/6648/10570/6376/3672/4841/51604/80331/9759/5300/5978/2625/55626/3265/7099/8882	20
GO:0007095	GO:0007095	mitotic G2 DNA damage checkpoint	3/722	24/18866	0.0622147	0.829259	29997/90381/11073	3
GO:0032925	GO:0032925	regulation of activin receptor signaling pathway	3/722	24/18866	0.0622147	0.829259	92/3547/23144	3
GO:0034035	GO:0034035	purine ribonucleoside bisphosphate metabolic process	3/722	24/18866	0.0622147	0.829259	10380/9061/10861	3
GO:0034123	GO:0034123	positive regulation of toll-like receptor signaling pathway	3/722	24/18866	0.0622147	0.829259	9258/114609/57142	3
GO:0046835	GO:0046835	carbohydrate phosphorylation	3/722	24/18866	0.0622147	0.829259	5207/84197/26007	3
GO:0050427	GO:0050427	3'-phosphoadenosine 5'-phosphosulfate metabolic process	3/722	24/18866	0.0622147	0.829259	10380/9061/10861	3
GO:0060563	GO:0060563	neuroepithelial cell differentiation	5/722	56/18866	0.0624595	0.829259	55283/27077/56975/3642/54845	5
GO:1903008	GO:1903008	organelle disassembly	8/722	111/18866	0.0629265	0.829259	10891/2931/51569/64422/7249/55626/10193/64147	8
GO:0048199	GO:0048199	vesicle targeting, to, from or within Golgi	6/722	74/18866	0.0637718	0.829259	3998/254263/84364/1453/2890/10972	6
GO:0048167	GO:0048167	regulation of synaptic plasticity	12/722	191/18866	0.0637823	0.829259	23373/5923/27020/6376/116841/54413/4900/3265/2890/79772/9495/50944	12
GO:0003174	GO:0003174	mitral valve development	2/722	11/18866	0.0639862	0.829259	8642/161882	2
GO:0007028	GO:0007028	cytoplasm organization	2/722	11/18866	0.0639862	0.829259	57178/2120	2
GO:0016078	GO:0016078	tRNA catabolic process	2/722	11/18866	0.0639862	0.829259	51010/146857	2
GO:0043471	GO:0043471	regulation of cellular carbohydrate catabolic process	2/722	11/18866	0.0639862	0.829259	2931/79660	2
GO:0046051	GO:0046051	UTP metabolic process	2/722	11/18866	0.0639862	0.829259	29922/4832	2
GO:0070933	GO:0070933	histone H4 deacetylation	2/722	11/18866	0.0639862	0.829259	9759/5978	2
GO:0071372	GO:0071372	cellular response to follicle-stimulating hormone stimulus	2/722	11/18866	0.0639862	0.829259	10891/1946	2
GO:1902065	GO:1902065	response to L-glutamate	2/722	11/18866	0.0639862	0.829259	53335/57463	2
GO:1903299	GO:1903299	regulation of hexokinase activity	2/722	11/18866	0.0639862	0.829259	90007/5207	2
GO:1904321	GO:1904321	response to forskolin	2/722	11/18866	0.0639862	0.829259	196/1946	2
GO:1904322	GO:1904322	cellular response to forskolin	2/722	11/18866	0.0639862	0.829259	196/1946	2
GO:1990778	GO:1990778	protein localization to cell periphery	19/722	340/18866	0.0646744	0.829259	5865/493/483/27183/22979/57799/84668/9211/57560/116841/11031/27092/51762/8642/3265/163882/1445/9495/23163	19
GO:0043001	GO:0043001	Golgi to plasma membrane protein transport	4/722	40/18866	0.0656298	0.829259	11031/163882/1445/23163	4
GO:0045746	GO:0045746	negative regulation of Notch signaling pathway	4/722	40/18866	0.0656298	0.829259	11060/51441/65989/51341	4
GO:0097352	GO:0097352	autophagosome maturation	4/722	40/18866	0.0656298	0.829259	3920/23557/79142/128077	4
GO:1902895	GO:1902895	positive regulation of pri-miRNA transcription by RNA polymerase II	4/722	40/18866	0.0656298	0.829259	6597/84913/2625/2247	4
GO:1902991	GO:1902991	regulation of amyloid precursor protein catabolic process	4/722	40/18866	0.0656298	0.829259	2931/5300/10972/23163	4
GO:0044272	GO:0044272	sulfur compound biosynthetic process	12/722	192/18866	0.0657932	0.829259	84869/10678/4257/1036/79993/126792/2954/9061/10861/4258/32/25874	12
GO:0016051	GO:0016051	carbohydrate biosynthetic process	13/722	213/18866	0.0663808	0.829259	1609/140710/10891/10678/2931/81849/57026/30815/89801/8660/11091/5207/79660	13
GO:0044380	GO:0044380	protein localization to cytoskeleton	5/722	57/18866	0.0664135	0.829259	121441/1453/55968/10982/9903	5
GO:0046854	GO:0046854	phosphatidylinositol phosphorylation	5/722	57/18866	0.0664135	0.829259	10380/22979/84668/9807/23396	5
GO:0051568	GO:0051568	histone H3-K4 methylation	5/722	57/18866	0.0664135	0.829259	23067/90780/11091/9757/2625	5
GO:0097479	GO:0097479	synaptic vesicle localization	5/722	57/18866	0.0664135	0.829259	388552/23557/254263/54413/55330	5
GO:0050806	GO:0050806	positive regulation of synaptic transmission	11/722	172/18866	0.0667693	0.829259	23373/5865/27020/9211/116841/27092/776/54413/4900/9495/50944	11
GO:1901983	GO:1901983	regulation of protein acetylation	6/722	75/18866	0.0671882	0.829259	10891/93624/90780/2625/6871/1487	6
GO:0090150	GO:0090150	establishment of protein localization to membrane	19/722	342/18866	0.0676781	0.829259	6138/9230/133022/64422/23471/617/116841/11031/6234/2040/51762/23148/3265/56288/163882/6137/1445/9495/23163	19
GO:0061136	GO:0061136	regulation of proteasomal protein catabolic process	12/722	193/18866	0.0678453	0.829259	9695/101927423/2931/55212/160418/2272/1453/29997/80011/64326/9817/10869	12
GO:0071695	GO:0071695	anatomical structure maturation	14/722	235/18866	0.0683705	0.829259	6376/53335/23774/132320/51441/57560/79670/2625/10265/5452/84530/8642/51341/56975	14
GO:0048024	GO:0048024	regulation of mRNA splicing, via spliceosome	8/722	113/18866	0.0683726	0.829259	1153/3550/84872/5978/55796/84530/51341/221662	8
GO:0000423	GO:0000423	mitophagy	3/722	25/18866	0.0687644	0.829259	7249/55626/10193	3
GO:0003309	GO:0003309	type B pancreatic cell differentiation	3/722	25/18866	0.0687644	0.829259	2931/6608/3642	3
GO:0010842	GO:0010842	retina layer formation	3/722	25/18866	0.0687644	0.829259	112724/23363/23554	3
GO:0039529	GO:0039529	RIG-I signaling pathway	3/722	25/18866	0.0687644	0.829259	85364/29997/9698	3
GO:0046339	GO:0046339	diacylglycerol metabolic process	3/722	25/18866	0.0687644	0.829259	1609/57104/1607	3
GO:0061217	GO:0061217	regulation of mesonephros development	3/722	25/18866	0.0687644	0.829259	6608/2625/186	3
GO:0006633	GO:0006633	fatty acid biosynthetic process	11/722	173/18866	0.0689723	0.829259	51141/84869/5571/79993/215/51495/27349/2879/5742/59344/32	11
GO:0090101	GO:0090101	negative regulation of transmembrane receptor protein serine/threonine kinase signaling pathway	9/722	133/18866	0.0695199	0.829259	114990/23111/163126/58533/23089/5300/10140/51341/3547	9
GO:0050804	GO:0050804	modulation of chemical synaptic transmission	24/722	454/18866	0.0696791	0.829259	23373/5865/64101/5923/27020/23557/8398/6376/9211/254263/5332/1607/116841/27092/23467/776/54413/5786/4900/3265/2890/79772/9495/50944	24
GO:0035306	GO:0035306	positive regulation of dephosphorylation	5/722	58/18866	0.0705039	0.829259	2822/3672/5300/186/121665	5
GO:0043489	GO:0043489	RNA stabilization	5/722	58/18866	0.0705039	0.829259	1153/114609/10949/10605/221662	5
GO:0045851	GO:0045851	pH reduction	5/722	58/18866	0.0705039	0.829259	25932/23557/1657/528/529	5
GO:0046128	GO:0046128	purine ribonucleoside metabolic process	5/722	58/18866	0.0705039	0.829259	29922/9567/132/4832/3615	5
GO:0072524	GO:0072524	pyridine-containing compound metabolic process	4/722	41/18866	0.0706242	0.829259	10135/29968/57026/23475	4
GO:0006278	GO:0006278	RNA-dependent DNA biosynthetic process	6/722	76/18866	0.0707092	0.829259	26277/5609/9894/140609/55505/54433	6
GO:0008306	GO:0008306	associative learning	6/722	76/18866	0.0707092	0.829259	27020/85461/54413/4987/4900/50944	6
GO:0099177	GO:0099177	regulation of trans-synaptic signaling	24/722	455/18866	0.0710327	0.829259	23373/5865/64101/5923/27020/23557/8398/6376/9211/254263/5332/1607/116841/27092/23467/776/54413/5786/4900/3265/2890/79772/9495/50944	24
GO:0097711	GO:0097711	ciliary basal body-plasma membrane docking	7/722	95/18866	0.0718465	0.829259	121441/132320/79867/1453/27077/4867/1639	7
GO:0043487	GO:0043487	regulation of RNA stability	12/722	195/18866	0.0720733	0.829259	1153/51010/114609/5710/51441/54555/10949/10605/399664/79675/9698/221662	12
GO:0006470	GO:0006470	protein dephosphorylation	18/722	323/18866	0.0721398	0.829259	94274/55370/9258/57026/4690/3672/151242/5300/9701/5786/10842/4621/79660/84988/10217/23523/186/121665	18
GO:0062012	GO:0062012	regulation of small molecule metabolic process	24/722	456/18866	0.0724043	0.829259	90007/1609/51141/140710/493/10891/5571/2931/215/9563/89801/5710/8660/2822/11091/2954/9759/5978/5207/85300/51341/79660/32/11097	24
GO:1903201	GO:1903201	regulation of oxidative stress-induced cell death	6/722	77/18866	0.0743345	0.829259	8996/51765/6648/4841/5978/7099	6
GO:0042306	GO:0042306	regulation of protein import into nucleus	5/722	59/18866	0.0747297	0.829259	7545/6608/51569/8882/186	5
GO:0051289	GO:0051289	protein homotetramerization	5/722	59/18866	0.0747297	0.829259	23373/84869/6648/1429/32	5
GO:0098930	GO:0098930	axonal transport	5/722	59/18866	0.0747297	0.829259	388552/55207/23557/254263/55330	5
GO:1901799	GO:1901799	negative regulation of proteasomal protein catabolic process	5/722	59/18866	0.0747297	0.829259	101927423/2272/29997/80011/10869	5
GO:0001976	GO:0001976	nervous system process involved in regulation of systemic arterial blood pressure	2/722	12/18866	0.0748876	0.829259	6648/186	2
GO:0006465	GO:0006465	signal peptide processing	2/722	12/18866	0.0748876	0.829259	60559/121665	2
GO:0006563	GO:0006563	L-serine metabolic process	2/722	12/18866	0.0748876	0.829259	29968/5723	2
GO:0008298	GO:0008298	intracellular mRNA localization	2/722	12/18866	0.0748876	0.829259	51010/399664	2
GO:0032736	GO:0032736	positive regulation of interleukin-13 production	2/722	12/18866	0.0748876	0.829259	2625/7292	2
GO:0033523	GO:0033523	histone H2B ubiquitination	2/722	12/18866	0.0748876	0.829259	7324/55100	2
GO:0038003	GO:0038003	opioid receptor signaling pathway	2/722	12/18866	0.0748876	0.829259	4987/79627	2
GO:0042178	GO:0042178	xenobiotic catabolic process	2/722	12/18866	0.0748876	0.829259	1244/1429	2
GO:0051255	GO:0051255	spindle midzone assembly	2/722	12/18866	0.0748876	0.829259	6795/26112	2
GO:0051639	GO:0051639	actin filament network formation	2/722	12/18866	0.0748876	0.829259	55604/10092	2
GO:0071257	GO:0071257	cellular response to electrical stimulus	2/722	12/18866	0.0748876	0.829259	6121/5978	2
GO:2000767	GO:2000767	positive regulation of cytoplasmic translation	2/722	12/18866	0.0748876	0.829259	4690/51441	2
GO:0010506	GO:0010506	regulation of autophagy	19/722	347/18866	0.0755997	0.829259	10135/140710/11180/5571/2931/153129/58533/81603/528/7249/8408/9559/529/10325/55626/79142/9817/10193/1915	19
GO:0002068	GO:0002068	glandular epithelial cell development	3/722	26/18866	0.075612	0.829259	2931/6608/3642	3
GO:0002227	GO:0002227	innate immune response in mucosa	3/722	26/18866	0.075612	0.829259	8349/8339/8344	3
GO:0006700	GO:0006700	C21-steroid hormone biosynthetic process	3/722	26/18866	0.075612	0.829259	1609/10891/5978	3
GO:0008211	GO:0008211	glucocorticoid metabolic process	3/722	26/18866	0.075612	0.829259	1609/9563/5978	3
GO:0008535	GO:0008535	respiratory chain complex IV assembly	3/722	26/18866	0.075612	0.829259	617/90639/116228	3
GO:0033233	GO:0033233	regulation of protein sumoylation	3/722	26/18866	0.075612	0.829259	7329/9759/57178	3
GO:0033522	GO:0033522	histone H2A ubiquitination	3/722	26/18866	0.075612	0.829259	10336/84333/23304	3
GO:0036315	GO:0036315	cellular response to sterol	3/722	26/18866	0.075612	0.829259	51141/6608/2822	3
GO:0040037	GO:0040037	negative regulation of fibroblast growth factor receptor signaling pathway	3/722	26/18866	0.075612	0.829259	2625/2817/2247	3
GO:0043951	GO:0043951	negative regulation of cAMP-mediated signaling	3/722	26/18866	0.075612	0.829259	493/333/4987	3
GO:0001709	GO:0001709	cell fate determination	4/722	42/18866	0.0758073	0.829259	3199/4855/10660/2625	4
GO:0010907	GO:0010907	positive regulation of glucose metabolic process	4/722	42/18866	0.0758073	0.829259	10891/8660/2822/11091	4
GO:0051602	GO:0051602	response to electrical stimulus	4/722	42/18866	0.0758073	0.829259	10891/6121/23774/5978	4
GO:0016241	GO:0016241	regulation of macroautophagy	11/722	176/18866	0.0758592	0.829259	5571/153129/58533/528/7249/8408/9559/529/10325/79142/10193	11
GO:0016054	GO:0016054	organic acid catabolic process	16/722	282/18866	0.0763513	0.829315	493/3161/1036/215/8660/54905/27349/2954/80724/10588/64900/84693/2247/32/23475/3155	16
GO:0046395	GO:0046395	carboxylic acid catabolic process	16/722	282/18866	0.0763513	0.829315	493/3161/1036/215/8660/54905/27349/2954/80724/10588/64900/84693/2247/32/23475/3155	16
GO:0034401	GO:0034401	chromatin organization involved in regulation of transcription	10/722	156/18866	0.0770304	0.829315	3012/23133/8289/3015/8334/92815/55506/23304/57178/1487	10
GO:0030433	GO:0030433	ubiquitin-dependent ERAD pathway	6/722	78/18866	0.0780638	0.829315	9695/7844/54431/10299/285533/10869	6
GO:1901655	GO:1901655	cellular response to ketone	7/722	97/18866	0.0783936	0.829315	167127/54331/196/1946/1244/186/7292	7
GO:0006790	GO:0006790	sulfur compound metabolic process	20/722	371/18866	0.078743	0.829315	84869/10678/4257/1036/79993/215/126792/10380/6821/2954/2879/9061/10101/84693/10861/1244/4258/32/25874/3155	20
GO:1904062	GO:1904062	regulation of cation transmembrane transport	19/722	349/18866	0.0789352	0.829315	493/10891/483/5923/11060/8398/6376/56704/254263/54800/27092/2040/776/54413/4987/6330/57463/2890/50944	19
GO:0048747	GO:0048747	muscle fiber development	5/722	60/18866	0.0790901	0.829315	10939/6608/9759/6443/10529	5
GO:0050994	GO:0050994	regulation of lipid catabolic process	5/722	60/18866	0.0790901	0.829315	215/57104/8660/2822/32	5
GO:0060042	GO:0060042	retina morphogenesis in camera-type eye	5/722	60/18866	0.0790901	0.829315	6121/112724/23363/10265/23554	5
GO:0061951	GO:0061951	establishment of protein localization to plasma membrane	5/722	60/18866	0.0790901	0.829315	11031/163882/1445/9495/23163	5
GO:1902883	GO:1902883	negative regulation of response to oxidative stress	5/722	60/18866	0.0790901	0.829315	8996/6648/4841/5978/79772	5
GO:0042552	GO:0042552	myelination	9/722	137/18866	0.0803397	0.829315	9896/215/10939/84668/2817/57463/56288/8890/8882	9
GO:0032008	GO:0032008	positive regulation of TOR signaling	4/722	43/18866	0.0811762	0.829315	153129/9894/10325/54468	4
GO:0071364	GO:0071364	cellular response to epidermal growth factor stimulus	4/722	43/18866	0.0811762	0.829315	867/94056/8882/1915	4
GO:0000422	GO:0000422	autophagy of mitochondrion	6/722	79/18866	0.0818967	0.829315	10891/2931/64422/7249/55626/10193	6
GO:0009205	GO:0009205	purine ribonucleoside triphosphate metabolic process	6/722	79/18866	0.0818967	0.829315	29922/10891/9567/498/4832/3615	6
GO:0061726	GO:0061726	mitochondrion disassembly	6/722	79/18866	0.0818967	0.829315	10891/2931/64422/7249/55626/10193	6
GO:0097485	GO:0097485	neuron projection guidance	16/722	285/18866	0.082025	0.829315	27020/10678/3199/6608/10570/1946/8633/9211/8660/2676/6712/5362/2625/2817/5786/3897	16
GO:0032438	GO:0032438	melanosome organization	3/722	27/18866	0.0827471	0.829315	388552/23557/55330	3
GO:0034243	GO:0034243	regulation of transcription elongation from RNA polymerase II promoter	3/722	27/18866	0.0827471	0.829315	6921/8178/8861	3
GO:0034389	GO:0034389	lipid droplet organization	3/722	27/18866	0.0827471	0.829315	23111/57104/29923	3
GO:0048799	GO:0048799	animal organ maturation	3/722	27/18866	0.0827471	0.829315	57560/2625/8642	3
GO:0050996	GO:0050996	positive regulation of lipid catabolic process	3/722	27/18866	0.0827471	0.829315	215/57104/8660	3
GO:0070199	GO:0070199	establishment of protein localization to chromosome	3/722	27/18866	0.0827471	0.829315	23514/112869/55506	3
GO:0071514	GO:0071514	genetic imprinting	3/722	27/18866	0.0827471	0.829315	2931/10336/84333	3
GO:1902175	GO:1902175	regulation of oxidative stress-induced intrinsic apoptotic signaling pathway	3/722	27/18866	0.0827471	0.829315	8996/6648/4841	3
GO:1902473	GO:1902473	regulation of protein localization to synapse	3/722	27/18866	0.0827471	0.829315	27020/254263/3265	3
GO:1903203	GO:1903203	regulation of oxidative stress-induced neuron death	3/722	27/18866	0.0827471	0.829315	4841/5978/7099	3
GO:0006805	GO:0006805	xenobiotic metabolic process	8/722	118/18866	0.0832171	0.829315	4257/196/54905/23491/5742/1244/4258/1429	8
GO:0008543	GO:0008543	fibroblast growth factor receptor signaling pathway	8/722	118/18866	0.0832171	0.829315	867/27020/5430/2625/2817/56975/2247/54845	8
GO:2000736	GO:2000736	regulation of stem cell differentiation	8/722	118/18866	0.0832171	0.829315	81606/5710/51441/5978/2625/8861/221662/55818	8
GO:0033619	GO:0033619	membrane protein proteolysis	5/722	61/18866	0.0835839	0.829315	10939/2822/83464/29763/121665	5
GO:0042278	GO:0042278	purine nucleoside metabolic process	5/722	61/18866	0.0835839	0.829315	29922/9567/132/4832/3615	5
GO:0061512	GO:0061512	protein localization to cilium	5/722	61/18866	0.0835839	0.829315	9727/57560/79867/1453/84314	5
GO:0071375	GO:0071375	cellular response to peptide hormone stimulus	18/722	330/18866	0.0843056	0.829315	51141/140710/6121/2931/8660/2822/4690/528/7391/7249/11031/51762/64900/5786/94056/529/1445/186	18
GO:0070085	GO:0070085	glycosylation	15/722	265/18866	0.0854105	0.829315	10678/126792/81849/283463/30815/160418/3998/57171/2137/23275/387923/84061/84197/28/8813	15
GO:0006110	GO:0006110	regulation of glycolytic process	6/722	80/18866	0.0858327	0.829315	10891/5571/9759/5207/51341/11097	6
GO:0007272	GO:0007272	ensheathment of neurons	9/722	139/18866	0.0861114	0.829315	9896/215/10939/84668/2817/57463/56288/8890/8882	9
GO:0008366	GO:0008366	axon ensheathment	9/722	139/18866	0.0861114	0.829315	9896/215/10939/84668/2817/57463/56288/8890/8882	9
GO:0001574	GO:0001574	ganglioside biosynthetic process	2/722	13/18866	0.0863258	0.829315	81849/30815	2
GO:0001833	GO:0001833	inner cell mass cell proliferation	2/722	13/18866	0.0863258	0.829315	84296/8882	2
GO:0002679	GO:0002679	respiratory burst involved in defense response	2/722	13/18866	0.0863258	0.829315	58515/79415	2
GO:0007171	GO:0007171	activation of transmembrane receptor protein tyrosine kinase activity	2/722	13/18866	0.0863258	0.829315	1609/1946	2
GO:0010457	GO:0010457	centriole-centriole cohesion	2/722	13/18866	0.0863258	0.829315	23177/1639	2
GO:0015816	GO:0015816	glycine transport	2/722	13/18866	0.0863258	0.829315	54977/206358	2
GO:0016322	GO:0016322	neuron remodeling	2/722	13/18866	0.0863258	0.829315	6376/53335	2
GO:0032352	GO:0032352	positive regulation of hormone metabolic process	2/722	13/18866	0.0863258	0.829315	10891/2625	2
GO:0032968	GO:0032968	positive regulation of transcription elongation from RNA polymerase II promoter	2/722	13/18866	0.0863258	0.829315	6921/8178	2
GO:0033235	GO:0033235	positive regulation of protein sumoylation	2/722	13/18866	0.0863258	0.829315	7329/9759	2
GO:0042415	GO:0042415	norepinephrine metabolic process	2/722	13/18866	0.0863258	0.829315	2625/3642	2
GO:0042761	GO:0042761	very long-chain fatty acid biosynthetic process	2/722	13/18866	0.0863258	0.829315	79993/51495	2
GO:0043201	GO:0043201	response to leucine	2/722	13/18866	0.0863258	0.829315	10891/23304	2
GO:0048096	GO:0048096	chromatin-mediated maintenance of transcription	2/722	13/18866	0.0863258	0.829315	8289/57178	2
GO:1901653	GO:1901653	cellular response to peptide	21/722	398/18866	0.0865719	0.829315	10135/51141/140710/6121/2931/58533/8660/2822/4690/528/7391/7249/11031/51762/64900/5786/94056/529/7099/1445/186	21
GO:0016197	GO:0016197	endosomal transport	14/722	244/18866	0.0866427	0.829315	2060/738/9230/27183/55207/58533/9727/23484/79735/9559/26000/1639/9495/23163	14
GO:0032881	GO:0032881	regulation of polysaccharide metabolic process	4/722	44/18866	0.0867276	0.829315	2931/89801/8660/79660	4
GO:0035307	GO:0035307	positive regulation of protein dephosphorylation	4/722	44/18866	0.0867276	0.829315	3672/5300/186/121665	4
GO:0048489	GO:0048489	synaptic vesicle transport	4/722	44/18866	0.0867276	0.829315	388552/23557/254263/55330	4
GO:1901985	GO:1901985	positive regulation of protein acetylation	4/722	44/18866	0.0867276	0.829315	10891/93624/2625/6871	4
GO:1903539	GO:1903539	protein localization to postsynaptic membrane	4/722	44/18866	0.0867276	0.829315	9211/116841/27092/3265	4
GO:0051222	GO:0051222	positive regulation of protein transport	19/722	354/18866	0.0876972	0.833047	9695/7545/2931/6608/8398/8660/2822/3552/2040/79567/3265/7099/9501/163882/8882/25874/9495/186/7292	19
GO:0090287	GO:0090287	regulation of cellular response to growth factor stimulus	17/722	310/18866	0.0881185	0.833047	493/114990/27020/23111/163126/58533/23089/5300/10140/2625/2817/2022/51341/56975/2247/23554/186	17
GO:0009746	GO:0009746	response to hexose	12/722	202/18866	0.0881871	0.833047	10628/10135/10891/9230/8398/1946/8660/2822/6597/8891/8890/25874	12
GO:0010676	GO:0010676	positive regulation of cellular carbohydrate metabolic process	5/722	62/18866	0.0882096	0.833047	10891/8660/2822/11091/5207	5
GO:1904589	GO:1904589	regulation of protein import	5/722	62/18866	0.0882096	0.833047	7545/6608/51569/8882/186	5
GO:0060271	GO:0060271	cilium assembly	20/722	377/18866	0.088968	0.833047	121441/55212/79969/64422/132320/23116/1641/57560/79867/1453/27077/202018/4867/91978/79874/90355/84314/129880/1639/51668	20
GO:0048194	GO:0048194	Golgi vesicle budding	6/722	81/18866	0.089871	0.833047	3998/254263/84364/1453/2890/10972	6
GO:0007205	GO:0007205	protein kinase C-activating G protein-coupled receptor signaling pathway	3/722	28/18866	0.0901589	0.833047	1609/1607/56288	3
GO:0008299	GO:0008299	isoprenoid biosynthetic process	3/722	28/18866	0.0901589	0.833047	6121/5947/23590	3
GO:0033598	GO:0033598	mammary gland epithelial cell proliferation	3/722	28/18866	0.0901589	0.833047	90780/2625/57142	3
GO:0035883	GO:0035883	enteroendocrine cell differentiation	3/722	28/18866	0.0901589	0.833047	2931/6608/3642	3
GO:0048753	GO:0048753	pigment granule organization	3/722	28/18866	0.0901589	0.833047	388552/23557/55330	3
GO:0071168	GO:0071168	protein localization to chromatin	3/722	28/18866	0.0901589	0.833047	112869/23383/55506	3
GO:0099560	GO:0099560	synaptic membrane adhesion	3/722	28/18866	0.0901589	0.833047	64101/78999/1946	3
GO:1903579	GO:1903579	negative regulation of ATP metabolic process	3/722	28/18866	0.0901589	0.833047	10891/9759/5207	3
GO:2000171	GO:2000171	negative regulation of dendrite development	3/722	28/18866	0.0901589	0.833047	2931/53335/54413	3
GO:2000191	GO:2000191	regulation of fatty acid transport	3/722	28/18866	0.0901589	0.833047	8398/8660/186	3
GO:0045732	GO:0045732	positive regulation of protein catabolic process	13/722	225/18866	0.092301	0.851151	9695/2931/11060/55212/2822/160418/1453/29997/29763/64326/9817/10193/23163	13
GO:0009142	GO:0009142	nucleoside triphosphate biosynthetic process	6/722	82/18866	0.094011	0.855083	29922/10891/498/132/4832/3615	6
GO:0031503	GO:0031503	protein-containing complex localization	16/722	291/18866	0.0941752	0.855083	2060/27020/55308/23557/9211/254263/57560/116841/27092/55333/3265/9903/11336/54468/11097/51668	16
GO:0030879	GO:0030879	mammary gland development	9/722	142/18866	0.0952207	0.855083	1036/81606/90780/6608/4855/8660/780/2625/57142	9
GO:0033108	GO:0033108	mitochondrial respiratory chain complex assembly	7/722	102/18866	0.0962259	0.855083	54902/4698/617/55863/55572/90639/116228	7
GO:0006517	GO:0006517	protein deglycosylation	3/722	29/18866	0.0978362	0.855083	9695/7844/10299	3
GO:0010390	GO:0010390	histone monoubiquitination	3/722	29/18866	0.0978362	0.855083	10336/7324/84333	3
GO:0015721	GO:0015721	bile acid and bile salt transport	3/722	29/18866	0.0978362	0.855083	10599/201780/1244	3
GO:0001947	GO:0001947	heart looping	5/722	64/18866	0.0978507	0.855083	55212/6608/10660/2022/129880	5
GO:0001886	GO:0001886	endothelial cell morphogenesis	2/722	14/18866	0.098244	0.855083	25932/4855	2
GO:0003188	GO:0003188	heart valve formation	2/722	14/18866	0.098244	0.855083	8642/161882	2
GO:0003413	GO:0003413	chondrocyte differentiation involved in endochondral bone morphogenesis	2/722	14/18866	0.098244	0.855083	85301/57560	2
GO:0006241	GO:0006241	CTP biosynthetic process	2/722	14/18866	0.098244	0.855083	29922/4832	2
GO:0007175	GO:0007175	negative regulation of epidermal growth factor-activated receptor activity	2/722	14/18866	0.098244	0.855083	867/58533	2
GO:0010896	GO:0010896	regulation of triglyceride catabolic process	2/722	14/18866	0.098244	0.855083	57104/2822	2
GO:0014874	GO:0014874	response to stimulus involved in regulation of muscle adaptation	2/722	14/18866	0.098244	0.855083	10891/9759	2
GO:0030836	GO:0030836	positive regulation of actin filament depolymerization	2/722	14/18866	0.098244	0.855083	55604/57026	2
GO:0033169	GO:0033169	histone H3-K9 demethylation	2/722	14/18866	0.098244	0.855083	23133/55818	2
GO:0035437	GO:0035437	maintenance of protein localization in endoplasmic reticulum	2/722	14/18866	0.098244	0.855083	51141/202018	2
GO:0035627	GO:0035627	ceramide transport	2/722	14/18866	0.098244	0.855083	84725/388323	2
GO:0042659	GO:0042659	regulation of cell fate specification	2/722	14/18866	0.098244	0.855083	2247/54845	2
GO:0045006	GO:0045006	DNA deamination	2/722	14/18866	0.098244	0.855083	51010/81602	2
GO:0046036	GO:0046036	CTP metabolic process	2/722	14/18866	0.098244	0.855083	29922/4832	2
GO:0070986	GO:0070986	left/right axis specification	2/722	14/18866	0.098244	0.855083	6608/51668	2
GO:0072350	GO:0072350	tricarboxylic acid metabolic process	2/722	14/18866	0.098244	0.855083	3419/1431	2
GO:1902430	GO:1902430	negative regulation of amyloid-beta formation	2/722	14/18866	0.098244	0.855083	5300/23163	2
GO:1990173	GO:1990173	protein localization to nucleoplasm	2/722	14/18866	0.098244	0.855083	56257/29997	2
GO:0005978	GO:0005978	glycogen biosynthetic process	4/722	46/18866	0.0983633	0.855083	2931/89801/8660/79660	4
GO:0009250	GO:0009250	glucan biosynthetic process	4/722	46/18866	0.0983633	0.855083	2931/89801/8660/79660	4
GO:0038202	GO:0038202	TORC1 signaling	4/722	46/18866	0.0983633	0.855083	1609/9894/23334/10325	4
GO:0044275	GO:0044275	cellular carbohydrate catabolic process	4/722	46/18866	0.0983633	0.855083	2931/5834/26007/79660	4
GO:0030258	GO:0030258	lipid modification	15/722	271/18866	0.0984196	0.855083	1609/10891/9896/215/10380/22979/84668/8660/27349/1607/80724/9807/28/32/23396	15
GO:0071466	GO:0071466	cellular response to xenobiotic stimulus	8/722	123/18866	0.0998144	0.864329	4257/196/54905/23491/5742/1244/4258/1429	8
GO:0002181	GO:0002181	cytoplasmic translation	7/722	103/18866	0.100041	0.864329	6138/4690/51441/6234/8663/221662/8891	7
GO:0098869	GO:0098869	cellular oxidant detoxification	7/722	103/18866	0.100041	0.864329	4257/6648/2954/2879/23334/5742/4258	7
GO:0034284	GO:0034284	response to monosaccharide	12/722	207/18866	0.100959	0.86482	10628/10135/10891/9230/8398/1946/8660/2822/6597/8891/8890/25874	12
GO:0006720	GO:0006720	isoprenoid metabolic process	9/722	144/18866	0.101593	0.86482	6121/5947/57104/9672/54905/112724/2817/23590/8813	9
GO:0046434	GO:0046434	organophosphate catabolic process	9/722	144/18866	0.101593	0.86482	8622/215/57026/10380/8398/2272/4968/3094/956	9
GO:0044282	GO:0044282	small molecule catabolic process	23/722	452/18866	0.101741	0.86482	493/3161/1036/2931/215/57026/10380/8660/54905/27349/6120/2954/80724/10588/64900/84693/81602/26007/2247/32/956/23475/3155	23
GO:0043488	GO:0043488	regulation of mRNA stability	11/722	186/18866	0.101853	0.86482	1153/51010/114609/5710/51441/10949/10605/399664/79675/9698/221662	11
GO:0008652	GO:0008652	cellular amino acid biosynthetic process	6/722	84/18866	0.102592	0.86482	493/5352/29968/1036/5723/29920	6
GO:0009206	GO:0009206	purine ribonucleoside triphosphate biosynthetic process	5/722	65/18866	0.102863	0.86482	29922/10891/498/4832/3615	5
GO:0035308	GO:0035308	negative regulation of protein dephosphorylation	5/722	65/18866	0.102863	0.86482	94274/9258/151242/10842/23523	5
GO:0035773	GO:0035773	insulin secretion involved in cellular response to glucose stimulus	5/722	65/18866	0.102863	0.86482	9230/8398/1946/2822/25874	5
GO:0060675	GO:0060675	ureteric bud morphogenesis	5/722	65/18866	0.102863	0.86482	6608/2625/8642/2247/186	5
GO:1902305	GO:1902305	regulation of sodium ion transmembrane transport	5/722	65/18866	0.102863	0.86482	493/483/54800/2040/6330	5
GO:0051146	GO:0051146	striated muscle cell differentiation	16/722	295/18866	0.102874	0.86482	9149/2931/10939/6608/85461/9759/5300/23363/8289/4621/10611/6443/136319/221662/186/10529	16
GO:0003300	GO:0003300	cardiac muscle hypertrophy	7/722	104/18866	0.103937	0.86482	493/2931/9759/5300/10611/136319/186	7
GO:0009116	GO:0009116	nucleoside metabolic process	7/722	104/18866	0.103937	0.86482	29922/9567/132/81602/4832/3615/7084	7
GO:0006383	GO:0006383	transcription by RNA polymerase III	4/722	47/18866	0.10444	0.86482	9329/8178/6621/7629	4
GO:0060986	GO:0060986	endocrine hormone secretion	4/722	47/18866	0.10444	0.86482	9727/2625/51762/186	4
GO:0070849	GO:0070849	response to epidermal growth factor	4/722	47/18866	0.10444	0.86482	867/94056/8882/1915	4
GO:0006334	GO:0006334	nucleosome assembly	9/722	145/18866	0.104869	0.86482	8349/23522/8339/8341/8344/55506/23523/3017/23270	9
GO:0031647	GO:0031647	regulation of protein stability	16/722	296/18866	0.105124	0.86482	57646/101927423/10891/483/3920/6608/444/5300/3327/9894/29997/57142/389856/10869/23163/10491	16
GO:0009408	GO:0009408	response to heat	10/722	166/18866	0.105202	0.86482	10808/11080/3327/5609/3552/8891/8890/3281/1244/11097	10
GO:0003209	GO:0003209	cardiac atrium morphogenesis	3/722	30/18866	0.105767	0.86482	6608/2022/161882	3
GO:0018279	GO:0018279	protein N-linked glycosylation via asparagine	3/722	30/18866	0.105767	0.86482	3998/84061/8813	3
GO:0036475	GO:0036475	neuron death in response to oxidative stress	3/722	30/18866	0.105767	0.86482	4841/5978/7099	3
GO:0051642	GO:0051642	centrosome localization	3/722	30/18866	0.105767	0.86482	5362/51490/56288	3
GO:1904837	GO:1904837	beta-catenin-TCF complex assembly	3/722	30/18866	0.105767	0.86482	90780/6597/6932	3
GO:1990126	GO:1990126	retrograde transport, endosome to plasma membrane	3/722	30/18866	0.105767	0.86482	9230/9559/9495	3
GO:2000765	GO:2000765	regulation of cytoplasmic translation	3/722	30/18866	0.105767	0.86482	4690/51441/221662	3
GO:0009416	GO:0009416	response to light stimulus	17/722	319/18866	0.106803	0.86482	1258/23373/57646/1153/6121/27020/9397/85461/7391/112724/5609/4968/54413/4867/92815/3198/26233	17
GO:0008637	GO:0008637	apoptotic mitochondrial changes	8/722	125/18866	0.106938	0.86482	8996/2931/6648/8398/64422/28978/25994/203245	8
GO:0009199	GO:0009199	ribonucleoside triphosphate metabolic process	6/722	85/18866	0.107032	0.86482	29922/10891/9567/498/4832/3615	6
GO:0034502	GO:0034502	protein localization to chromosome	6/722	85/18866	0.107032	0.86482	26277/3550/23514/112869/23383/55506	6
GO:0031668	GO:0031668	cellular response to extracellular stimulus	14/722	253/18866	0.107741	0.86482	867/10135/5571/51765/3920/5179/7391/8408/25994/23334/79567/10325/55626/54468	14
GO:0032922	GO:0032922	circadian regulation of gene expression	5/722	66/18866	0.108	0.86482	10135/10891/463/196/1453	5
GO:0048207	GO:0048207	vesicle targeting, rough ER to cis-Golgi	5/722	66/18866	0.108	0.86482	3998/254263/1453/2890/10972	5
GO:0048208	GO:0048208	COPII vesicle coating	5/722	66/18866	0.108	0.86482	3998/254263/1453/2890/10972	5
GO:0072171	GO:0072171	mesonephric tubule morphogenesis	5/722	66/18866	0.108	0.86482	6608/2625/8642/2247/186	5
GO:1901016	GO:1901016	regulation of potassium ion transmembrane transporter activity	5/722	66/18866	0.108	0.86482	483/11060/54800/776/57463	5
GO:1901607	GO:1901607	alpha-amino acid biosynthetic process	5/722	66/18866	0.108	0.86482	493/5352/29968/5723/29920	5
GO:0090092	GO:0090092	regulation of transmembrane receptor protein serine/threonine kinase signaling pathway	14/722	254/18866	0.11026	0.86482	114990/23111/163126/58533/23089/5300/10140/92/2022/51341/3547/25970/656/23144	14
GO:0006000	GO:0006000	fructose metabolic process	2/722	15/18866	0.110589	0.86482	5207/26007	2
GO:0009209	GO:0009209	pyrimidine ribonucleoside triphosphate biosynthetic process	2/722	15/18866	0.110589	0.86482	29922/4832	2
GO:0016114	GO:0016114	terpenoid biosynthetic process	2/722	15/18866	0.110589	0.86482	6121/5947	2
GO:0034134	GO:0034134	toll-like receptor 2 signaling pathway	2/722	15/18866	0.110589	0.86482	9258/114609	2
GO:0042574	GO:0042574	retinal metabolic process	2/722	15/18866	0.110589	0.86482	6121/112724	2
GO:0045064	GO:0045064	T-helper 2 cell differentiation	2/722	15/18866	0.110589	0.86482	2625/7292	2
GO:0045475	GO:0045475	locomotor rhythm	2/722	15/18866	0.110589	0.86482	463/4987	2
GO:0046184	GO:0046184	aldehyde biosynthetic process	2/722	15/18866	0.110589	0.86482	5978/55818	2
GO:0051044	GO:0051044	positive regulation of membrane protein ectodomain proteolysis	2/722	15/18866	0.110589	0.86482	2822/29763	2
GO:0060766	GO:0060766	negative regulation of androgen receptor signaling pathway	2/722	15/18866	0.110589	0.86482	6597/51341	2
GO:0072567	GO:0072567	chemokine (C-X-C motif) ligand 2 production	2/722	15/18866	0.110589	0.86482	114609/7099	2
GO:1900037	GO:1900037	regulation of cellular response to hypoxia	2/722	15/18866	0.110589	0.86482	8996/10869	2
GO:1905065	GO:1905065	positive regulation of vascular associated smooth muscle cell differentiation	2/722	15/18866	0.110589	0.86482	6648/2022	2
GO:2000341	GO:2000341	regulation of chemokine (C-X-C motif) ligand 2 production	2/722	15/18866	0.110589	0.86482	114609/7099	2
GO:0045814	GO:0045814	negative regulation of gene expression, epigenetic	8/722	126/18866	0.110603	0.86482	80314/3012/3015/8334/92815/55506/23304/1487	8
GO:0055007	GO:0055007	cardiac muscle cell differentiation	8/722	126/18866	0.110603	0.86482	2931/5300/23363/8289/10611/6443/186/10529	8
GO:0042461	GO:0042461	photoreceptor cell development	4/722	48/18866	0.110683	0.86482	1258/6121/112724/1641	4
GO:0062237	GO:0062237	protein localization to postsynapse	4/722	48/18866	0.110683	0.86482	9211/116841/27092/3265	4
GO:1901214	GO:1901214	regulation of neuron death	17/722	321/18866	0.111263	0.867897	867/10891/2931/58533/6648/6376/3672/4841/80331/9759/5300/5978/2625/55626/3265/7099/8882	17
GO:0034637	GO:0034637	cellular carbohydrate biosynthetic process	6/722	86/18866	0.111569	0.868825	10678/2931/57026/89801/8660/79660	6
GO:0034504	GO:0034504	protein localization to nucleus	15/722	277/18866	0.112592	0.869312	56257/10628/7545/6608/9258/23568/51569/81603/9679/7249/5300/29997/51341/8882/186	15
GO:0009266	GO:0009266	response to temperature stimulus	13/722	233/18866	0.112633	0.869312	1153/10891/10808/11080/3327/5609/3552/1006/8891/8890/3281/1244/11097	13
GO:0009166	GO:0009166	nucleotide catabolic process	5/722	67/18866	0.113259	0.869312	8622/215/2272/4968/3094	5
GO:0031060	GO:0031060	regulation of histone methylation	5/722	67/18866	0.113259	0.869312	90780/11091/9757/2625/55818	5
GO:0009154	GO:0009154	purine ribonucleotide catabolic process	3/722	31/18866	0.113941	0.869312	8622/215/3094	3
GO:0018196	GO:0018196	peptidyl-asparagine modification	3/722	31/18866	0.113941	0.869312	3998/84061/8813	3
GO:0018200	GO:0018200	peptidyl-glutamic acid modification	3/722	31/18866	0.113941	0.869312	9654/158135/91978	3
GO:0034472	GO:0034472	snRNA 3'-end processing	3/722	31/18866	0.113941	0.869312	51010/26173/80789	3
GO:0060261	GO:0060261	positive regulation of transcription initiation from RNA polymerase II promoter	3/722	31/18866	0.113941	0.869312	9862/9969/10025	3
GO:0071539	GO:0071539	protein localization to centrosome	3/722	31/18866	0.113941	0.869312	121441/1453/55968	3
GO:0099068	GO:0099068	postsynapse assembly	3/722	31/18866	0.113941	0.869312	78999/54413/50944	3
GO:1903052	GO:1903052	positive regulation of proteolysis involved in cellular protein catabolic process	8/722	127/18866	0.114335	0.869312	9695/2931/55212/160418/1453/29997/64326/9817	8
GO:0007409	GO:0007409	axonogenesis	24/722	482/18866	0.114578	0.869312	27020/23111/10678/10939/3199/6608/1946/8633/9211/8660/2676/8408/6712/5362/2625/54413/23334/57142/2817/5786/57463/140578/56288/3897	24
GO:0051650	GO:0051650	establishment of vesicle localization	12/722	212/18866	0.114782	0.869312	388552/9230/55212/23557/3998/254263/84364/1453/55330/129880/2890/10972	12
GO:1901215	GO:1901215	negative regulation of neuron death	12/722	212/18866	0.114782	0.869312	867/10891/58533/6648/6376/4841/80331/5300/5978/55626/3265/8882	12
GO:0097305	GO:0097305	response to alcohol	13/722	234/18866	0.115346	0.869312	867/1036/6608/54331/196/23514/1946/5179/2822/8836/4968/2625/7292	13
GO:0014897	GO:0014897	striated muscle hypertrophy	7/722	107/18866	0.116109	0.869312	493/2931/9759/5300/10611/136319/186	7
GO:0030512	GO:0030512	negative regulation of transforming growth factor beta receptor signaling pathway	6/722	87/18866	0.116202	0.869312	114990/163126/58533/23089/5300/51341	6
GO:0032436	GO:0032436	positive regulation of proteasomal ubiquitin-dependent protein catabolic process	6/722	87/18866	0.116202	0.869312	2931/55212/1453/29997/64326/9817	6
GO:0097581	GO:0097581	lamellipodium organization	6/722	87/18866	0.116202	0.869312	55604/4690/9759/221178/10092/25970	6
GO:0006111	GO:0006111	regulation of gluconeogenesis	4/722	49/18866	0.117088	0.869312	1609/140710/10891/11091	4
GO:0042059	GO:0042059	negative regulation of epidermal growth factor receptor signaling pathway	4/722	49/18866	0.117088	0.869312	2060/867/58533/3672	4
GO:0043038	GO:0043038	amino acid activation	4/722	49/18866	0.117088	0.869312	23438/5859/57176/132949	4
GO:0047496	GO:0047496	vesicle transport along microtubule	4/722	49/18866	0.117088	0.869312	388552/23557/254263/55330	4
GO:0048641	GO:0048641	regulation of skeletal muscle tissue development	4/722	49/18866	0.117088	0.869312	9759/2817/221662/10869	4
GO:0006401	GO:0006401	RNA catabolic process	21/722	415/18866	0.11847	0.869312	1153/9567/6138/51010/114609/5710/9704/51441/79670/54555/6234/10140/10949/10605/146857/399664/79675/9698/221662/8882/6137	21
GO:0002753	GO:0002753	cytoplasmic pattern recognition receptor signaling pathway	5/722	68/18866	0.11864	0.869312	85364/29997/7099/9698/26007	5
GO:0099072	GO:0099072	regulation of postsynaptic membrane neurotransmitter receptor levels	5/722	68/18866	0.11864	0.869312	2060/9211/116841/27092/3265	5
GO:0048562	GO:0048562	embryonic organ morphogenesis	16/722	302/18866	0.119251	0.869312	51141/7545/3215/3199/55212/6608/10660/6932/8289/2625/10265/2022/340784/129880/3198/3225	16
GO:1904951	GO:1904951	positive regulation of establishment of protein localization	19/722	370/18866	0.119855	0.869312	9695/7545/2931/6608/8398/8660/2822/3552/2040/79567/3265/7099/9501/163882/8882/25874/9495/186/7292	19
GO:0001523	GO:0001523	retinoid metabolic process	7/722	108/18866	0.120325	0.869312	6121/5947/57104/9672/54905/112724/2817	7
GO:0051170	GO:0051170	import into nucleus	10/722	171/18866	0.121247	0.869312	10628/7545/5571/6608/51569/9679/7249/6635/8882/186	10
GO:0140056	GO:0140056	organelle localization by membrane tethering	10/722	171/18866	0.121247	0.869312	5865/121441/26276/132320/79867/1453/27077/4867/51762/1639	10
GO:1901657	GO:1901657	glycosyl compound metabolic process	8/722	129/18866	0.122001	0.869312	29922/9567/84869/132/81602/4832/3615/7084	8
GO:0009261	GO:0009261	ribonucleotide catabolic process	3/722	32/18866	0.122344	0.869312	8622/215/3094	3
GO:0030201	GO:0030201	heparan sulfate proteoglycan metabolic process	3/722	32/18866	0.122344	0.869312	126792/2137/2817	3
GO:0032673	GO:0032673	regulation of interleukin-4 production	3/722	32/18866	0.122344	0.869312	2625/161882/7292	3
GO:0044818	GO:0044818	mitotic G2/M transition checkpoint	3/722	32/18866	0.122344	0.869312	29997/90381/11073	3
GO:0051503	GO:0051503	adenine nucleotide transport	3/722	32/18866	0.122344	0.869312	215/79751/283130	3
GO:0051968	GO:0051968	positive regulation of synaptic transmission, glutamatergic	3/722	32/18866	0.122344	0.869312	27092/54413/50944	3
GO:0097106	GO:0097106	postsynaptic density organization	3/722	32/18866	0.122344	0.869312	64101/78999/50944	3
GO:0002830	GO:0002830	positive regulation of type 2 immune response	2/722	16/18866	0.12331	0.869312	2625/7292	2
GO:0006086	GO:0006086	acetyl-CoA biosynthetic process from pyruvate	2/722	16/18866	0.12331	0.869312	2954/25874	2
GO:0006098	GO:0006098	pentose-phosphate shunt	2/722	16/18866	0.12331	0.869312	9563/6120	2
GO:0009208	GO:0009208	pyrimidine ribonucleoside triphosphate metabolic process	2/722	16/18866	0.12331	0.869312	29922/4832	2
GO:0009263	GO:0009263	deoxyribonucleotide biosynthetic process	2/722	16/18866	0.12331	0.869312	50484/132	2
GO:0019372	GO:0019372	lipoxygenase pathway	2/722	16/18866	0.12331	0.869312	2879/59344	2
GO:0021542	GO:0021542	dentate gyrus development	2/722	16/18866	0.12331	0.869312	6608/79969	2
GO:0030214	GO:0030214	hyaluronan catabolic process	2/722	16/18866	0.12331	0.869312	3161/2247	2
GO:0032354	GO:0032354	response to follicle-stimulating hormone	2/722	16/18866	0.12331	0.869312	10891/1946	2
GO:0043174	GO:0043174	nucleoside salvage	2/722	16/18866	0.12331	0.869312	132/7084	2
GO:0043249	GO:0043249	erythrocyte maturation	2/722	16/18866	0.12331	0.869312	23774/51341	2
GO:0043981	GO:0043981	histone H4-K5 acetylation	2/722	16/18866	0.12331	0.869312	51147/11091	2
GO:0043982	GO:0043982	histone H4-K8 acetylation	2/722	16/18866	0.12331	0.869312	51147/11091	2
GO:0048311	GO:0048311	mitochondrion distribution	2/722	16/18866	0.12331	0.869312	85300/55333	2
GO:0051770	GO:0051770	positive regulation of nitric-oxide synthase biosynthetic process	2/722	16/18866	0.12331	0.869312	10135/7099	2
GO:0060413	GO:0060413	atrial septum morphogenesis	2/722	16/18866	0.12331	0.869312	6608/161882	2
GO:0060850	GO:0060850	regulation of transcription involved in cell fate commitment	2/722	16/18866	0.12331	0.869312	10660/2128	2
GO:0061548	GO:0061548	ganglion development	2/722	16/18866	0.12331	0.869312	8633/3642	2
GO:0061684	GO:0061684	chaperone-mediated autophagy	2/722	16/18866	0.12331	0.869312	3920/1915	2
GO:0071380	GO:0071380	cellular response to prostaglandin E stimulus	2/722	16/18866	0.12331	0.869312	54331/7292	2
GO:1900451	GO:1900451	positive regulation of glutamate receptor signaling pathway	2/722	16/18866	0.12331	0.869312	27092/54413	2
GO:0021695	GO:0021695	cerebellar cortex development	4/722	50/18866	0.123651	0.869312	6608/6712/136319/186	4
GO:0042987	GO:0042987	amyloid precursor protein catabolic process	4/722	50/18866	0.123651	0.869312	2931/5300/10972/23163	4
GO:0030032	GO:0030032	lamellipodium assembly	5/722	69/18866	0.124138	0.869312	55604/4690/9759/221178/25970	5
GO:0061371	GO:0061371	determination of heart left/right asymmetry	5/722	69/18866	0.124138	0.869312	55212/6608/10660/2022/129880	5
GO:0071230	GO:0071230	cellular response to amino acid stimulus	5/722	69/18866	0.124138	0.869312	153129/53335/10325/57463/23304	5
GO:0014896	GO:0014896	muscle hypertrophy	7/722	109/18866	0.124619	0.871365	493/2931/9759/5300/10611/136319/186	7
GO:0071824	GO:0071824	protein-DNA complex subunit organization	15/722	282/18866	0.125287	0.874728	8349/23522/8339/8341/6597/10847/6666/8289/8344/4778/92815/55506/23523/3017/23270	15
GO:1903845	GO:1903845	negative regulation of cellular response to transforming growth factor beta stimulus	6/722	89/18866	0.125753	0.876605	114990/163126/58533/23089/5300/51341	6
GO:0009410	GO:0009410	response to xenobiotic stimulus	8/722	130/18866	0.125933	0.876605	4257/196/54905/23491/5742/1244/4258/1429	8
GO:0048193	GO:0048193	Golgi vesicle transport	19/722	374/18866	0.128879	0.887755	2060/738/26958/51614/3998/254263/10466/11031/6712/84364/1453/51762/9980/163882/2890/1639/1445/10972/23163	19
GO:0006900	GO:0006900	vesicle budding from membrane	7/722	110/18866	0.128989	0.887755	27183/3998/254263/84364/1453/2890/10972	7
GO:0044782	GO:0044782	cilium organization	20/722	397/18866	0.12907	0.887755	121441/55212/79969/64422/132320/23116/1641/57560/79867/1453/27077/202018/4867/91978/79874/90355/84314/129880/1639/51668	20
GO:1901136	GO:1901136	carbohydrate derivative catabolic process	11/722	195/18866	0.129224	0.887755	9695/8622/3161/2931/215/9672/4968/3094/2817/81602/2247	11
GO:1902275	GO:1902275	regulation of chromatin organization	11/722	195/18866	0.129224	0.887755	10891/93624/90780/23133/11091/55100/9757/2625/55818/6871/1487	11
GO:0050684	GO:0050684	regulation of mRNA processing	9/722	152/18866	0.129439	0.887755	1153/3550/84872/5978/55796/84530/51341/23144/221662	9
GO:0070972	GO:0070972	protein localization to endoplasmic reticulum	9/722	152/18866	0.129439	0.887755	51141/6138/133022/23471/6234/60559/202018/57142/6137	9
GO:0003143	GO:0003143	embryonic heart tube morphogenesis	5/722	70/18866	0.129753	0.887755	55212/6608/10660/2022/129880	5
GO:0008088	GO:0008088	axo-dendritic transport	5/722	70/18866	0.129753	0.887755	388552/55207/23557/254263/55330	5
GO:0050795	GO:0050795	regulation of behavior	5/722	70/18866	0.129753	0.887755	463/5179/9759/4987/3198	5
GO:0032434	GO:0032434	regulation of proteasomal ubiquitin-dependent protein catabolic process	8/722	131/18866	0.12993	0.887755	101927423/2931/55212/2272/1453/29997/64326/9817	8
GO:0043628	GO:0043628	ncRNA 3'-end processing	4/722	51/18866	0.130366	0.887755	51010/55520/26173/80789	4
GO:0050435	GO:0050435	amyloid-beta metabolic process	4/722	51/18866	0.130366	0.887755	2931/5300/10972/23163	4
GO:0007411	GO:0007411	axon guidance	15/722	284/18866	0.130588	0.887755	27020/10678/3199/6608/1946/8633/9211/8660/2676/6712/5362/2625/2817/5786/3897	15
GO:0015868	GO:0015868	purine ribonucleotide transport	3/722	33/18866	0.130966	0.887755	215/79751/283130	3
GO:0021696	GO:0021696	cerebellar cortex morphogenesis	3/722	33/18866	0.130966	0.887755	6608/6712/136319	3
GO:0046627	GO:0046627	negative regulation of insulin receptor signaling pathway	3/722	33/18866	0.130966	0.887755	2931/4690/7249	3
GO:1905508	GO:1905508	protein localization to microtubule organizing center	3/722	33/18866	0.130966	0.887755	121441/1453/55968	3
GO:0015718	GO:0015718	monocarboxylic acid transport	10/722	174/18866	0.131487	0.889992	215/8398/10599/8660/201780/9122/1244/32/25874/186	10
GO:0036294	GO:0036294	cellular response to decreased oxygen levels	12/722	218/18866	0.132737	0.890555	867/10135/8996/114990/10891/6921/8453/5710/25994/29997/29923/10869	12
GO:0035305	GO:0035305	negative regulation of dephosphorylation	7/722	111/18866	0.133436	0.890555	94274/9258/8178/151242/10842/163882/23523	7
GO:0001101	GO:0001101	response to acid chemical	8/722	132/18866	0.133992	0.890555	493/10891/1036/153129/53335/10325/57463/23304	8
GO:0071214	GO:0071214	cellular response to abiotic stimulus	17/722	331/18866	0.135231	0.890555	1258/57646/10135/6121/8738/9230/9397/23514/2822/9759/5978/2625/2022/3265/7099/136319/92815	17
GO:0104004	GO:0104004	cellular response to environmental stimulus	17/722	331/18866	0.135231	0.890555	1258/57646/10135/6121/8738/9230/9397/23514/2822/9759/5978/2625/2022/3265/7099/136319/92815	17
GO:0007029	GO:0007029	endoplasmic reticulum organization	5/722	71/18866	0.13548	0.890555	133022/3998/23471/57142/9980	5
GO:0009201	GO:0009201	ribonucleoside triphosphate biosynthetic process	5/722	71/18866	0.13548	0.890555	29922/10891/498/4832/3615	5
GO:0033692	GO:0033692	cellular polysaccharide biosynthetic process	5/722	71/18866	0.13548	0.890555	10678/2931/89801/8660/79660	5
GO:0009749	GO:0009749	response to glucose	11/722	197/18866	0.135806	0.890555	10628/10891/9230/8398/1946/8660/2822/6597/8891/8890/25874	11
GO:0000076	GO:0000076	DNA replication checkpoint	2/722	17/18866	0.136361	0.890555	90381/11073	2
GO:0006895	GO:0006895	Golgi to endosome transport	2/722	17/18866	0.136361	0.890555	2060/9980	2
GO:0009048	GO:0009048	dosage compensation by inactivation of X chromosome	2/722	17/18866	0.136361	0.890555	10336/84333	2
GO:0009312	GO:0009312	oligosaccharide biosynthetic process	2/722	17/18866	0.136361	0.890555	81849/30815	2
GO:0014067	GO:0014067	negative regulation of phosphatidylinositol 3-kinase signaling	2/722	17/18866	0.136361	0.890555	7249/29997	2
GO:0035518	GO:0035518	histone H2A monoubiquitination	2/722	17/18866	0.136361	0.890555	10336/84333	2
GO:0042448	GO:0042448	progesterone metabolic process	2/722	17/18866	0.136361	0.890555	1609/10891	2
GO:0043649	GO:0043649	dicarboxylic acid catabolic process	2/722	17/18866	0.136361	0.890555	10588/23475	2
GO:0045722	GO:0045722	positive regulation of gluconeogenesis	2/722	17/18866	0.136361	0.890555	10891/11091	2
GO:0060644	GO:0060644	mammary gland epithelial cell differentiation	2/722	17/18866	0.136361	0.890555	81606/6608	2
GO:1902992	GO:1902992	negative regulation of amyloid precursor protein catabolic process	2/722	17/18866	0.136361	0.890555	5300/23163	2
GO:1903209	GO:1903209	positive regulation of oxidative stress-induced cell death	2/722	17/18866	0.136361	0.890555	5978/7099	2
GO:1904263	GO:1904263	positive regulation of TORC1 signaling	2/722	17/18866	0.136361	0.890555	9894/10325	2
GO:1904355	GO:1904355	positive regulation of telomere capping	2/722	17/18866	0.136361	0.890555	5609/140609	2
GO:2001267	GO:2001267	regulation of cysteine-type endopeptidase activity involved in apoptotic signaling pathway	2/722	17/18866	0.136361	0.890555	79886/80758	2
GO:0002262	GO:0002262	myeloid cell homeostasis	9/722	154/18866	0.136974	0.890555	9258/7564/54977/23774/2625/92/51341/8861/161882	9
GO:0006998	GO:0006998	nuclear envelope organization	4/722	52/18866	0.137228	0.890555	27183/55968/1639/8815	4
GO:0009994	GO:0009994	oocyte differentiation	4/722	52/18866	0.137228	0.890555	6795/51441/79670/9757	4
GO:0010883	GO:0010883	regulation of lipid storage	4/722	52/18866	0.137228	0.890555	57104/171023/29923/32	4
GO:0050999	GO:0050999	regulation of nitric-oxide synthase activity	4/722	52/18866	0.137228	0.890555	493/3552/92/186	4
GO:0006165	GO:0006165	nucleoside diphosphate phosphorylation	8/722	133/18866	0.138119	0.890555	29922/10891/5571/9759/5207/51341/4832/11097	8
GO:0006997	GO:0006997	nucleus organization	8/722	133/18866	0.138119	0.890555	27183/90780/55968/57142/55818/8882/1639/8815	8
GO:0000038	GO:0000038	very long-chain fatty acid metabolic process	3/722	34/18866	0.139793	0.890555	79993/215/51495	3
GO:0006099	GO:0006099	tricarboxylic acid cycle	3/722	34/18866	0.139793	0.890555	3419/1431/8802	3
GO:0007616	GO:0007616	long-term memory	3/722	34/18866	0.139793	0.890555	5923/2890/50944	3
GO:0010922	GO:0010922	positive regulation of phosphatase activity	3/722	34/18866	0.139793	0.890555	2822/3672/186	3
GO:0015865	GO:0015865	purine nucleotide transport	3/722	34/18866	0.139793	0.890555	215/79751/283130	3
GO:0016242	GO:0016242	negative regulation of macroautophagy	3/722	34/18866	0.139793	0.890555	7249/79142/10193	3
GO:0035774	GO:0035774	positive regulation of insulin secretion involved in cellular response to glucose stimulus	3/722	34/18866	0.139793	0.890555	8398/2822/25874	3
GO:0042311	GO:0042311	vasodilation	3/722	34/18866	0.139793	0.890555	6648/3672/186	3
GO:0045648	GO:0045648	positive regulation of erythrocyte differentiation	3/722	34/18866	0.139793	0.890555	7564/23774/92	3
GO:0048665	GO:0048665	neuron fate specification	3/722	34/18866	0.139793	0.890555	10660/2128/54845	3
GO:0070050	GO:0070050	neuron cellular homeostasis	3/722	34/18866	0.139793	0.890555	6376/776/1639	3
GO:0099084	GO:0099084	postsynaptic specialization organization	3/722	34/18866	0.139793	0.890555	64101/78999/50944	3
GO:0031058	GO:0031058	positive regulation of histone modification	6/722	92/18866	0.140766	0.892244	10891/93624/11091/2625/6871/1487	6
GO:0042147	GO:0042147	retrograde transport, endosome to Golgi	6/722	92/18866	0.140766	0.892244	738/58533/79735/9559/26000/1639	6
GO:0106027	GO:0106027	neuron projection organization	6/722	92/18866	0.140766	0.892244	215/85461/54413/10611/1639/50944	6
GO:0009132	GO:0009132	nucleoside diphosphate metabolic process	9/722	155/18866	0.140825	0.892244	29922/10891/5571/9759/5207/51341/4832/956/11097	9
GO:0034754	GO:0034754	cellular hormone metabolic process	8/722	134/18866	0.142308	0.897197	1609/10891/6121/5947/57104/54905/112724/5978	8
GO:0071333	GO:0071333	cellular response to glucose stimulus	8/722	134/18866	0.142308	0.897197	10891/9230/8398/1946/8660/2822/6597/25874	8
GO:0043949	GO:0043949	regulation of cAMP-mediated signaling	4/722	53/18866	0.144233	0.897197	493/333/2931/4987	4
GO:0045668	GO:0045668	negative regulation of osteoblast differentiation	4/722	53/18866	0.144233	0.897197	3199/9759/10140/4077	4
GO:0045744	GO:0045744	negative regulation of G protein-coupled receptor signaling pathway	4/722	53/18866	0.144233	0.897197	493/333/4987/9501	4
GO:0048168	GO:0048168	regulation of neuronal synaptic plasticity	4/722	53/18866	0.144233	0.897197	5923/27020/3265/79772	4
GO:0072698	GO:0072698	protein localization to microtubule cytoskeleton	4/722	53/18866	0.144233	0.897197	121441/1453/55968/10982	4
GO:1901861	GO:1901861	regulation of muscle tissue development	9/722	156/18866	0.144731	0.897197	10891/2931/9759/5300/2817/136319/221662/2247/10869	9
GO:0016052	GO:0016052	carbohydrate catabolic process	11/722	200/18866	0.14601	0.897197	10891/5571/2931/5834/6120/9759/5207/51341/26007/79660/11097	11
GO:0006414	GO:0006414	translational elongation	8/722	135/18866	0.14656	0.897197	9567/56648/3396/54998/64965/90850/1915/54952	8
GO:0046939	GO:0046939	nucleotide phosphorylation	8/722	135/18866	0.14656	0.897197	29922/10891/5571/9759/5207/51341/4832/11097	8
GO:0009062	GO:0009062	fatty acid catabolic process	7/722	114/18866	0.14722	0.897197	215/8660/27349/80724/64900/84693/32	7
GO:0016101	GO:0016101	diterpenoid metabolic process	7/722	114/18866	0.14722	0.897197	6121/5947/57104/9672/54905/112724/2817	7
GO:0030004	GO:0030004	cellular monovalent inorganic cation homeostasis	7/722	114/18866	0.14722	0.897197	483/25932/23557/1657/528/529/186	7
GO:0043200	GO:0043200	response to amino acid	7/722	114/18866	0.14722	0.897197	10891/1036/153129/53335/10325/57463/23304	7
GO:1990748	GO:1990748	cellular detoxification	7/722	114/18866	0.14722	0.897197	4257/6648/2954/2879/23334/5742/4258	7
GO:0005977	GO:0005977	glycogen metabolic process	5/722	73/18866	0.147263	0.897197	2931/5834/89801/8660/79660	5
GO:0072078	GO:0072078	nephron tubule morphogenesis	5/722	73/18866	0.147263	0.897197	6608/2625/8642/2247/186	5
GO:0090114	GO:0090114	COPII-coated vesicle budding	5/722	73/18866	0.147263	0.897197	3998/254263/1453/2890/10972	5
GO:0009262	GO:0009262	deoxyribonucleotide metabolic process	3/722	35/18866	0.148814	0.897197	50484/132/4968	3
GO:0032633	GO:0032633	interleukin-4 production	3/722	35/18866	0.148814	0.897197	2625/161882/7292	3
GO:0032735	GO:0032735	positive regulation of interleukin-12 production	3/722	35/18866	0.148814	0.897197	114609/7099/7292	3
GO:0033144	GO:0033144	negative regulation of intracellular steroid hormone receptor signaling pathway	3/722	35/18866	0.148814	0.897197	81606/6597/51341	3
GO:0036314	GO:0036314	response to sterol	3/722	35/18866	0.148814	0.897197	51141/6608/2822	3
GO:0072525	GO:0072525	pyridine-containing compound biosynthetic process	3/722	35/18866	0.148814	0.897197	10135/29968/23475	3
GO:0097009	GO:0097009	energy homeostasis	3/722	35/18866	0.148814	0.897197	23373/10891/32	3
GO:1900077	GO:1900077	negative regulation of cellular response to insulin stimulus	3/722	35/18866	0.148814	0.897197	2931/4690/7249	3
GO:0000712	GO:0000712	resolution of meiotic recombination intermediates	2/722	18/18866	0.149698	0.897197	84464/254528	2
GO:0001522	GO:0001522	pseudouridine synthesis	2/722	18/18866	0.149698	0.897197	55505/54433	2
GO:0002098	GO:0002098	tRNA wobble uridine modification	2/722	18/18866	0.149698	0.897197	90353/26610	2
GO:0006740	GO:0006740	NADPH regeneration	2/722	18/18866	0.149698	0.897197	9563/6120	2
GO:0006883	GO:0006883	cellular sodium ion homeostasis	2/722	18/18866	0.149698	0.897197	483/186	2
GO:0007221	GO:0007221	positive regulation of transcription of Notch receptor target	2/722	18/18866	0.149698	0.897197	4855/55534	2
GO:0009070	GO:0009070	serine family amino acid biosynthetic process	2/722	18/18866	0.149698	0.897197	29968/5723	2
GO:0009200	GO:0009200	deoxyribonucleoside triphosphate metabolic process	2/722	18/18866	0.149698	0.897197	50484/132	2
GO:0032656	GO:0032656	regulation of interleukin-13 production	2/722	18/18866	0.149698	0.897197	2625/7292	2
GO:0051782	GO:0051782	negative regulation of cell division	2/722	18/18866	0.149698	0.897197	10628/27183	2
GO:0060004	GO:0060004	reflex	2/722	18/18866	0.149698	0.897197	10939/50944	2
GO:0071371	GO:0071371	cellular response to gonadotropin stimulus	2/722	18/18866	0.149698	0.897197	10891/1946	2
GO:0090190	GO:0090190	positive regulation of branching involved in ureteric bud morphogenesis	2/722	18/18866	0.149698	0.897197	6608/186	2
GO:0097107	GO:0097107	postsynaptic density assembly	2/722	18/18866	0.149698	0.897197	78999/50944	2
GO:1901524	GO:1901524	regulation of mitophagy	2/722	18/18866	0.149698	0.897197	7249/10193	2
GO:0072330	GO:0072330	monocarboxylic acid biosynthetic process	13/722	246/18866	0.150809	0.897997	51141/84869/5571/5947/79993/215/5007/51495/27349/2879/5742/59344/32	13
GO:0071331	GO:0071331	cellular response to hexose stimulus	8/722	136/18866	0.150874	0.897997	10891/9230/8398/1946/8660/2822/6597/25874	8
GO:0051591	GO:0051591	response to cAMP	6/722	94/18866	0.151214	0.897997	1609/1036/196/5179/1261/5207	6
GO:0060993	GO:0060993	kidney morphogenesis	6/722	94/18866	0.151214	0.897997	6608/2625/8642/171023/2247/186	6
GO:0006584	GO:0006584	catecholamine metabolic process	4/722	54/18866	0.151375	0.897997	2625/136319/3642/186	4
GO:0009712	GO:0009712	catechol-containing compound metabolic process	4/722	54/18866	0.151375	0.897997	2625/136319/3642/186	4
GO:0030834	GO:0030834	regulation of actin filament depolymerization	4/722	54/18866	0.151375	0.897997	55604/57026/6712/136319	4
GO:1901185	GO:1901185	negative regulation of ERBB signaling pathway	4/722	54/18866	0.151375	0.897997	2060/867/58533/3672	4
GO:0051225	GO:0051225	spindle assembly	7/722	115/18866	0.151959	0.898059	6795/23116/152185/1453/140609/10982/26112	7
GO:0051261	GO:0051261	protein depolymerization	7/722	115/18866	0.151959	0.898059	27183/55604/57026/444/6712/136319/344148	7
GO:0035051	GO:0035051	cardiocyte differentiation	9/722	158/18866	0.152704	0.898059	2931/5300/5978/23363/8289/10611/6443/186/10529	9
GO:0001654	GO:0001654	eye development	19/722	384/18866	0.153131	0.898059	388552/493/6121/25932/90780/55212/6297/6597/112724/1641/27077/23363/8289/2625/10265/4867/2247/3615/23554	19
GO:0022406	GO:0022406	membrane docking	10/722	180/18866	0.153299	0.898059	5865/121441/26276/132320/79867/1453/27077/4867/51762/1639	10
GO:0006073	GO:0006073	cellular glucan metabolic process	5/722	74/18866	0.153314	0.898059	2931/5834/89801/8660/79660	5
GO:0006635	GO:0006635	fatty acid beta-oxidation	5/722	74/18866	0.153314	0.898059	215/8660/27349/80724/32	5
GO:0032024	GO:0032024	positive regulation of insulin secretion	5/722	74/18866	0.153314	0.898059	8398/8660/2822/9501/25874	5
GO:0044042	GO:0044042	glucan metabolic process	5/722	74/18866	0.153314	0.898059	2931/5834/89801/8660/79660	5
GO:1903051	GO:1903051	negative regulation of proteolysis involved in cellular protein catabolic process	5/722	74/18866	0.153314	0.898059	101927423/2272/29997/80011/10869	5
GO:0051091	GO:0051091	positive regulation of DNA-binding transcription factor activity	14/722	270/18866	0.15524	0.90159	23373/10891/6608/6376/114609/81603/6597/9759/56919/51341/7099/136319/10193/121268	14
GO:0071326	GO:0071326	cellular response to monosaccharide stimulus	8/722	137/18866	0.155248	0.90159	10891/9230/8398/1946/8660/2822/6597/25874	8
GO:1903050	GO:1903050	regulation of proteolysis involved in cellular protein catabolic process	12/722	225/18866	0.155515	0.90159	9695/101927423/2931/55212/160418/2272/1453/29997/80011/64326/9817/10869	12
GO:0006066	GO:0006066	alcohol metabolic process	19/722	385/18866	0.155687	0.90159	3419/1609/51141/6121/84869/10901/57026/10380/9563/57104/112724/5332/5978/9807/27163/8813/26007/2247/32	19
GO:0006903	GO:0006903	vesicle targeting	6/722	95/18866	0.156565	0.90159	3998/254263/84364/1453/2890/10972	6
GO:0051656	GO:0051656	establishment of organelle localization	21/722	432/18866	0.156695	0.90159	388552/867/79789/9230/26958/27183/55212/23557/3998/254263/152185/84364/1453/55968/79567/55330/56288/129880/2890/1639/10972	21
GO:0030518	GO:0030518	intracellular steroid hormone receptor signaling pathway	7/722	116/18866	0.156769	0.90159	81606/51569/6597/8289/51341/55818/57178	7
GO:1903828	GO:1903828	negative regulation of cellular protein localization	7/722	116/18866	0.156769	0.90159	88455/9258/51569/23484/3998/55968/1445	7
GO:0050796	GO:0050796	regulation of insulin secretion	10/722	181/18866	0.157102	0.90159	90007/23568/8398/1946/8660/2822/5978/776/9501/25874	10
GO:0003230	GO:0003230	cardiac atrium development	3/722	36/18866	0.158017	0.90159	6608/2022/161882	3
GO:0016180	GO:0016180	snRNA processing	3/722	36/18866	0.158017	0.90159	51010/26173/80789	3
GO:0031572	GO:0031572	G2 DNA damage checkpoint	3/722	36/18866	0.158017	0.90159	29997/90381/11073	3
GO:0032435	GO:0032435	negative regulation of proteasomal ubiquitin-dependent protein catabolic process	3/722	36/18866	0.158017	0.90159	101927423/2272/29997	3
GO:0033572	GO:0033572	transferrin transport	3/722	36/18866	0.158017	0.90159	9230/528/529	3
GO:0033762	GO:0033762	response to glucagon	3/722	36/18866	0.158017	0.90159	1036/5207/1244	3
GO:0071108	GO:0071108	protein K48-linked deubiquitination	3/722	36/18866	0.158017	0.90159	57695/389856/10869	3
GO:1905332	GO:1905332	positive regulation of morphogenesis of an epithelium	3/722	36/18866	0.158017	0.90159	6608/2625/186	3
GO:0050808	GO:0050808	synapse organization	21/722	433/18866	0.159136	0.90159	64101/27020/78999/10939/23557/85461/1946/6376/1607/5300/6712/5978/23363/1006/54413/9118/57463/10611/3897/1639/50944	21
GO:0032602	GO:0032602	chemokine production	5/722	75/18866	0.159465	0.90159	58515/114609/161882/7099/7292	5
GO:0072088	GO:0072088	nephron epithelium morphogenesis	5/722	75/18866	0.159465	0.90159	6608/2625/8642/2247/186	5
GO:0072329	GO:0072329	monocarboxylic acid catabolic process	8/722	138/18866	0.159682	0.90159	215/8660/54905/27349/80724/64900/84693/32	8
GO:0098754	GO:0098754	detoxification	8/722	138/18866	0.159682	0.90159	4257/6648/2954/2879/23334/5742/1244/4258	8
GO:0035249	GO:0035249	synaptic transmission, glutamatergic	6/722	96/18866	0.161997	0.90159	8398/254263/27092/1006/54413/50944	6
GO:0002076	GO:0002076	osteoblast development	2/722	19/18866	0.163281	0.90159	3199/9759	2
GO:0003417	GO:0003417	growth plate cartilage development	2/722	19/18866	0.163281	0.90159	85301/57560	2
GO:0009148	GO:0009148	pyrimidine nucleoside triphosphate biosynthetic process	2/722	19/18866	0.163281	0.90159	29922/4832	2
GO:0019184	GO:0019184	nonribosomal peptide biosynthetic process	2/722	19/18866	0.163281	0.90159	132949/4258	2
GO:0035269	GO:0035269	protein O-linked mannosylation	2/722	19/18866	0.163281	0.90159	160418/8813	2
GO:0050908	GO:0050908	detection of light stimulus involved in visual perception	2/722	19/18866	0.163281	0.90159	1258/6121	2
GO:0050962	GO:0050962	detection of light stimulus involved in sensory perception	2/722	19/18866	0.163281	0.90159	1258/6121	2
GO:0055003	GO:0055003	cardiac myofibril assembly	2/722	19/18866	0.163281	0.90159	23363/10529	2
GO:0060973	GO:0060973	cell migration involved in heart development	2/722	19/18866	0.163281	0.90159	8642/2022	2
GO:0071625	GO:0071625	vocalization behavior	2/722	19/18866	0.163281	0.90159	54413/50944	2
GO:0150146	GO:0150146	cell junction disassembly	2/722	19/18866	0.163281	0.90159	6376/10982	2
GO:0150063	GO:0150063	visual system development	19/722	388/18866	0.163495	0.90159	388552/493/6121/25932/90780/55212/6297/6597/112724/1641/27077/23363/8289/2625/10265/4867/2247/3615/23554	19
GO:0043401	GO:0043401	steroid hormone mediated signaling pathway	8/722	139/18866	0.164175	0.90159	81606/51569/6597/6257/8289/51341/55818/57178	8
GO:0051052	GO:0051052	regulation of DNA metabolic process	18/722	365/18866	0.164214	0.90159	10891/2931/26277/23514/51010/84464/55100/23201/5609/4968/2625/140609/84309/56154/90381/25970/2247/7292	18
GO:0006986	GO:0006986	response to unfolded protein	10/722	183/18866	0.164846	0.90159	9695/2931/10808/11080/4690/2137/387923/23071/285533/1639	10
GO:0071229	GO:0071229	cellular response to acid chemical	5/722	76/18866	0.165716	0.90159	153129/53335/10325/57463/23304	5
GO:0060688	GO:0060688	regulation of morphogenesis of a branching structure	4/722	56/18866	0.166047	0.90159	6608/53335/57142/186	4
GO:0033120	GO:0033120	positive regulation of RNA splicing	3/722	37/18866	0.167389	0.90159	1153/5430/8882	3
GO:0043243	GO:0043243	positive regulation of protein-containing complex disassembly	3/722	37/18866	0.167389	0.90159	55604/57026/56648	3
GO:0060260	GO:0060260	regulation of transcription initiation from RNA polymerase II promoter	3/722	37/18866	0.167389	0.90159	9862/9969/10025	3
GO:0036473	GO:0036473	cell death in response to oxidative stress	6/722	97/18866	0.16751	0.90159	8996/51765/6648/4841/5978/7099	6
GO:1901216	GO:1901216	positive regulation of neuron death	6/722	97/18866	0.16751	0.90159	2931/3672/9759/5300/5978/7099	6
GO:0006888	GO:0006888	endoplasmic reticulum to Golgi vesicle-mediated transport	11/722	206/18866	0.167573	0.90159	26958/51614/3998/254263/10466/6712/84364/1453/2890/1639/10972	11
GO:0071383	GO:0071383	cellular response to steroid hormone stimulus	11/722	206/18866	0.167573	0.90159	81606/51569/6597/6257/5978/8289/51341/1244/55818/186/57178	11
GO:0016042	GO:0016042	lipid catabolic process	17/722	343/18866	0.167576	0.90159	215/3988/8398/57104/8660/2822/54905/23491/27349/5332/80724/64900/27163/84693/4258/32/5050	17
GO:2001233	GO:2001233	regulation of apoptotic signaling pathway	20/722	413/18866	0.167761	0.90159	7164/8996/79886/50484/2931/8738/6648/8398/6376/4690/4841/28978/3552/25994/84289/80758/5859/7417/4335/186	20
GO:0006479	GO:0006479	protein methylation	10/722	184/18866	0.168787	0.90159	23067/5865/79624/90780/221143/11091/9757/2625/5110/55818	10
GO:0007416	GO:0007416	synapse assembly	10/722	184/18866	0.168787	0.90159	64101/27020/78999/1946/6712/23363/54413/57463/10611/50944	10
GO:0008213	GO:0008213	protein alkylation	10/722	184/18866	0.168787	0.90159	23067/5865/79624/90780/221143/11091/9757/2625/5110/55818	10
GO:0000377	GO:0000377	RNA splicing, via transesterification reactions with bulged adenosine as nucleophile	19/722	390/18866	0.168815	0.90159	9410/8996/1153/5430/3550/55660/4841/84872/6635/5978/10949/55796/84530/51340/51341/10081/24148/221662/51503	19
GO:0000398	GO:0000398	mRNA splicing, via spliceosome	19/722	390/18866	0.168815	0.90159	9410/8996/1153/5430/3550/55660/4841/84872/6635/5978/10949/55796/84530/51340/51341/10081/24148/221662/51503	19
GO:0042692	GO:0042692	muscle cell differentiation	19/722	390/18866	0.168815	0.90159	9149/2931/80314/10939/6608/85461/6648/9759/5300/23363/8289/2022/4621/10611/6443/136319/221662/186/10529	19
GO:0061333	GO:0061333	renal tubule morphogenesis	5/722	77/18866	0.172062	0.90159	6608/2625/8642/2247/186	5
GO:0072028	GO:0072028	nephron morphogenesis	5/722	77/18866	0.172062	0.90159	6608/2625/8642/2247/186	5
GO:0006457	GO:0006457	protein folding	12/722	230/18866	0.172938	0.90159	6903/10808/11080/54331/3998/80331/3327/23275/64374/54431/23071/10491	12
GO:0009100	GO:0009100	glycoprotein metabolic process	20/722	415/18866	0.172995	0.90159	9695/10678/126792/81849/283463/30815/7844/160418/3998/57171/2137/23275/387923/84061/84197/10299/2817/28/23071/8813	20
GO:0050810	GO:0050810	regulation of steroid biosynthetic process	6/722	98/18866	0.1731	0.90159	1609/51141/10891/9563/5978/32	6
GO:0032355	GO:0032355	response to estradiol	8/722	141/18866	0.173333	0.90159	10628/10891/5179/4968/2879/4987/3015/1244	8
GO:1903322	GO:1903322	positive regulation of protein modification by small protein conjugation or removal	8/722	141/18866	0.173333	0.90159	2931/7329/9759/5300/29997/54602/84259/79142	8
GO:0009267	GO:0009267	cellular response to starvation	9/722	163/18866	0.173552	0.90159	5571/51765/3920/25994/23334/79567/10325/55626/54468	9
GO:0021915	GO:0021915	neural tube development	9/722	163/18866	0.173552	0.90159	6608/6297/7249/6932/5362/8289/8642/55626/84314	9
GO:0061178	GO:0061178	regulation of insulin secretion involved in cellular response to glucose stimulus	4/722	57/18866	0.173566	0.90159	8398/1946/2822/25874	4
GO:0010639	GO:0010639	negative regulation of organelle organization	20/722	416/18866	0.175644	0.90159	8996/10891/26277/55604/3550/84464/23133/7249/3998/11091/28978/6712/25994/54998/136319/55818/79142/10193/50944/1487	20
GO:0008380	GO:0008380	RNA splicing	23/722	487/18866	0.176004	0.90159	9410/8996/1153/10891/5430/3550/55660/4841/84872/6635/5978/10949/55796/84530/51340/11319/51341/10081/24148/221662/51503/8882/54845	23
GO:0048545	GO:0048545	response to steroid hormone	17/722	346/18866	0.176248	0.90159	10628/1036/81606/51569/1261/6597/6257/5978/8289/5207/2022/51341/10081/1244/55818/186/57178	17
GO:0002385	GO:0002385	mucosal immune response	3/722	38/18866	0.176918	0.90159	8349/8339/8344	3
GO:0006084	GO:0006084	acetyl-CoA metabolic process	3/722	38/18866	0.176918	0.90159	2954/32/25874	3
GO:0006862	GO:0006862	nucleotide transport	3/722	38/18866	0.176918	0.90159	215/79751/283130	3
GO:0032689	GO:0032689	negative regulation of interferon-gamma production	3/722	38/18866	0.176918	0.90159	2625/7099/7292	3
GO:0034661	GO:0034661	ncRNA catabolic process	3/722	38/18866	0.176918	0.90159	51010/54555/146857	3
GO:0045923	GO:0045923	positive regulation of fatty acid metabolic process	3/722	38/18866	0.176918	0.90159	10891/215/8660	3
GO:2000144	GO:2000144	positive regulation of DNA-templated transcription, initiation	3/722	38/18866	0.176918	0.90159	9862/9969/10025	3
GO:0000375	GO:0000375	RNA splicing, via transesterification reactions	19/722	393/18866	0.176966	0.90159	9410/8996/1153/5430/3550/55660/4841/84872/6635/5978/10949/55796/84530/51340/51341/10081/24148/221662/51503	19
GO:0009914	GO:0009914	hormone transport	16/722	323/18866	0.176968	0.90159	90007/9230/23568/9727/8398/1946/8660/2822/5978/776/2625/51762/9501/1244/25874/186	16
GO:0001832	GO:0001832	blastocyst growth	2/722	20/18866	0.17707	0.90159	84296/8882	2
GO:0002726	GO:0002726	positive regulation of T cell cytokine production	2/722	20/18866	0.17707	0.90159	2625/7292	2
GO:0003085	GO:0003085	negative regulation of systemic arterial blood pressure	2/722	20/18866	0.17707	0.90159	6648/186	2
GO:0007252	GO:0007252	I-kappaB phosphorylation	2/722	20/18866	0.17707	0.90159	6376/7099	2
GO:0009168	GO:0009168	purine ribonucleoside monophosphate biosynthetic process	2/722	20/18866	0.17707	0.90159	132/3615	2
GO:0015919	GO:0015919	peroxisomal membrane transport	2/722	20/18866	0.17707	0.90159	215/51762	2
GO:0032303	GO:0032303	regulation of icosanoid secretion	2/722	20/18866	0.17707	0.90159	8398/186	2
GO:0042474	GO:0042474	middle ear morphogenesis	2/722	20/18866	0.17707	0.90159	51141/3199	2
GO:0043931	GO:0043931	ossification involved in bone maturation	2/722	20/18866	0.17707	0.90159	57560/8642	2
GO:0048670	GO:0048670	regulation of collateral sprouting	2/722	20/18866	0.17707	0.90159	23111/1946	2
GO:0051767	GO:0051767	nitric-oxide synthase biosynthetic process	2/722	20/18866	0.17707	0.90159	10135/7099	2
GO:0051769	GO:0051769	regulation of nitric-oxide synthase biosynthetic process	2/722	20/18866	0.17707	0.90159	10135/7099	2
GO:0060231	GO:0060231	mesenchymal to epithelial transition	2/722	20/18866	0.17707	0.90159	6608/2625	2
GO:0097503	GO:0097503	sialylation	2/722	20/18866	0.17707	0.90159	81849/30815	2
GO:0098703	GO:0098703	calcium ion import across plasma membrane	2/722	20/18866	0.17707	0.90159	493/728215	2
GO:1900409	GO:1900409	positive regulation of cellular response to oxidative stress	2/722	20/18866	0.17707	0.90159	5978/7099	2
GO:1901881	GO:1901881	positive regulation of protein depolymerization	2/722	20/18866	0.17707	0.90159	55604/57026	2
GO:0007224	GO:0007224	smoothened signaling pathway	8/722	142/18866	0.177996	0.90159	7545/55212/6608/57560/79867/27077/132884/51668	8
GO:0000271	GO:0000271	polysaccharide biosynthetic process	5/722	78/18866	0.1785	0.90159	10678/2931/89801/8660/79660	5
GO:0050688	GO:0050688	regulation of defense response to virus	5/722	78/18866	0.1785	0.90159	58515/85364/29997/9698/26007	5
GO:0060395	GO:0060395	SMAD protein signal transduction	5/722	78/18866	0.1785	0.90159	84913/10140/25970/656/57178	5
GO:0090277	GO:0090277	positive regulation of peptide hormone secretion	6/722	99/18866	0.178766	0.90159	8398/8660/2822/51762/9501/25874	6
GO:0048880	GO:0048880	sensory system development	19/722	394/18866	0.179727	0.90159	388552/493/6121/25932/90780/55212/6297/6597/112724/1641/27077/23363/8289/2625/10265/4867/2247/3615/23554	19
GO:0030042	GO:0030042	actin filament depolymerization	4/722	58/18866	0.181201	0.90159	55604/57026/6712/136319	4
GO:1900408	GO:1900408	negative regulation of cellular response to oxidative stress	4/722	58/18866	0.181201	0.90159	8996/6648/4841/5978	4
GO:1903202	GO:1903202	negative regulation of oxidative stress-induced cell death	4/722	58/18866	0.181201	0.90159	8996/6648/4841/5978	4
GO:2000272	GO:2000272	negative regulation of signaling receptor activity	4/722	58/18866	0.181201	0.90159	867/10891/58533/186	4
GO:0002065	GO:0002065	columnar/cuboidal epithelial cell differentiation	7/722	121/18866	0.181823	0.90159	2931/6608/55283/27077/56975/3642/54845	7
GO:1900542	GO:1900542	regulation of purine nucleotide metabolic process	7/722	121/18866	0.181823	0.90159	10891/5571/2954/9759/5207/51341/11097	7
GO:0016482	GO:0016482	cytosolic transport	9/722	165/18866	0.182241	0.90159	2060/738/58533/79735/84067/9559/9980/26000/1639	9
GO:0097549	GO:0097549	chromatin organization involved in negative regulation of transcription	8/722	143/18866	0.182714	0.90159	3012/23133/3015/8334/92815/55506/23304/1487	8
GO:0006612	GO:0006612	protein targeting to membrane	11/722	210/18866	0.182766	0.90159	6138/133022/64422/23471/6234/2040/51762/23148/3265/56288/6137	11
GO:0050890	GO:0050890	cognition	15/722	302/18866	0.183817	0.90159	23373/5923/27020/85461/8398/9757/54413/84061/84197/9980/4987/4900/2890/3198/50944	15
GO:0009743	GO:0009743	response to carbohydrate	12/722	233/18866	0.183832	0.90159	10628/10135/10891/9230/8398/1946/8660/2822/6597/8891/8890/25874	12
GO:2001234	GO:2001234	negative regulation of apoptotic signaling pathway	12/722	233/18866	0.183832	0.90159	8996/79886/50484/6648/6376/4841/28978/3552/25994/5859/7417/4335	12
GO:0036503	GO:0036503	ERAD pathway	6/722	100/18866	0.184506	0.90159	9695/7844/54431/10299/285533/10869	6
GO:0006826	GO:0006826	iron ion transport	5/722	79/18866	0.185027	0.90159	9843/9230/528/529/22	5
GO:0071260	GO:0071260	cellular response to mechanical stimulus	5/722	79/18866	0.185027	0.90159	8738/9759/2022/7099/136319	5
GO:0006631	GO:0006631	fatty acid metabolic process	19/722	396/18866	0.185316	0.90159	51141/10891/84869/5571/79993/215/8660/51495/27349/2954/80724/2879/64900/5742/27163/59344/84693/132949/32	19
GO:0006656	GO:0006656	phosphatidylcholine biosynthetic process	3/722	39/18866	0.186592	0.90159	9468/64900/23446	3
GO:0030866	GO:0030866	cortical actin cytoskeleton organization	3/722	39/18866	0.186592	0.90159	27183/85369/91010	3
GO:0042752	GO:0042752	regulation of circadian rhythm	7/722	122/18866	0.187026	0.90159	23373/10891/463/4841/1453/4987/26233	7
GO:0043244	GO:0043244	regulation of protein-containing complex disassembly	7/722	122/18866	0.187026	0.90159	55604/57026/56648/444/6712/136319/79142	7
GO:0097237	GO:0097237	cellular response to toxic substance	7/722	122/18866	0.187026	0.90159	4257/6648/2954/2879/23334/5742/4258	7
GO:0006605	GO:0006605	protein targeting	21/722	444/18866	0.187342	0.90159	6138/2931/10901/27183/3920/133022/64422/3998/23471/6234/2040/60559/51762/130340/55333/23148/3265/56288/6137/9495/3155	21
GO:0042176	GO:0042176	regulation of protein catabolic process	19/722	397/18866	0.188143	0.90159	9695/101927423/2931/11060/55212/2822/160418/5300/2272/1453/29997/29763/80011/64326/9817/10193/10869/23163/1915	19
GO:0001658	GO:0001658	branching involved in ureteric bud morphogenesis	4/722	59/18866	0.188944	0.90159	6608/8642/2247/186	4
GO:0006636	GO:0006636	unsaturated fatty acid biosynthetic process	4/722	59/18866	0.188944	0.90159	79993/215/5742/59344	4
GO:0019731	GO:0019731	antibacterial humoral response	4/722	59/18866	0.188944	0.90159	8349/8398/8339/8344	4
GO:0043525	GO:0043525	positive regulation of neuron apoptotic process	4/722	59/18866	0.188944	0.90159	2931/3672/9759/5300	4
GO:0015908	GO:0015908	fatty acid transport	6/722	101/18866	0.190317	0.90159	215/8398/8660/1244/32/186	6
GO:0019217	GO:0019217	regulation of fatty acid metabolic process	6/722	101/18866	0.190317	0.90159	51141/10891/215/8660/2954/32	6
GO:0044264	GO:0044264	cellular polysaccharide metabolic process	6/722	101/18866	0.190317	0.90159	10678/2931/5834/89801/8660/79660	6
GO:1990542	GO:1990542	mitochondrial transmembrane transport	6/722	101/18866	0.190317	0.90159	498/10939/54977/79751/32/25874	6
GO:0072659	GO:0072659	protein localization to plasma membrane	14/722	281/18866	0.191012	0.90159	5865/493/483/27183/22979/57799/84668/11031/51762/8642/163882/1445/9495/23163	14
GO:0000028	GO:0000028	ribosomal small subunit assembly	2/722	21/18866	0.19103	0.90159	27341/6234	2
GO:0010801	GO:0010801	negative regulation of peptidyl-threonine phosphorylation	2/722	21/18866	0.19103	0.90159	1609/56288	2
GO:0031061	GO:0031061	negative regulation of histone methylation	2/722	21/18866	0.19103	0.90159	11091/55818	2
GO:0032288	GO:0032288	myelin assembly	2/722	21/18866	0.19103	0.90159	9896/2817	2
GO:0032516	GO:0032516	positive regulation of phosphoprotein phosphatase activity	2/722	21/18866	0.19103	0.90159	3672/186	2
GO:0032616	GO:0032616	interleukin-13 production	2/722	21/18866	0.19103	0.90159	2625/7292	2
GO:0035357	GO:0035357	peroxisome proliferator activated receptor signaling pathway	2/722	21/18866	0.19103	0.90159	59344/171023	2
GO:0043651	GO:0043651	linoleic acid metabolic process	2/722	21/18866	0.19103	0.90159	215/59344	2
GO:0048305	GO:0048305	immunoglobulin secretion	2/722	21/18866	0.19103	0.90159	5452/7292	2
GO:0071397	GO:0071397	cellular response to cholesterol	2/722	21/18866	0.19103	0.90159	6608/2822	2
GO:0080182	GO:0080182	histone H3-K4 trimethylation	2/722	21/18866	0.19103	0.90159	23067/9757	2
GO:0090201	GO:0090201	negative regulation of release of cytochrome c from mitochondria	2/722	21/18866	0.19103	0.90159	8996/25994	2
GO:0098698	GO:0098698	postsynaptic specialization assembly	2/722	21/18866	0.19103	0.90159	78999/50944	2
GO:1902656	GO:1902656	calcium ion import into cytosol	2/722	21/18866	0.19103	0.90159	493/728215	2
GO:1903204	GO:1903204	negative regulation of oxidative stress-induced neuron death	2/722	21/18866	0.19103	0.90159	4841/5978	2
GO:2000737	GO:2000737	negative regulation of stem cell differentiation	2/722	21/18866	0.19103	0.90159	81606/5978	2
GO:2001014	GO:2001014	regulation of skeletal muscle cell differentiation	2/722	21/18866	0.19103	0.90159	2817/221662	2
GO:0034660	GO:0034660	ncRNA metabolic process	23/722	493/18866	0.191078	0.90159	56257/27341/51010/23438/55520/90353/79670/54555/6234/26610/29997/146857/5859/26173/10813/3265/57050/57176/55505/54433/10412/80789/54680	23
GO:0071453	GO:0071453	cellular response to oxygen levels	12/722	235/18866	0.191271	0.90159	867/10135/8996/114990/10891/6921/8453/5710/25994/29997/29923/10869	12
GO:0071559	GO:0071559	response to transforming growth factor beta	13/722	258/18866	0.191364	0.90159	867/114990/10891/463/163126/58533/5179/23089/5300/2022/51341/56288/57178	13
GO:1901617	GO:1901617	organic hydroxy compound biosynthetic process	13/722	258/18866	0.191364	0.90159	1609/51141/29968/5007/57026/9563/5978/9807/2625/2247/3642/32/186	13
GO:0035050	GO:0035050	embryonic heart tube development	5/722	80/18866	0.19164	0.90159	55212/6608/10660/2022/129880	5
GO:1900182	GO:1900182	positive regulation of protein localization to nucleus	5/722	80/18866	0.19164	0.90159	56257/7545/6608/81603/8882	5
GO:0006140	GO:0006140	regulation of nucleotide metabolic process	7/722	123/18866	0.192289	0.90159	10891/5571/2954/9759/5207/51341/11097	7
GO:0071322	GO:0071322	cellular response to carbohydrate stimulus	8/722	145/18866	0.192311	0.90159	10891/9230/8398/1946/8660/2822/6597/25874	8
GO:0030073	GO:0030073	insulin secretion	11/722	213/18866	0.194566	0.90159	90007/9230/23568/8398/1946/8660/2822/5978/776/9501/25874	11
GO:0090276	GO:0090276	regulation of peptide hormone secretion	11/722	213/18866	0.194566	0.90159	90007/23568/8398/1946/8660/2822/5978/776/51762/9501/25874	11
GO:0044242	GO:0044242	cellular lipid catabolic process	12/722	236/18866	0.195041	0.90159	215/8398/57104/8660/2822/54905/27349/80724/64900/84693/4258/32	12
GO:0007156	GO:0007156	homophilic cell adhesion via plasma membrane adhesion molecules	9/722	168/18866	0.195629	0.90159	120114/27020/5099/23363/1006/8642/57463/3897/2196	9
GO:0006402	GO:0006402	mRNA catabolic process	18/722	376/18866	0.195661	0.90159	1153/9567/6138/51010/114609/5710/9704/51441/79670/6234/10140/10949/10605/399664/79675/9698/221662/6137	18
GO:0043502	GO:0043502	regulation of muscle adaptation	6/722	102/18866	0.196198	0.90159	493/10891/2931/9759/5300/136319	6
GO:2000060	GO:2000060	positive regulation of ubiquitin-dependent protein catabolic process	6/722	102/18866	0.196198	0.90159	2931/55212/1453/29997/64326/9817	6
GO:0008207	GO:0008207	C21-steroid hormone metabolic process	3/722	40/18866	0.1964	0.90159	1609/10891/5978	3
GO:0009069	GO:0009069	serine family amino acid metabolic process	3/722	40/18866	0.1964	0.90159	29968/1036/5723	3
GO:0021587	GO:0021587	cerebellum morphogenesis	3/722	40/18866	0.1964	0.90159	6608/6712/136319	3
GO:0034142	GO:0034142	toll-like receptor 4 signaling pathway	3/722	40/18866	0.1964	0.90159	9258/114609/7099	3
GO:0042307	GO:0042307	positive regulation of protein import into nucleus	3/722	40/18866	0.1964	0.90159	7545/6608/8882	3
GO:0090184	GO:0090184	positive regulation of kidney development	3/722	40/18866	0.1964	0.90159	6608/2625/186	3
GO:0098534	GO:0098534	centriole assembly	3/722	40/18866	0.1964	0.90159	159989/152185/124093	3
GO:0001836	GO:0001836	release of cytochrome c from mitochondria	4/722	60/18866	0.196791	0.90159	8996/6648/8398/25994	4
GO:0006893	GO:0006893	Golgi to plasma membrane transport	4/722	60/18866	0.196791	0.90159	11031/163882/1445/23163	4
GO:0032515	GO:0032515	negative regulation of phosphoprotein phosphatase activity	4/722	60/18866	0.196791	0.90159	94274/151242/10842/23523	4
GO:0061077	GO:0061077	chaperone-mediated protein folding	4/722	60/18866	0.196791	0.90159	10808/11080/80331/10491	4
GO:0097755	GO:0097755	positive regulation of blood vessel diameter	4/722	60/18866	0.196791	0.90159	6648/8398/3672/186	4
GO:0044344	GO:0044344	cellular response to fibroblast growth factor stimulus	8/722	146/18866	0.197186	0.90159	867/27020/5430/2625/2817/56975/2247/54845	8
GO:0006721	GO:0006721	terpenoid metabolic process	7/722	124/18866	0.19761	0.90159	6121/5947/57104/9672/54905/112724/2817	7
GO:0016579	GO:0016579	protein deubiquitination	14/722	283/18866	0.197908	0.90159	57646/93624/27005/57695/5710/2625/57478/29997/126119/389856/171023/9929/9817/10869	14
GO:0048588	GO:0048588	developmental cell growth	12/722	237/18866	0.198846	0.90159	23111/2931/1946/53335/780/5300/8408/54413/57142/10611/3897/186	12
GO:0006413	GO:0006413	translational initiation	10/722	192/18866	0.201869	0.90159	6138/4690/51441/6234/56919/10605/8663/8891/8890/6137	10
GO:0016072	GO:0016072	rRNA metabolic process	12/722	238/18866	0.202683	0.90159	27341/51010/54555/6234/29997/146857/10813/57050/55505/54433/10412/54680	12
GO:0030968	GO:0030968	endoplasmic reticulum unfolded protein response	7/722	125/18866	0.202989	0.90159	9695/2931/4690/2137/387923/285533/1639	7
GO:1903578	GO:1903578	regulation of ATP metabolic process	7/722	125/18866	0.202989	0.90159	10891/5571/215/9759/5207/51341/11097	7
GO:0006027	GO:0006027	glycosaminoglycan catabolic process	4/722	61/18866	0.204735	0.90159	3161/9672/2817/2247	4
GO:0061912	GO:0061912	selective autophagy	4/722	61/18866	0.204735	0.90159	51569/7249/55626/10193	4
GO:1904356	GO:1904356	regulation of telomere maintenance via telomere lengthening	4/722	61/18866	0.204735	0.90159	26277/84464/5609/140609	4
GO:0016925	GO:0016925	protein sumoylation	5/722	82/18866	0.20511	0.90159	7329/53335/9759/57178/11097	5
GO:0045652	GO:0045652	regulation of megakaryocyte differentiation	5/722	82/18866	0.20511	0.90159	7564/11091/9757/4778/161882	5
GO:0001573	GO:0001573	ganglioside metabolic process	2/722	22/18866	0.205128	0.90159	81849/30815	2
GO:0002097	GO:0002097	tRNA wobble base modification	2/722	22/18866	0.205128	0.90159	90353/26610	2
GO:0005980	GO:0005980	glycogen catabolic process	2/722	22/18866	0.205128	0.90159	5834/79660	2
GO:0006071	GO:0006071	glycerol metabolic process	2/722	22/18866	0.205128	0.90159	57026/26007	2
GO:0006085	GO:0006085	acetyl-CoA biosynthetic process	2/722	22/18866	0.205128	0.90159	2954/25874	2
GO:0006622	GO:0006622	protein targeting to lysosome	2/722	22/18866	0.205128	0.90159	27183/3920	2
GO:0009127	GO:0009127	purine nucleoside monophosphate biosynthetic process	2/722	22/18866	0.205128	0.90159	132/3615	2
GO:0009220	GO:0009220	pyrimidine ribonucleotide biosynthetic process	2/722	22/18866	0.205128	0.90159	29922/4832	2
GO:0010888	GO:0010888	negative regulation of lipid storage	2/722	22/18866	0.205128	0.90159	57104/171023	2
GO:0021513	GO:0021513	spinal cord dorsal/ventral patterning	2/722	22/18866	0.205128	0.90159	6608/2128	2
GO:0021516	GO:0021516	dorsal spinal cord development	2/722	22/18866	0.205128	0.90159	340260/10660	2
GO:0032700	GO:0032700	negative regulation of interleukin-17 production	2/722	22/18866	0.205128	0.90159	7099/7292	2
GO:0036120	GO:0036120	cellular response to platelet-derived growth factor stimulus	2/722	22/18866	0.205128	0.90159	867/94056	2
GO:0050765	GO:0050765	negative regulation of phagocytosis	2/722	22/18866	0.205128	0.90159	64422/1445	2
GO:0051152	GO:0051152	positive regulation of smooth muscle cell differentiation	2/722	22/18866	0.205128	0.90159	6648/2022	2
GO:0060972	GO:0060972	left/right pattern formation	2/722	22/18866	0.205128	0.90159	6608/51668	2
GO:0071379	GO:0071379	cellular response to prostaglandin stimulus	2/722	22/18866	0.205128	0.90159	54331/7292	2
GO:0071467	GO:0071467	cellular response to pH	2/722	22/18866	0.205128	0.90159	9230/2822	2
GO:0090189	GO:0090189	regulation of branching involved in ureteric bud morphogenesis	2/722	22/18866	0.205128	0.90159	6608/186	2
GO:1902884	GO:1902884	positive regulation of response to oxidative stress	2/722	22/18866	0.205128	0.90159	5978/7099	2
GO:2000114	GO:2000114	regulation of establishment of cell polarity	2/722	22/18866	0.205128	0.90159	2625/10193	2
GO:2000479	GO:2000479	regulation of cAMP-dependent protein kinase activity	2/722	22/18866	0.205128	0.90159	493/5571	2
GO:0043010	GO:0043010	camera-type eye development	16/722	332/18866	0.205389	0.90159	493/6121/25932/90780/6597/112724/1641/27077/23363/8289/2625/10265/4867/2247/3615/23554	16
GO:0002793	GO:0002793	positive regulation of peptide secretion	10/722	193/18866	0.206188	0.90159	8398/8660/2822/3552/51762/7099/9501/25874/186/7292	10
GO:0002251	GO:0002251	organ or tissue specific immune response	3/722	41/18866	0.206329	0.90159	8349/8339/8344	3
GO:0030890	GO:0030890	positive regulation of B cell proliferation	3/722	41/18866	0.206329	0.90159	114609/8660/7099	3
GO:0035337	GO:0035337	fatty-acyl-CoA metabolic process	3/722	41/18866	0.206329	0.90159	84869/79993/215	3
GO:0051693	GO:0051693	actin filament capping	3/722	41/18866	0.206329	0.90159	55604/6712/136319	3
GO:0072528	GO:0072528	pyrimidine-containing compound biosynthetic process	3/722	41/18866	0.206329	0.90159	29922/4832/7084	3
GO:0008277	GO:0008277	regulation of G protein-coupled receptor signaling pathway	8/722	148/18866	0.207087	0.90159	1258/1609/493/333/2931/9397/4987/9501	8
GO:0031644	GO:0031644	regulation of nervous system process	8/722	148/18866	0.207087	0.90159	9896/254263/27092/23467/54413/4987/56288/50944	8
GO:0006892	GO:0006892	post-Golgi vesicle-mediated transport	6/722	104/18866	0.208158	0.90159	2060/11031/9980/163882/1445/23163	6
GO:0010923	GO:0010923	negative regulation of phosphatase activity	6/722	104/18866	0.208158	0.90159	94274/8178/151242/10842/163882/23523	6
GO:0030856	GO:0030856	regulation of epithelial cell differentiation	9/722	171/18866	0.209422	0.90159	2931/6608/4855/84913/2625/2247/55506/54845/9817	9
GO:0071277	GO:0071277	cellular response to calcium ion	5/722	83/18866	0.21196	0.90159	25932/2822/131034/8895/144402	5
GO:0014074	GO:0014074	response to purine-containing compound	8/722	149/18866	0.21211	0.90159	1609/10891/1036/57026/196/5179/1261/5207	8
GO:1903364	GO:1903364	positive regulation of cellular protein catabolic process	8/722	149/18866	0.21211	0.90159	9695/2931/55212/160418/1453/29997/64326/9817	8
GO:0030888	GO:0030888	regulation of B cell proliferation	4/722	62/18866	0.212771	0.90159	196/114609/8660/7099	4
GO:0060393	GO:0060393	regulation of pathway-restricted SMAD protein phosphorylation	4/722	62/18866	0.212771	0.90159	5300/92/2022/656	4
GO:0017015	GO:0017015	regulation of transforming growth factor beta receptor signaling pathway	7/722	127/18866	0.213912	0.90159	114990/163126/58533/23089/5300/2022/51341	7
GO:0050714	GO:0050714	positive regulation of protein secretion	9/722	172/18866	0.214104	0.90159	8398/8660/2822/3552/7099/9501/25874/186/7292	9
GO:0019080	GO:0019080	viral gene expression	10/722	195/18866	0.214942	0.90159	6138/5430/81603/6597/7391/6234/5978/60559/6137/11097	10
GO:0031497	GO:0031497	chromatin assembly	10/722	195/18866	0.214942	0.90159	8349/23522/8339/8341/23133/8344/55506/23523/3017/23270	10
GO:0007623	GO:0007623	circadian rhythm	11/722	218/18866	0.214962	0.90159	23373/10135/10891/463/6121/196/4841/1453/4987/3615/26233	11
GO:0034383	GO:0034383	low-density lipoprotein particle clearance	3/722	42/18866	0.216369	0.90159	3988/23491/1445	3
GO:0072595	GO:0072595	maintenance of protein localization in organelle	3/722	42/18866	0.216369	0.90159	51141/23568/202018	3
GO:1904591	GO:1904591	positive regulation of protein import	3/722	42/18866	0.216369	0.90159	7545/6608/8882	3
GO:0006606	GO:0006606	protein import into nucleus	8/722	150/18866	0.217179	0.90159	10628/7545/6608/51569/9679/7249/8882/186	8
GO:0007034	GO:0007034	vacuolar transport	8/722	150/18866	0.217179	0.90159	738/27183/3920/23557/23484/84067/27092/54602	8
GO:1905039	GO:1905039	carboxylic acid transmembrane transport	8/722	150/18866	0.217179	0.90159	215/153129/54977/8660/79751/206358/32/25874	8
GO:0007517	GO:0007517	muscle organ development	19/722	407/18866	0.217569	0.90159	463/2931/6608/163126/10660/53339/56704/9759/5300/2817/2022/161882/4621/140578/6443/136319/221662/2247/10869	19
GO:1903320	GO:1903320	regulation of protein modification by small protein conjugation or removal	12/722	242/18866	0.218353	0.90159	2931/7329/339745/55100/9759/5300/80758/29997/54602/84259/79142/57178	12
GO:0099173	GO:0099173	postsynapse organization	9/722	173/18866	0.218828	0.90159	64101/78999/85461/1607/6712/54413/9118/10611/50944	9
GO:0045913	GO:0045913	positive regulation of carbohydrate metabolic process	5/722	84/18866	0.218882	0.90159	10891/8660/2822/11091/5207	5
GO:0140029	GO:0140029	exocytic process	5/722	84/18866	0.218882	0.90159	5865/23557/26276/116841/51762	5
GO:0002052	GO:0002052	positive regulation of neuroblast proliferation	2/722	23/18866	0.219334	0.90159	6608/6376	2
GO:0003283	GO:0003283	atrial septum development	2/722	23/18866	0.219334	0.90159	6608/161882	2
GO:0006359	GO:0006359	regulation of transcription by RNA polymerase III	2/722	23/18866	0.219334	0.90159	8178/7629	2
GO:0007097	GO:0007097	nuclear migration	2/722	23/18866	0.219334	0.90159	79789/1639	2
GO:0007289	GO:0007289	spermatid nucleus differentiation	2/722	23/18866	0.219334	0.90159	90780/55818	2
GO:0007413	GO:0007413	axonal fasciculation	2/722	23/18866	0.219334	0.90159	57142/57463	2
GO:0009147	GO:0009147	pyrimidine nucleoside triphosphate metabolic process	2/722	23/18866	0.219334	0.90159	29922/4832	2
GO:0009251	GO:0009251	glucan catabolic process	2/722	23/18866	0.219334	0.90159	5834/79660	2
GO:0009310	GO:0009310	amine catabolic process	2/722	23/18866	0.219334	0.90159	493/23446	2
GO:0016578	GO:0016578	histone deubiquitination	2/722	23/18866	0.219334	0.90159	27005/171023	2
GO:0031281	GO:0031281	positive regulation of cyclase activity	2/722	23/18866	0.219334	0.90159	776/9495	2
GO:0031629	GO:0031629	synaptic vesicle fusion to presynaptic active zone membrane	2/722	23/18866	0.219334	0.90159	23557/116841	2
GO:0035162	GO:0035162	embryonic hemopoiesis	2/722	23/18866	0.219334	0.90159	2625/161882	2
GO:0035561	GO:0035561	regulation of chromatin binding	2/722	23/18866	0.219334	0.90159	56257/90780	2
GO:0036119	GO:0036119	response to platelet-derived growth factor	2/722	23/18866	0.219334	0.90159	867/94056	2
GO:0051043	GO:0051043	regulation of membrane protein ectodomain proteolysis	2/722	23/18866	0.219334	0.90159	2822/29763	2
GO:0070977	GO:0070977	bone maturation	2/722	23/18866	0.219334	0.90159	57560/8642	2
GO:0086012	GO:0086012	membrane depolarization during cardiac muscle cell action potential	2/722	23/18866	0.219334	0.90159	776/6330	2
GO:0106030	GO:0106030	neuron projection fasciculation	2/722	23/18866	0.219334	0.90159	57142/57463	2
GO:1903798	GO:1903798	regulation of production of miRNAs involved in gene silencing by miRNA	2/722	23/18866	0.219334	0.90159	4613/84872	2
GO:2000050	GO:2000050	regulation of non-canonical Wnt signaling pathway	2/722	23/18866	0.219334	0.90159	57560/1453	2
GO:0006493	GO:0006493	protein O-linked glycosylation	6/722	106/18866	0.220369	0.90159	10678/283463/160418/23275/84197/8813	6
GO:0019395	GO:0019395	fatty acid oxidation	6/722	106/18866	0.220369	0.90159	10891/215/8660/27349/80724/32	6
GO:1905269	GO:1905269	positive regulation of chromatin organization	6/722	106/18866	0.220369	0.90159	10891/93624/11091/2625/6871/1487	6
GO:0046530	GO:0046530	photoreceptor cell differentiation	4/722	63/18866	0.220894	0.90159	1258/6121/112724/1641	4
GO:0046622	GO:0046622	positive regulation of organ growth	4/722	63/18866	0.220894	0.90159	6608/5300/2247/32	4
GO:0051224	GO:0051224	negative regulation of protein transport	8/722	151/18866	0.222294	0.90159	90007/11060/9727/51569/3998/5978/54602/1445	8
GO:1903825	GO:1903825	organic acid transmembrane transport	8/722	151/18866	0.222294	0.90159	215/153129/54977/8660/79751/206358/32/25874	8
GO:0007033	GO:0007033	vacuole organization	9/722	174/18866	0.223592	0.90159	9896/27183/23557/64422/84067/8408/55968/55626/79142	9
GO:0046879	GO:0046879	hormone secretion	15/722	314/18866	0.224383	0.90159	90007/9230/23568/9727/8398/1946/8660/2822/5978/776/2625/51762/9501/25874/186	15
GO:0046883	GO:0046883	regulation of hormone secretion	13/722	267/18866	0.224778	0.90159	90007/23568/9727/8398/1946/8660/2822/5978/776/51762/9501/25874/186	13
GO:1903844	GO:1903844	regulation of cellular response to transforming growth factor beta stimulus	7/722	129/18866	0.225044	0.90159	114990/163126/58533/23089/5300/2022/51341	7
GO:0010507	GO:0010507	negative regulation of autophagy	5/722	85/18866	0.225872	0.90159	10135/11180/7249/79142/10193	5
GO:0072384	GO:0072384	organelle transport along microtubule	5/722	85/18866	0.225872	0.90159	388552/26958/23557/254263/55330	5
GO:0072527	GO:0072527	pyrimidine-containing compound metabolic process	5/722	85/18866	0.225872	0.90159	29922/4968/81602/4832/7084	5
GO:2000779	GO:2000779	regulation of double-strand break repair	5/722	85/18866	0.225872	0.90159	23514/55100/4968/84309/56154	5
GO:0008631	GO:0008631	intrinsic apoptotic signaling pathway in response to oxidative stress	3/722	43/18866	0.226509	0.90159	8996/6648/4841	3
GO:0015804	GO:0015804	neutral amino acid transport	3/722	43/18866	0.226509	0.90159	153129/54977/206358	3
GO:1903146	GO:1903146	regulation of autophagy of mitochondrion	3/722	43/18866	0.226509	0.90159	2931/7249/10193	3
GO:0030148	GO:0030148	sphingolipid biosynthetic process	6/722	107/18866	0.226563	0.90159	79993/81849/8398/30815/51495/59344	6
GO:0006979	GO:0006979	response to oxidative stress	21/722	458/18866	0.226619	0.90159	10628/8996/10891/50484/4257/215/51765/6648/5179/58515/29920/4841/4968/2879/5978/23334/5742/7099/1244/79772/9817	21
GO:0006090	GO:0006090	pyruvate metabolic process	8/722	152/18866	0.227453	0.90159	10891/5571/2954/9759/5207/51341/25874/11097	8
GO:1905268	GO:1905268	negative regulation of chromatin organization	4/722	64/18866	0.229096	0.90159	23133/11091/55818/1487	4
GO:0048706	GO:0048706	embryonic skeletal system development	7/722	130/18866	0.230685	0.90159	3215/3199/202018/10265/92/3198/3225	7
GO:0006520	GO:0006520	cellular amino acid metabolic process	16/722	340/18866	0.2323	0.90159	493/5352/29968/1036/5723/23438/5710/29920/2954/10588/85300/5859/57176/132949/64122/3155	16
GO:0016050	GO:0016050	vesicle organization	16/722	340/18866	0.2323	0.90159	2060/388552/55654/27183/23557/26276/3998/254263/84067/116841/84364/1453/51762/55330/2890/10972	16
GO:0001678	GO:0001678	cellular glucose homeostasis	8/722	153/18866	0.232654	0.90159	10891/9230/8398/1946/8660/2822/6597/25874	8
GO:0016202	GO:0016202	regulation of striated muscle tissue development	8/722	153/18866	0.232654	0.90159	2931/9759/5300/2817/136319/221662/2247/10869	8
GO:0045834	GO:0045834	positive regulation of lipid metabolic process	8/722	153/18866	0.232654	0.90159	10891/215/8398/57104/8660/2822/55626/2247	8
GO:0071774	GO:0071774	response to fibroblast growth factor	8/722	153/18866	0.232654	0.90159	867/27020/5430/2625/2817/56975/2247/54845	8
GO:0006112	GO:0006112	energy reserve metabolic process	5/722	86/18866	0.232928	0.90159	2931/5834/89801/8660/79660	5
GO:0050772	GO:0050772	positive regulation of axonogenesis	5/722	86/18866	0.232928	0.90159	1946/5362/57463/140578/3897	5
GO:1901863	GO:1901863	positive regulation of muscle tissue development	5/722	86/18866	0.232928	0.90159	10891/5300/2817/221662/2247	5
GO:0003181	GO:0003181	atrioventricular valve morphogenesis	2/722	24/18866	0.233617	0.90159	8642/161882	2
GO:0003272	GO:0003272	endocardial cushion formation	2/722	24/18866	0.233617	0.90159	8642/2022	2
GO:0007141	GO:0007141	male meiosis I	2/722	24/18866	0.233617	0.90159	254528/23304	2
GO:0009218	GO:0009218	pyrimidine ribonucleotide metabolic process	2/722	24/18866	0.233617	0.90159	29922/4832	2
GO:0010528	GO:0010528	regulation of transposition	2/722	24/18866	0.233617	0.90159	79670/23304	2
GO:0010529	GO:0010529	negative regulation of transposition	2/722	24/18866	0.233617	0.90159	79670/23304	2
GO:0021511	GO:0021511	spinal cord patterning	2/722	24/18866	0.233617	0.90159	6608/2128	2
GO:0021801	GO:0021801	cerebral cortex radial glia guided migration	2/722	24/18866	0.233617	0.90159	57142/57178	2
GO:0022030	GO:0022030	telencephalon glial cell migration	2/722	24/18866	0.233617	0.90159	57142/57178	2
GO:0032753	GO:0032753	positive regulation of interleukin-4 production	2/722	24/18866	0.233617	0.90159	2625/7292	2
GO:0032891	GO:0032891	negative regulation of organic acid transport	2/722	24/18866	0.233617	0.90159	8660/186	2
GO:0034143	GO:0034143	regulation of toll-like receptor 4 signaling pathway	2/722	24/18866	0.233617	0.90159	9258/114609	2
GO:0034695	GO:0034695	response to prostaglandin E	2/722	24/18866	0.233617	0.90159	54331/7292	2
GO:0035268	GO:0035268	protein mannosylation	2/722	24/18866	0.233617	0.90159	160418/8813	2
GO:0044247	GO:0044247	cellular polysaccharide catabolic process	2/722	24/18866	0.233617	0.90159	5834/79660	2
GO:0048745	GO:0048745	smooth muscle tissue development	2/722	24/18866	0.233617	0.90159	6608/2022	2
GO:0050995	GO:0050995	negative regulation of lipid catabolic process	2/722	24/18866	0.233617	0.90159	2822/32	2
GO:0051349	GO:0051349	positive regulation of lyase activity	2/722	24/18866	0.233617	0.90159	776/9495	2
GO:0090208	GO:0090208	positive regulation of triglyceride metabolic process	2/722	24/18866	0.233617	0.90159	57104/2822	2
GO:0099500	GO:0099500	vesicle fusion to plasma membrane	2/722	24/18866	0.233617	0.90159	23557/116841	2
GO:1903429	GO:1903429	regulation of cell maturation	2/722	24/18866	0.233617	0.90159	53335/51441	2
GO:2000637	GO:2000637	positive regulation of gene silencing by miRNA	2/722	24/18866	0.233617	0.90159	4613/9698	2
GO:0045667	GO:0045667	regulation of osteoblast differentiation	7/722	131/18866	0.236373	0.90159	3199/9759/5978/10140/92/56975/4077	7
GO:0006195	GO:0006195	purine nucleotide catabolic process	3/722	44/18866	0.236737	0.90159	8622/215/3094	3
GO:0006904	GO:0006904	vesicle docking involved in exocytosis	3/722	44/18866	0.236737	0.90159	5865/26276/51762	3
GO:0009124	GO:0009124	nucleoside monophosphate biosynthetic process	3/722	44/18866	0.236737	0.90159	132/3615/7084	3
GO:0010463	GO:0010463	mesenchymal cell proliferation	3/722	44/18866	0.236737	0.90159	6608/8660/8642	3
GO:0021575	GO:0021575	hindbrain morphogenesis	3/722	44/18866	0.236737	0.90159	6608/6712/136319	3
GO:0030835	GO:0030835	negative regulation of actin filament depolymerization	3/722	44/18866	0.236737	0.90159	55604/6712/136319	3
GO:0042088	GO:0042088	T-helper 1 type immune response	3/722	44/18866	0.236737	0.90159	3265/7099/7292	3
GO:0044060	GO:0044060	regulation of endocrine process	3/722	44/18866	0.236737	0.90159	9727/51762/186	3
GO:0060612	GO:0060612	adipose tissue development	3/722	44/18866	0.236737	0.90159	10891/9149/23111	3
GO:0120009	GO:0120009	intermembrane lipid transfer	3/722	44/18866	0.236737	0.90159	84725/5007/388323	3
GO:0010257	GO:0010257	NADH dehydrogenase complex assembly	4/722	65/18866	0.237374	0.90159	4698/617/55863/55572	4
GO:0031646	GO:0031646	positive regulation of nervous system process	4/722	65/18866	0.237374	0.90159	54413/4987/56288/50944	4
GO:0032729	GO:0032729	positive regulation of interferon-gamma production	4/722	65/18866	0.237374	0.90159	3265/161882/7099/7292	4
GO:0032981	GO:0032981	mitochondrial respiratory chain complex I assembly	4/722	65/18866	0.237374	0.90159	4698/617/55863/55572	4
GO:0046782	GO:0046782	regulation of viral transcription	4/722	65/18866	0.237374	0.90159	5430/81603/6597/5978	4
GO:0060389	GO:0060389	pathway-restricted SMAD protein phosphorylation	4/722	65/18866	0.237374	0.90159	5300/92/2022/656	4
GO:1905953	GO:1905953	negative regulation of lipid localization	4/722	65/18866	0.237374	0.90159	57104/8660/171023/186	4
GO:0017038	GO:0017038	protein import	10/722	200/18866	0.237459	0.90159	10628/7545/3920/6608/51569/9679/7249/51762/8882/186	10
GO:1901654	GO:1901654	response to ketone	10/722	200/18866	0.237459	0.90159	867/10628/167127/54331/196/5723/1946/1244/186/7292	10
GO:0010977	GO:0010977	negative regulation of neuron projection development	8/722	154/18866	0.237897	0.90159	23111/2931/23557/53335/152559/7025/54413/57142	8
GO:0009306	GO:0009306	protein secretion	21/722	462/18866	0.238478	0.90159	5865/90007/388552/9230/26958/23568/9727/8398/1946/8660/2822/3552/5978/776/5452/51762/7099/9501/25874/186/7292	21
GO:0006368	GO:0006368	transcription elongation from RNA polymerase II promoter	5/722	87/18866	0.240046	0.90159	6921/5430/8178/26610/8861	5
GO:0009060	GO:0009060	aerobic respiration	5/722	87/18866	0.240046	0.90159	3419/7388/29997/1431/8802	5
GO:0048013	GO:0048013	ephrin receptor signaling pathway	5/722	87/18866	0.240046	0.90159	1946/4690/83464/10092/3265	5
GO:0051262	GO:0051262	protein tetramerization	5/722	87/18866	0.240046	0.90159	23373/84869/6648/1429/32	5
GO:0051453	GO:0051453	regulation of intracellular pH	5/722	87/18866	0.240046	0.90159	25932/23557/1657/528/529	5
GO:0051781	GO:0051781	positive regulation of cell division	5/722	87/18866	0.240046	0.90159	81606/7564/6795/3552/2247	5
GO:1903363	GO:1903363	negative regulation of cellular protein catabolic process	5/722	87/18866	0.240046	0.90159	101927423/2272/29997/80011/10869	5
GO:0043624	GO:0043624	cellular protein complex disassembly	11/722	224/18866	0.240539	0.90159	27183/55604/57026/56648/444/3396/6712/54998/136319/64965/344148	11
GO:0035592	GO:0035592	establishment of protein localization to extracellular region	21/722	463/18866	0.241484	0.90159	5865/90007/388552/9230/26958/23568/9727/8398/1946/8660/2822/3552/5978/776/5452/51762/7099/9501/25874/186/7292	21
GO:0001763	GO:0001763	morphogenesis of a branching structure	10/722	201/18866	0.242064	0.90159	25932/6608/4855/53335/780/8642/57142/2022/2247/186	10
GO:0018022	GO:0018022	peptidyl-lysine methylation	7/722	132/18866	0.242106	0.90159	23067/90780/221143/11091/9757/2625/55818	7
GO:0019083	GO:0019083	viral transcription	9/722	178/18866	0.24303	0.90159	6138/5430/81603/6597/7391/6234/5978/6137/11097	9
GO:0048754	GO:0048754	branching morphogenesis of an epithelial tube	8/722	155/18866	0.24318	0.90159	25932/6608/4855/780/8642/2022/2247/186	8
GO:0050773	GO:0050773	regulation of dendrite development	8/722	155/18866	0.24318	0.90159	23373/2931/26039/53335/23363/54413/10611/50944	8
GO:1904950	GO:1904950	negative regulation of establishment of protein localization	8/722	155/18866	0.24318	0.90159	90007/11060/9727/51569/3998/5978/54602/1445	8
GO:0045665	GO:0045665	negative regulation of neuron differentiation	11/722	225/18866	0.244909	0.90159	23111/2931/3199/23557/53335/152559/10660/5978/7025/54413/57142	11
GO:0007041	GO:0007041	lysosomal transport	6/722	110/18866	0.245468	0.90159	738/27183/3920/23557/84067/27092	6
GO:0071867	GO:0071867	response to monoamine	6/722	110/18866	0.245468	0.90159	493/10891/333/2931/54331/5179	6
GO:0071869	GO:0071869	response to catecholamine	6/722	110/18866	0.245468	0.90159	493/10891/333/2931/54331/5179	6
GO:0072009	GO:0072009	nephron epithelium development	6/722	110/18866	0.245468	0.90159	6608/2625/8642/171023/2247/186	6
GO:0032768	GO:0032768	regulation of monooxygenase activity	4/722	66/18866	0.245721	0.90159	493/3552/92/186	4
GO:0034394	GO:0034394	protein localization to cell surface	4/722	66/18866	0.245721	0.90159	9230/23484/128869/23163	4
GO:0007179	GO:0007179	transforming growth factor beta receptor signaling pathway	10/722	202/18866	0.246701	0.90159	867/114990/163126/58533/23089/5300/2022/51341/56288/57178	10
GO:1901605	GO:1901605	alpha-amino acid metabolic process	10/722	202/18866	0.246701	0.90159	493/5352/29968/1036/5723/29920/2954/10588/85300/3155	10
GO:0006352	GO:0006352	DNA-templated transcription, initiation	12/722	249/18866	0.246926	0.90159	9862/9969/10891/5430/4855/9329/221830/6597/55534/6257/10025/7025	12
GO:0003197	GO:0003197	endocardial cushion development	3/722	45/18866	0.247042	0.90159	8642/2022/221662	3
GO:0006418	GO:0006418	tRNA aminoacylation for protein translation	3/722	45/18866	0.247042	0.90159	23438/5859/57176	3
GO:0006775	GO:0006775	fat-soluble vitamin metabolic process	3/722	45/18866	0.247042	0.90159	6121/5947/54905	3
GO:0031018	GO:0031018	endocrine pancreas development	3/722	45/18866	0.247042	0.90159	2931/6608/3642	3
GO:0031057	GO:0031057	negative regulation of histone modification	3/722	45/18866	0.247042	0.90159	11091/55818/1487	3
GO:0032722	GO:0032722	positive regulation of chemokine production	3/722	45/18866	0.247042	0.90159	58515/114609/7099	3
GO:0032924	GO:0032924	activin receptor signaling pathway	3/722	45/18866	0.247042	0.90159	92/3547/23144	3
GO:0034198	GO:0034198	cellular response to amino acid starvation	3/722	45/18866	0.247042	0.90159	23334/10325/54468	3
GO:0046189	GO:0046189	phenol-containing compound biosynthetic process	3/722	45/18866	0.247042	0.90159	2625/3642/186	3
GO:1904646	GO:1904646	cellular response to amyloid-beta	3/722	45/18866	0.247042	0.90159	10135/58533/7099	3
GO:0002028	GO:0002028	regulation of sodium ion transport	5/722	88/18866	0.247221	0.90159	493/483/54800/2040/6330	5
GO:0032755	GO:0032755	positive regulation of interleukin-6 production	5/722	88/18866	0.247221	0.90159	114609/3552/5452/7099/7292	5
GO:0046470	GO:0046470	phosphatidylcholine metabolic process	5/722	88/18866	0.247221	0.90159	8398/2822/9468/64900/23446	5
GO:1901879	GO:1901879	regulation of protein depolymerization	5/722	88/18866	0.247221	0.90159	55604/57026/444/6712/136319	5
GO:0000729	GO:0000729	DNA double-strand break processing	2/722	25/18866	0.247952	0.90159	84464/55100	2
GO:0002053	GO:0002053	positive regulation of mesenchymal cell proliferation	2/722	25/18866	0.247952	0.90159	6608/8660	2
GO:0019400	GO:0019400	alditol metabolic process	2/722	25/18866	0.247952	0.90159	57026/26007	2
GO:0032366	GO:0032366	intracellular sterol transport	2/722	25/18866	0.247952	0.90159	5007/27183	2
GO:0032367	GO:0032367	intracellular cholesterol transport	2/722	25/18866	0.247952	0.90159	5007/27183	2
GO:0032878	GO:0032878	regulation of establishment or maintenance of cell polarity	2/722	25/18866	0.247952	0.90159	2625/10193	2
GO:0048169	GO:0048169	regulation of long-term neuronal synaptic plasticity	2/722	25/18866	0.247952	0.90159	27020/3265	2
GO:0051307	GO:0051307	meiotic chromosome separation	2/722	25/18866	0.247952	0.90159	84464/254528	2
GO:0060148	GO:0060148	positive regulation of posttranscriptional gene silencing	2/722	25/18866	0.247952	0.90159	4613/9698	2
GO:0061050	GO:0061050	regulation of cell growth involved in cardiac muscle cell development	2/722	25/18866	0.247952	0.90159	2931/5300	2
GO:0070920	GO:0070920	regulation of production of small RNA involved in gene silencing by RNA	2/722	25/18866	0.247952	0.90159	4613/84872	2
GO:0034440	GO:0034440	lipid oxidation	6/722	111/18866	0.25187	0.90159	10891/215/8660/27349/80724/32	6
GO:0031346	GO:0031346	positive regulation of cell projection organization	18/722	394/18866	0.252764	0.90159	23373/9896/27020/26039/55604/1946/6376/4690/9759/5362/23363/202018/51762/3265/57463/140578/3897/50944	18
GO:0045862	GO:0045862	positive regulation of proteolysis	17/722	370/18866	0.253185	0.90159	9695/2931/8738/55212/2822/160418/444/80759/5978/1453/54998/80758/29997/83595/29763/64326/9817	17
GO:0046683	GO:0046683	response to organophosphorus	7/722	134/18866	0.253702	0.90159	1609/1036/57026/196/5179/1261/5207	7
GO:0006364	GO:0006364	rRNA processing	11/722	227/18866	0.253736	0.90159	27341/51010/54555/6234/29997/10813/57050/55505/54433/10412/54680	11
GO:0010770	GO:0010770	positive regulation of cell morphogenesis involved in differentiation	8/722	157/18866	0.25386	0.90159	26039/55604/1946/5362/23363/57463/140578/3897	8
GO:0048634	GO:0048634	regulation of muscle organ development	8/722	157/18866	0.25386	0.90159	2931/9759/5300/2817/136319/221662/2247/10869	8
GO:0006026	GO:0006026	aminoglycan catabolic process	4/722	67/18866	0.254131	0.90159	3161/9672/2817/2247	4
GO:0034332	GO:0034332	adherens junction organization	4/722	67/18866	0.254131	0.90159	1006/8642/1445/23396	4
GO:0036498	GO:0036498	IRE1-mediated unfolded protein response	4/722	67/18866	0.254131	0.90159	9695/2931/2137/1639	4
GO:0046513	GO:0046513	ceramide biosynthetic process	4/722	67/18866	0.254131	0.90159	81849/8398/30815/59344	4
GO:0048663	GO:0048663	neuron fate commitment	4/722	67/18866	0.254131	0.90159	10660/25925/2128/54845	4
GO:0060348	GO:0060348	bone development	10/722	204/18866	0.256068	0.90159	51141/85301/57560/202018/8642/2022/171023/161882/56975/6137	10
GO:0036293	GO:0036293	response to decreased oxygen levels	17/722	371/18866	0.256651	0.90159	867/10135/8996/114990/10891/5352/6921/8453/5179/5710/7391/5300/25994/5978/29997/29923/10869	17
GO:0006220	GO:0006220	pyrimidine nucleotide metabolic process	3/722	46/18866	0.257415	0.90159	29922/4968/4832	3
GO:0017144	GO:0017144	drug metabolic process	3/722	46/18866	0.257415	0.90159	54905/2329/1244	3
GO:0031641	GO:0031641	regulation of myelination	3/722	46/18866	0.257415	0.90159	9896/56288/8882	3
GO:0051646	GO:0051646	mitochondrion localization	3/722	46/18866	0.257415	0.90159	85300/55333/221927	3
GO:2000142	GO:2000142	regulation of DNA-templated transcription, initiation	3/722	46/18866	0.257415	0.90159	9862/9969/10025	3
GO:0005976	GO:0005976	polysaccharide metabolic process	6/722	112/18866	0.258318	0.90159	10678/2931/5834/89801/8660/79660	6
GO:0071560	GO:0071560	cellular response to transforming growth factor beta stimulus	12/722	252/18866	0.259578	0.90159	867/114990/10891/163126/58533/5179/23089/5300/2022/51341/56288/57178	12
GO:0070646	GO:0070646	protein modification by small protein removal	14/722	300/18866	0.260791	0.90159	57646/93624/27005/57695/5710/2625/57478/29997/126119/389856/171023/9929/9817/10869	14
GO:0035966	GO:0035966	response to topologically incorrect protein	10/722	205/18866	0.260796	0.90159	9695/2931/10808/11080/4690/2137/387923/23071/285533/1639	10
GO:0070542	GO:0070542	response to fatty acid	5/722	90/18866	0.261733	0.90159	51141/10891/54331/3155/7292	5
GO:0000272	GO:0000272	polysaccharide catabolic process	2/722	26/18866	0.262314	0.90159	5834/79660	2
GO:0003171	GO:0003171	atrioventricular valve development	2/722	26/18866	0.262314	0.90159	8642/161882	2
GO:0006688	GO:0006688	glycosphingolipid biosynthetic process	2/722	26/18866	0.262314	0.90159	81849/30815	2
GO:0010884	GO:0010884	positive regulation of lipid storage	2/722	26/18866	0.262314	0.90159	29923/32	2
GO:0015012	GO:0015012	heparan sulfate proteoglycan biosynthetic process	2/722	26/18866	0.262314	0.90159	126792/2137	2
GO:0019430	GO:0019430	removal of superoxide radicals	2/722	26/18866	0.262314	0.90159	6648/23334	2
GO:0035640	GO:0035640	exploration behavior	2/722	26/18866	0.262314	0.90159	5179/186	2
GO:0042737	GO:0042737	drug catabolic process	2/722	26/18866	0.262314	0.90159	54905/2329	2
GO:0046174	GO:0046174	polyol catabolic process	2/722	26/18866	0.262314	0.90159	10380/26007	2
GO:0048643	GO:0048643	positive regulation of skeletal muscle tissue development	2/722	26/18866	0.262314	0.90159	2817/221662	2
GO:0051016	GO:0051016	barbed-end actin filament capping	2/722	26/18866	0.262314	0.90159	55604/136319	2
GO:0051156	GO:0051156	glucose 6-phosphate metabolic process	2/722	26/18866	0.262314	0.90159	9563/6120	2
GO:0060037	GO:0060037	pharyngeal system development	2/722	26/18866	0.262314	0.90159	5362/2625	2
GO:0060390	GO:0060390	regulation of SMAD protein signal transduction	2/722	26/18866	0.262314	0.90159	10140/25970	2
GO:0060765	GO:0060765	regulation of androgen receptor signaling pathway	2/722	26/18866	0.262314	0.90159	6597/51341	2
GO:0070633	GO:0070633	transepithelial transport	2/722	26/18866	0.262314	0.90159	2822/1244	2
GO:0071425	GO:0071425	hematopoietic stem cell proliferation	2/722	26/18866	0.262314	0.90159	51441/2120	2
GO:1901018	GO:1901018	positive regulation of potassium ion transmembrane transporter activity	2/722	26/18866	0.262314	0.90159	483/57463	2
GO:1904353	GO:1904353	regulation of telomere capping	2/722	26/18866	0.262314	0.90159	5609/140609	2
GO:0032642	GO:0032642	regulation of chemokine production	4/722	68/18866	0.262599	0.90159	58515/114609/161882/7099	4
GO:0034381	GO:0034381	plasma lipoprotein particle clearance	4/722	68/18866	0.262599	0.90159	3988/2822/23491/1445	4
GO:0042446	GO:0042446	hormone biosynthetic process	4/722	68/18866	0.262599	0.90159	1609/10891/9563/5978	4
GO:0071479	GO:0071479	cellular response to ionizing radiation	4/722	68/18866	0.262599	0.90159	10135/23514/2625/3265	4
GO:1904888	GO:1904888	cranial skeletal system development	4/722	68/18866	0.262599	0.90159	51141/3199/10265/3198	4
GO:0042493	GO:0042493	response to drug	18/722	397/18866	0.262879	0.90159	388552/10628/10891/4257/94274/5395/2822/54905/9759/8836/4968/5978/2625/368/2022/9501/1244/32	18
GO:0071692	GO:0071692	protein localization to extracellular region	21/722	470/18866	0.262962	0.90159	5865/90007/388552/9230/26958/23568/9727/8398/1946/8660/2822/3552/5978/776/5452/51762/7099/9501/25874/186/7292	21
GO:0090316	GO:0090316	positive regulation of intracellular protein transport	9/722	182/18866	0.263026	0.90159	9695/7545/2931/6608/2040/79567/3265/8882/9495	9
GO:2001252	GO:2001252	positive regulation of chromosome organization	9/722	182/18866	0.263026	0.90159	10891/93624/84464/11091/5609/2625/140609/6871/1487	9
GO:0098742	GO:0098742	cell-cell adhesion via plasma-membrane adhesion molecules	13/722	277/18866	0.264482	0.90159	120114/64101/27020/5099/78999/1946/6376/23363/1006/8642/57463/3897/2196	13
GO:0051092	GO:0051092	positive regulation of NF-kappaB transcription factor activity	8/722	159/18866	0.264685	0.90159	6376/114609/81603/56919/51341/7099/136319/121268	8
GO:2000058	GO:2000058	regulation of ubiquitin-dependent protein catabolic process	8/722	159/18866	0.264685	0.90159	101927423/2931/55212/2272/1453/29997/64326/9817	8
GO:0050671	GO:0050671	positive regulation of lymphocyte proliferation	7/722	136/18866	0.265459	0.90159	58515/114609/8660/4690/3552/7099/7292	7
GO:0007140	GO:0007140	male meiotic nuclear division	3/722	47/18866	0.267845	0.90159	254528/56154/23304	3
GO:0008542	GO:0008542	visual learning	3/722	47/18866	0.267845	0.90159	27020/85461/54413	3
GO:0035850	GO:0035850	epithelial cell differentiation involved in kidney development	3/722	47/18866	0.267845	0.90159	6608/2625/171023	3
GO:0042572	GO:0042572	retinol metabolic process	3/722	47/18866	0.267845	0.90159	6121/57104/112724	3
GO:0045776	GO:0045776	negative regulation of blood pressure	3/722	47/18866	0.267845	0.90159	6648/4987/186	3
GO:0048483	GO:0048483	autonomic nervous system development	3/722	47/18866	0.267845	0.90159	2676/2625/3642	3
GO:0048599	GO:0048599	oocyte development	3/722	47/18866	0.267845	0.90159	6795/51441/79670	3
GO:0046942	GO:0046942	carboxylic acid transport	16/722	350/18866	0.267864	0.90159	215/153129/8398/10599/54977/8660/201780/9122/79751/283130/10861/1244/206358/32/25874/186	16
GO:0015980	GO:0015980	energy derivation by oxidation of organic compounds	13/722	278/18866	0.268583	0.90159	3419/10891/2931/5834/89801/8660/7388/4698/29997/79751/1431/79660/8802	13
GO:0006094	GO:0006094	gluconeogenesis	5/722	91/18866	0.269062	0.90159	1609/140710/10891/11091/5207	5
GO:1901379	GO:1901379	regulation of potassium ion transmembrane transport	5/722	91/18866	0.269062	0.90159	483/11060/54800/776/57463	5
GO:0098693	GO:0098693	regulation of synaptic vesicle cycle	6/722	114/18866	0.271342	0.90159	5865/1609/23557/80331/776/54413	6
GO:0030534	GO:0030534	adult behavior	7/722	137/18866	0.271394	0.90159	7545/57560/6712/54413/91978/9698/50944	7
GO:0032946	GO:0032946	positive regulation of mononuclear cell proliferation	7/722	137/18866	0.271394	0.90159	58515/114609/8660/4690/3552/7099/7292	7
GO:0048738	GO:0048738	cardiac muscle tissue development	11/722	231/18866	0.271712	0.90159	2931/5300/23363/8289/2022/161882/10611/6443/2247/186/10529	11
GO:0071456	GO:0071456	cellular response to hypoxia	10/722	208/18866	0.275147	0.90159	8996/114990/10891/6921/8453/5710/25994/29997/29923/10869	10
GO:0010970	GO:0010970	transport along microtubule	8/722	161/18866	0.275642	0.90159	388552/26958/55207/23557/254263/57560/55330/51668	8
GO:0045582	GO:0045582	positive regulation of T cell differentiation	5/722	92/18866	0.276435	0.90159	6666/3552/2625/57178/7292	5
GO:0001556	GO:0001556	oocyte maturation	2/722	27/18866	0.276679	0.90159	51441/79670	2
GO:0003416	GO:0003416	endochondral bone growth	2/722	27/18866	0.276679	0.90159	85301/57560	2
GO:0006516	GO:0006516	glycoprotein catabolic process	2/722	27/18866	0.276679	0.90159	9695/2817	2
GO:0008053	GO:0008053	mitochondrial fusion	2/722	27/18866	0.276679	0.90159	10939/374986	2
GO:0015949	GO:0015949	nucleobase-containing small molecule interconversion	2/722	27/18866	0.276679	0.90159	50484/4832	2
GO:0022400	GO:0022400	regulation of rhodopsin mediated signaling pathway	2/722	27/18866	0.276679	0.90159	1258/9397	2
GO:0032786	GO:0032786	positive regulation of DNA-templated transcription, elongation	2/722	27/18866	0.276679	0.90159	6921/8178	2
GO:0032897	GO:0032897	negative regulation of viral transcription	2/722	27/18866	0.276679	0.90159	81603/5978	2
GO:0034698	GO:0034698	response to gonadotropin	2/722	27/18866	0.276679	0.90159	10891/1946	2
GO:0048520	GO:0048520	positive regulation of behavior	2/722	27/18866	0.276679	0.90159	5179/9759	2
GO:0048668	GO:0048668	collateral sprouting	2/722	27/18866	0.276679	0.90159	23111/1946	2
GO:0099590	GO:0099590	neurotransmitter receptor internalization	2/722	27/18866	0.276679	0.90159	2060/27092	2
GO:1904357	GO:1904357	negative regulation of telomere maintenance via telomere lengthening	2/722	27/18866	0.276679	0.90159	26277/84464	2
GO:0048872	GO:0048872	homeostasis of number of cells	12/722	256/18866	0.276787	0.90159	6608/9258/3988/7564/54977/23774/2625/92/51341/171023/8861/161882	12
GO:0046330	GO:0046330	positive regulation of JNK cascade	7/722	138/18866	0.277363	0.90159	7164/9258/114609/51495/5609/3265/7099	7
GO:0006096	GO:0006096	glycolytic process	6/722	115/18866	0.277914	0.90159	10891/5571/9759/5207/51341/11097	6
GO:0060419	GO:0060419	heart growth	6/722	115/18866	0.277914	0.90159	2931/5300/10611/2247/32/186	6
GO:0009409	GO:0009409	response to cold	3/722	48/18866	0.278323	0.90159	1153/10891/1006	3
GO:0010799	GO:0010799	regulation of peptidyl-threonine phosphorylation	3/722	48/18866	0.278323	0.90159	1609/2931/56288	3
GO:0010862	GO:0010862	positive regulation of pathway-restricted SMAD protein phosphorylation	3/722	48/18866	0.278323	0.90159	92/2022/656	3
GO:0032784	GO:0032784	regulation of DNA-templated transcription, elongation	3/722	48/18866	0.278323	0.90159	6921/8178/8861	3
GO:0035088	GO:0035088	establishment or maintenance of apical/basal cell polarity	3/722	48/18866	0.278323	0.90159	25932/55333/56288	3
GO:0043039	GO:0043039	tRNA aminoacylation	3/722	48/18866	0.278323	0.90159	23438/5859/57176	3
GO:0048701	GO:0048701	embryonic cranial skeleton morphogenesis	3/722	48/18866	0.278323	0.90159	3199/10265/3198	3
GO:0061245	GO:0061245	establishment or maintenance of bipolar cell polarity	3/722	48/18866	0.278323	0.90159	25932/55333/56288	3
GO:0090382	GO:0090382	phagosome maturation	3/722	48/18866	0.278323	0.90159	528/11031/529	3
GO:0099637	GO:0099637	neurotransmitter receptor transport	3/722	48/18866	0.278323	0.90159	2060/116841/27092	3
GO:1990928	GO:1990928	response to amino acid starvation	3/722	48/18866	0.278323	0.90159	23334/10325/54468	3
GO:0015849	GO:0015849	organic acid transport	16/722	353/18866	0.278902	0.90159	215/153129/8398/10599/54977/8660/201780/9122/79751/283130/10861/1244/206358/32/25874/186	16
GO:0030072	GO:0030072	peptide hormone secretion	12/722	257/18866	0.281145	0.90159	90007/9230/23568/8398/1946/8660/2822/5978/776/51762/9501/25874	12
GO:0019827	GO:0019827	stem cell population maintenance	8/722	162/18866	0.281168	0.90159	81606/5430/6608/81603/5978/8289/2247/55818	8
GO:0031146	GO:0031146	SCF-dependent proteasomal ubiquitin-dependent protein catabolic process	5/722	93/18866	0.283849	0.90159	8453/5710/222235/6468/26233	5
GO:0072080	GO:0072080	nephron tubule development	5/722	93/18866	0.283849	0.90159	6608/2625/8642/2247/186	5
GO:0006354	GO:0006354	DNA-templated transcription, elongation	6/722	116/18866	0.284522	0.90159	6921/5430/8178/221830/26610/8861	6
GO:0006757	GO:0006757	ATP generation from ADP	6/722	116/18866	0.284522	0.90159	10891/5571/9759/5207/51341/11097	6
GO:0034968	GO:0034968	histone lysine methylation	6/722	116/18866	0.284522	0.90159	23067/90780/11091/9757/2625/55818	6
GO:0007050	GO:0007050	cell cycle arrest	11/722	234/18866	0.285451	0.90159	11180/463/5571/8738/153129/10669/51147/26959/10325/3265/3642	11
GO:0003007	GO:0003007	heart morphogenesis	12/722	258/18866	0.285525	0.90159	2931/55212/6608/10660/2625/8642/57142/2022/171023/161882/129880/57178	12
GO:0007088	GO:0007088	regulation of mitotic nuclear division	8/722	163/18866	0.286722	0.90159	57026/3550/5300/3552/23363/54998/55968/25970	8
GO:0042982	GO:0042982	amyloid precursor protein metabolic process	4/722	71/18866	0.288297	0.90159	2931/5300/10972/23163	4
GO:0046579	GO:0046579	positive regulation of Ras protein signal transduction	4/722	71/18866	0.288297	0.90159	5923/8660/10982/3265	4
GO:0002067	GO:0002067	glandular epithelial cell differentiation	3/722	49/18866	0.288838	0.90159	2931/6608/3642	3
GO:0021517	GO:0021517	ventral spinal cord development	3/722	49/18866	0.288838	0.90159	10660/2128/1639	3
GO:0034656	GO:0034656	nucleobase-containing small molecule catabolic process	3/722	49/18866	0.288838	0.90159	2931/81602/956	3
GO:0042149	GO:0042149	cellular response to glucose starvation	3/722	49/18866	0.288838	0.90159	5571/25994/23334	3
GO:0042398	GO:0042398	cellular modified amino acid biosynthetic process	3/722	49/18866	0.288838	0.90159	5352/10588/4258	3
GO:0072348	GO:0072348	sulfur compound transport	3/722	49/18866	0.288838	0.90159	215/10861/206358	3
GO:0086009	GO:0086009	membrane repolarization	3/722	49/18866	0.288838	0.90159	483/776/6330	3
GO:0090199	GO:0090199	regulation of release of cytochrome c from mitochondria	3/722	49/18866	0.288838	0.90159	8996/8398/25994	3
GO:0120178	GO:0120178	steroid hormone biosynthetic process	3/722	49/18866	0.288838	0.90159	1609/10891/5978	3
GO:2000059	GO:2000059	negative regulation of ubiquitin-dependent protein catabolic process	3/722	49/18866	0.288838	0.90159	101927423/2272/29997	3
GO:0097553	GO:0097553	calcium ion transmembrane import into cytosol	7/722	140/18866	0.289399	0.90159	8996/493/6376/55283/56704/2247/728215	7
GO:0045444	GO:0045444	fat cell differentiation	11/722	235/18866	0.290076	0.90159	10891/55212/79969/65989/2625/94056/51341/59344/171023/161882/1487	11
GO:0033044	GO:0033044	regulation of chromosome organization	16/722	356/18866	0.29009	0.90159	10891/93624/26277/90780/3550/84464/23133/11091/55100/5609/9757/2625/140609/55818/6871/1487	16
GO:0000470	GO:0000470	maturation of LSU-rRNA	2/722	28/18866	0.291027	0.90159	10412/54680	2
GO:0006760	GO:0006760	folic acid-containing compound metabolic process	2/722	28/18866	0.291027	0.90159	8836/10588	2
GO:0010894	GO:0010894	negative regulation of steroid biosynthetic process	2/722	28/18866	0.291027	0.90159	51141/5978	2
GO:0015867	GO:0015867	ATP transport	2/722	28/18866	0.291027	0.90159	79751/283130	2
GO:0030194	GO:0030194	positive regulation of blood coagulation	2/722	28/18866	0.291027	0.90159	7391/7099	2
GO:0031645	GO:0031645	negative regulation of nervous system process	2/722	28/18866	0.291027	0.90159	9896/54413	2
GO:0032958	GO:0032958	inositol phosphate biosynthetic process	2/722	28/18866	0.291027	0.90159	9807/2247	2
GO:0045830	GO:0045830	positive regulation of isotype switching	2/722	28/18866	0.291027	0.90159	51010/7292	2
GO:0051590	GO:0051590	positive regulation of neurotransmitter transport	2/722	28/18866	0.291027	0.90159	5865/776	2
GO:0051647	GO:0051647	nucleus localization	2/722	28/18866	0.291027	0.90159	79789/1639	2
GO:0071450	GO:0071450	cellular response to oxygen radical	2/722	28/18866	0.291027	0.90159	6648/23334	2
GO:0071451	GO:0071451	cellular response to superoxide	2/722	28/18866	0.291027	0.90159	6648/23334	2
GO:0090383	GO:0090383	phagosome acidification	2/722	28/18866	0.291027	0.90159	528/529	2
GO:1900048	GO:1900048	positive regulation of hemostasis	2/722	28/18866	0.291027	0.90159	7391/7099	2
GO:1905063	GO:1905063	regulation of vascular associated smooth muscle cell differentiation	2/722	28/18866	0.291027	0.90159	6648/2022	2
GO:2000463	GO:2000463	positive regulation of excitatory postsynaptic potential	2/722	28/18866	0.291027	0.90159	54413/50944	2
GO:0019319	GO:0019319	hexose biosynthetic process	5/722	94/18866	0.291301	0.90159	1609/140710/10891/11091/5207	5
GO:0030641	GO:0030641	regulation of cellular pH	5/722	94/18866	0.291301	0.90159	25932/23557/1657/528/529	5
GO:0031960	GO:0031960	response to corticosteroid	8/722	164/18866	0.292304	0.90159	1036/1261/5978/5207/2022/10081/1244/186	8
GO:0046165	GO:0046165	alcohol biosynthetic process	8/722	164/18866	0.292304	0.90159	1609/51141/57026/9563/5978/9807/2247/32	8
GO:0098727	GO:0098727	maintenance of cell number	8/722	164/18866	0.292304	0.90159	81606/5430/6608/81603/5978/8289/2247/55818	8
GO:0007611	GO:0007611	learning or memory	12/722	260/18866	0.294345	0.90159	23373/5923/27020/85461/8398/9757/54413/84197/4987/4900/2890/50944	12
GO:1903362	GO:1903362	regulation of cellular protein catabolic process	12/722	260/18866	0.294345	0.90159	9695/101927423/2931/55212/160418/2272/1453/29997/80011/64326/9817/10869	12
GO:0042440	GO:0042440	pigment metabolic process	4/722	72/18866	0.296943	0.90159	644/10891/6121/54977	4
GO:0043574	GO:0043574	peroxisomal transport	4/722	72/18866	0.296943	0.90159	215/10901/51762/3155	4
GO:0043647	GO:0043647	inositol phosphate metabolic process	4/722	72/18866	0.296943	0.90159	10380/5332/9807/2247	4
GO:0061515	GO:0061515	myeloid cell development	4/722	72/18866	0.296943	0.90159	23774/51341/161882/56975	4
GO:0061326	GO:0061326	renal tubule development	5/722	95/18866	0.298786	0.90159	6608/2625/8642/2247/186	5
GO:0006367	GO:0006367	transcription initiation from RNA polymerase II promoter	9/722	189/18866	0.299153	0.90159	9862/9969/10891/5430/4855/55534/6257/10025/7025	9
GO:0007528	GO:0007528	neuromuscular junction development	3/722	50/18866	0.299382	0.90159	10939/1639/50944	3
GO:0008038	GO:0008038	neuron recognition	3/722	50/18866	0.299382	0.90159	27020/57142/57463	3
GO:0032760	GO:0032760	positive regulation of tumor necrosis factor production	3/722	50/18866	0.299382	0.90159	58515/114609/7099	3
GO:0045806	GO:0045806	negative regulation of endocytosis	3/722	50/18866	0.299382	0.90159	88455/29763/79772	3
GO:0071715	GO:0071715	icosanoid transport	3/722	50/18866	0.299382	0.90159	8398/1244/186	3
GO:1901571	GO:1901571	fatty acid derivative transport	3/722	50/18866	0.299382	0.90159	8398/1244/186	3
GO:0007292	GO:0007292	female gamete generation	7/722	142/18866	0.301553	0.90159	6795/51441/79670/254528/9757/57178/2120	7
GO:0140014	GO:0140014	mitotic nuclear division	13/722	286/18866	0.302116	0.90159	27183/57026/3550/6795/23116/152185/5300/3552/23363/54998/55968/25970/23383	13
GO:0050870	GO:0050870	positive regulation of T cell activation	10/722	214/18866	0.304516	0.90159	10808/58515/4690/6666/3552/2625/1326/1445/57178/7292	10
GO:0060537	GO:0060537	muscle tissue development	18/722	409/18866	0.304748	0.90159	10891/2931/6608/9759/5300/23363/8289/2817/2022/161882/10611/6443/136319/221662/2247/186/10869/10529	18
GO:0007020	GO:0007020	microtubule nucleation	2/722	29/18866	0.305337	0.90159	1453/1639	2
GO:0007263	GO:0007263	nitric oxide mediated signal transduction	2/722	29/18866	0.305337	0.90159	493/186	2
GO:0009435	GO:0009435	NAD biosynthetic process	2/722	29/18866	0.305337	0.90159	10135/23475	2
GO:0032196	GO:0032196	transposition	2/722	29/18866	0.305337	0.90159	79670/23304	2
GO:0043153	GO:0043153	entrainment of circadian clock by photoperiod	2/722	29/18866	0.305337	0.90159	23373/26233	2
GO:0048873	GO:0048873	homeostasis of number of cells within a tissue	2/722	29/18866	0.305337	0.90159	6608/3988	2
GO:0050820	GO:0050820	positive regulation of coagulation	2/722	29/18866	0.305337	0.90159	7391/7099	2
GO:0060351	GO:0060351	cartilage development involved in endochondral bone morphogenesis	2/722	29/18866	0.305337	0.90159	85301/57560	2
GO:0061099	GO:0061099	negative regulation of protein tyrosine kinase activity	2/722	29/18866	0.305337	0.90159	867/58533	2
GO:0070076	GO:0070076	histone lysine demethylation	2/722	29/18866	0.305337	0.90159	23133/55818	2
GO:0006487	GO:0006487	protein N-linked glycosylation	4/722	73/18866	0.30562	0.90159	3998/57171/84061/8813	4
GO:0010611	GO:0010611	regulation of cardiac muscle hypertrophy	4/722	73/18866	0.30562	0.90159	493/2931/5300/136319	4
GO:0015807	GO:0015807	L-amino acid transport	4/722	73/18866	0.30562	0.90159	153129/54977/79751/206358	4
GO:0051145	GO:0051145	smooth muscle cell differentiation	4/722	73/18866	0.30562	0.90159	80314/6648/2022/6443	4
GO:0051966	GO:0051966	regulation of synaptic transmission, glutamatergic	4/722	73/18866	0.30562	0.90159	8398/27092/54413/50944	4
GO:1902036	GO:1902036	regulation of hematopoietic stem cell differentiation	4/722	73/18866	0.30562	0.90159	5710/51441/2625/8861	4
GO:0000045	GO:0000045	autophagosome assembly	5/722	96/18866	0.306302	0.90159	64422/8408/55968/55626/79142	5
GO:0010972	GO:0010972	negative regulation of G2/M transition of mitotic cell cycle	5/722	96/18866	0.306302	0.90159	27183/5710/29997/90381/11073	5
GO:0042326	GO:0042326	negative regulation of phosphorylation	21/722	484/18866	0.307959	0.90159	90007/867/1609/10891/58533/152559/8660/4690/7249/9759/5300/54431/5207/5859/55333/2022/7099/56288/3642/10217/1445	21
GO:0034250	GO:0034250	positive regulation of cellular amide metabolic process	8/722	167/18866	0.309202	0.90159	1153/2931/8398/56648/4690/51441/10605/8663	8
GO:0010821	GO:0010821	regulation of mitochondrion organization	9/722	191/18866	0.309697	0.90159	8996/10891/2931/8398/7249/3998/28978/25994/10193	9
GO:0035265	GO:0035265	organ growth	9/722	191/18866	0.309697	0.90159	2931/6608/85301/57560/5300/10611/2247/32/186	9
GO:0032206	GO:0032206	positive regulation of telomere maintenance	3/722	51/18866	0.309946	0.90159	84464/5609/140609	3
GO:0046460	GO:0046460	neutral lipid biosynthetic process	3/722	51/18866	0.309946	0.90159	57104/2822/64900	3
GO:0046463	GO:0046463	acylglycerol biosynthetic process	3/722	51/18866	0.309946	0.90159	57104/2822/64900	3
GO:0046473	GO:0046473	phosphatidic acid metabolic process	3/722	51/18866	0.309946	0.90159	1609/8398/1607	3
GO:0050885	GO:0050885	neuromuscular process controlling balance	3/722	51/18866	0.309946	0.90159	55330/340784/50944	3
GO:0071354	GO:0071354	cellular response to interleukin-6	3/722	51/18866	0.309946	0.90159	867/10891/1244	3
GO:0072523	GO:0072523	purine-containing compound catabolic process	3/722	51/18866	0.309946	0.90159	8622/215/3094	3
GO:0090102	GO:0090102	cochlea development	3/722	51/18866	0.309946	0.90159	2625/8642/3198	3
GO:0045047	GO:0045047	protein targeting to ER	6/722	120/18866	0.311269	0.90159	6138/133022/23471/6234/60559/6137	6
GO:0033157	GO:0033157	regulation of intracellular protein transport	12/722	264/18866	0.312209	0.90159	9695/7545/2931/6608/51569/3998/2040/79567/3265/8882/9495/186	12
GO:0006323	GO:0006323	DNA packaging	11/722	240/18866	0.313503	0.90159	8349/23522/8339/8341/23133/8344/55506/23523/3017/23270/8815	11
GO:0048704	GO:0048704	embryonic skeletal system morphogenesis	5/722	97/18866	0.313845	0.90159	3215/3199/10265/3198/3225	5
GO:1901184	GO:1901184	regulation of ERBB signaling pathway	5/722	97/18866	0.313845	0.90159	2060/867/58533/3672/57142	5
GO:1990823	GO:1990823	response to leukemia inhibitory factor	5/722	97/18866	0.313845	0.90159	23522/10678/221830/9118/55818	5
GO:1990830	GO:1990830	cellular response to leukemia inhibitory factor	5/722	97/18866	0.313845	0.90159	23522/10678/221830/9118/55818	5
GO:0032481	GO:0032481	positive regulation of type I interferon production	4/722	74/18866	0.314323	0.90159	85364/56919/55718/7099	4
GO:0034121	GO:0034121	regulation of toll-like receptor signaling pathway	4/722	74/18866	0.314323	0.90159	9258/114609/57142/7099	4
GO:0071772	GO:0071772	response to BMP	8/722	168/18866	0.314881	0.90159	23111/285704/10140/2625/644815/92/2022/656	8
GO:0071773	GO:0071773	cellular response to BMP stimulus	8/722	168/18866	0.314881	0.90159	23111/285704/10140/2625/644815/92/2022/656	8
GO:1903829	GO:1903829	positive regulation of cellular protein localization	15/722	338/18866	0.315093	0.90159	56257/9695/493/7545/27020/2931/6608/81603/2040/57142/79567/3265/163882/8882/9495	15
GO:0007613	GO:0007613	memory	6/722	121/18866	0.318023	0.90159	23373/5923/8398/9757/2890/50944	6
GO:0010976	GO:0010976	positive regulation of neuron projection development	13/722	290/18866	0.319307	0.90159	23373/9896/27020/26039/1946/6376/4690/5362/23363/57463/140578/3897/50944	13
GO:0097193	GO:0097193	intrinsic apoptotic signaling pathway	13/722	290/18866	0.319307	0.90159	57646/8996/50484/8453/6648/58515/4690/4841/2272/3094/54431/7417/3265	13
GO:0050792	GO:0050792	regulation of viral process	10/722	217/18866	0.319484	0.90159	3609/5430/27183/51495/81603/6597/5978/2040/388419/8815	10
GO:0000132	GO:0000132	establishment of mitotic spindle orientation	2/722	30/18866	0.319592	0.90159	55968/1639	2
GO:0000303	GO:0000303	response to superoxide	2/722	30/18866	0.319592	0.90159	6648/23334	2
GO:0007176	GO:0007176	regulation of epidermal growth factor-activated receptor activity	2/722	30/18866	0.319592	0.90159	867/58533	2
GO:0010586	GO:0010586	miRNA metabolic process	2/722	30/18866	0.319592	0.90159	79670/3265	2
GO:0016056	GO:0016056	rhodopsin mediated signaling pathway	2/722	30/18866	0.319592	0.90159	1258/9397	2
GO:0016577	GO:0016577	histone demethylation	2/722	30/18866	0.319592	0.90159	23133/55818	2
GO:0031116	GO:0031116	positive regulation of microtubule polymerization	2/722	30/18866	0.319592	0.90159	23116/1639	2
GO:0033137	GO:0033137	negative regulation of peptidyl-serine phosphorylation	2/722	30/18866	0.319592	0.90159	152559/4690	2
GO:0038111	GO:0038111	interleukin-7-mediated signaling pathway	2/722	30/18866	0.319592	0.90159	8660/6597	2
GO:0043457	GO:0043457	regulation of cellular respiration	2/722	30/18866	0.319592	0.90159	10891/29997	2
GO:0045939	GO:0045939	negative regulation of steroid metabolic process	2/722	30/18866	0.319592	0.90159	51141/5978	2
GO:0046337	GO:0046337	phosphatidylethanolamine metabolic process	2/722	30/18866	0.319592	0.90159	8398/64900	2
GO:0070723	GO:0070723	response to cholesterol	2/722	30/18866	0.319592	0.90159	6608/2822	2
GO:0090314	GO:0090314	positive regulation of protein targeting to membrane	2/722	30/18866	0.319592	0.90159	2040/3265	2
GO:1902186	GO:1902186	regulation of viral release from host cell	2/722	30/18866	0.319592	0.90159	27183/81603	2
GO:0003179	GO:0003179	heart valve morphogenesis	3/722	52/18866	0.32052	0.90159	2625/8642/161882	3
GO:0060421	GO:0060421	positive regulation of heart growth	3/722	52/18866	0.32052	0.90159	5300/2247/32	3
GO:0072666	GO:0072666	establishment of protein localization to vacuole	3/722	52/18866	0.32052	0.90159	27183/3920/27092	3
GO:1903557	GO:1903557	positive regulation of tumor necrosis factor superfamily cytokine production	3/722	52/18866	0.32052	0.90159	58515/114609/7099	3
GO:0001657	GO:0001657	ureteric bud development	5/722	98/18866	0.321412	0.90159	6608/2625/8642/2247/186	5
GO:2001243	GO:2001243	negative regulation of intrinsic apoptotic signaling pathway	5/722	98/18866	0.321412	0.90159	8996/50484/6648/4841/7417	5
GO:0014706	GO:0014706	striated muscle tissue development	17/722	389/18866	0.321795	0.90159	2931/6608/9759/5300/23363/8289/2817/2022/161882/10611/6443/136319/221662/2247/186/10869/10529	17
GO:0009064	GO:0009064	glutamine family amino acid metabolic process	4/722	75/18866	0.323048	0.90159	493/29920/10588/85300	4
GO:0015909	GO:0015909	long-chain fatty acid transport	4/722	75/18866	0.323048	0.90159	215/8398/8660/32	4
GO:0032418	GO:0032418	lysosome localization	4/722	75/18866	0.323048	0.90159	867/55207/23557/26276	4
GO:0033143	GO:0033143	regulation of intracellular steroid hormone receptor signaling pathway	4/722	75/18866	0.323048	0.90159	81606/51569/6597/51341	4
GO:0035019	GO:0035019	somatic stem cell population maintenance	4/722	75/18866	0.323048	0.90159	81606/5430/5978/2247	4
GO:0099518	GO:0099518	vesicle cytoskeletal trafficking	4/722	75/18866	0.323048	0.90159	388552/23557/254263/55330	4
GO:1900006	GO:1900006	positive regulation of dendrite development	4/722	75/18866	0.323048	0.90159	23373/26039/23363/50944	4
GO:1900076	GO:1900076	regulation of cellular response to insulin stimulus	4/722	75/18866	0.323048	0.90159	2931/2822/4690/7249	4
GO:0001660	GO:0001660	fever generation	1/722	10/18866	0.323152	0.90159	3552	1
GO:0002524	GO:0002524	hypersensitivity	1/722	10/18866	0.323152	0.90159	2625	1
GO:0006285	GO:0006285	base-excision repair, AP site formation	1/722	10/18866	0.323152	0.90159	4968	1
GO:0006560	GO:0006560	proline metabolic process	1/722	10/18866	0.323152	0.90159	29920	1
GO:0006655	GO:0006655	phosphatidylglycerol biosynthetic process	1/722	10/18866	0.323152	0.90159	8398	1
GO:0006930	GO:0006930	substrate-dependent cell migration, cell extension	1/722	10/18866	0.323152	0.90159	4690	1
GO:0007084	GO:0007084	mitotic nuclear envelope reassembly	1/722	10/18866	0.323152	0.90159	8815	1
GO:0007220	GO:0007220	Notch receptor processing	1/722	10/18866	0.323152	0.90159	83464	1
GO:0008300	GO:0008300	isoprenoid catabolic process	1/722	10/18866	0.323152	0.90159	54905	1
GO:0009396	GO:0009396	folic acid-containing compound biosynthetic process	1/722	10/18866	0.323152	0.90159	10588	1
GO:0010749	GO:0010749	regulation of nitric oxide mediated signal transduction	1/722	10/18866	0.323152	0.90159	493	1
GO:0010986	GO:0010986	positive regulation of lipoprotein particle clearance	1/722	10/18866	0.323152	0.90159	2822	1
GO:0010998	GO:0010998	regulation of translational initiation by eIF2 alpha phosphorylation	1/722	10/18866	0.323152	0.90159	4690	1
GO:0014041	GO:0014041	regulation of neuron maturation	1/722	10/18866	0.323152	0.90159	53335	1
GO:0014877	GO:0014877	response to muscle inactivity involved in regulation of muscle adaptation	1/722	10/18866	0.323152	0.90159	9759	1
GO:0014894	GO:0014894	response to denervation involved in regulation of muscle adaptation	1/722	10/18866	0.323152	0.90159	9759	1
GO:0015808	GO:0015808	L-alanine transport	1/722	10/18866	0.323152	0.90159	206358	1
GO:0015886	GO:0015886	heme transport	1/722	10/18866	0.323152	0.90159	22	1
GO:0015893	GO:0015893	drug transport	1/722	10/18866	0.323152	0.90159	1244	1
GO:0015937	GO:0015937	coenzyme A biosynthetic process	1/722	10/18866	0.323152	0.90159	60490	1
GO:0021859	GO:0021859	pyramidal neuron differentiation	1/722	10/18866	0.323152	0.90159	57178	1
GO:0021936	GO:0021936	regulation of cerebellar granule cell precursor proliferation	1/722	10/18866	0.323152	0.90159	6608	1
GO:0030647	GO:0030647	aminoglycoside antibiotic metabolic process	1/722	10/18866	0.323152	0.90159	84869	1
GO:0031125	GO:0031125	rRNA 3'-end processing	1/722	10/18866	0.323152	0.90159	51010	1
GO:0032341	GO:0032341	aldosterone metabolic process	1/722	10/18866	0.323152	0.90159	5978	1
GO:0032342	GO:0032342	aldosterone biosynthetic process	1/722	10/18866	0.323152	0.90159	5978	1
GO:0032926	GO:0032926	negative regulation of activin receptor signaling pathway	1/722	10/18866	0.323152	0.90159	3547	1
GO:0033083	GO:0033083	regulation of immature T cell proliferation	1/722	10/18866	0.323152	0.90159	3552	1
GO:0034085	GO:0034085	establishment of sister chromatid cohesion	1/722	10/18866	0.323152	0.90159	23383	1
GO:0034163	GO:0034163	regulation of toll-like receptor 9 signaling pathway	1/722	10/18866	0.323152	0.90159	57142	1
GO:0034427	GO:0034427	nuclear-transcribed mRNA catabolic process, exonucleolytic, 3'-5'	1/722	10/18866	0.323152	0.90159	51010	1
GO:0034454	GO:0034454	microtubule anchoring at centrosome	1/722	10/18866	0.323152	0.90159	1639	1
GO:0034975	GO:0034975	protein folding in endoplasmic reticulum	1/722	10/18866	0.323152	0.90159	54431	1
GO:0035524	GO:0035524	proline transmembrane transport	1/722	10/18866	0.323152	0.90159	206358	1
GO:0035646	GO:0035646	endosome to melanosome transport	1/722	10/18866	0.323152	0.90159	388552	1
GO:0035871	GO:0035871	protein K11-linked deubiquitination	1/722	10/18866	0.323152	0.90159	57695	1
GO:0035907	GO:0035907	dorsal aorta development	1/722	10/18866	0.323152	0.90159	2022	1
GO:0035999	GO:0035999	tetrahydrofolate interconversion	1/722	10/18866	0.323152	0.90159	10588	1
GO:0036490	GO:0036490	regulation of translation in response to endoplasmic reticulum stress	1/722	10/18866	0.323152	0.90159	4690	1
GO:0039530	GO:0039530	MDA-5 signaling pathway	1/722	10/18866	0.323152	0.90159	26007	1
GO:0042048	GO:0042048	olfactory behavior	1/722	10/18866	0.323152	0.90159	50944	1
GO:0042541	GO:0042541	hemoglobin biosynthetic process	1/722	10/18866	0.323152	0.90159	8861	1
GO:0043084	GO:0043084	penile erection	1/722	10/18866	0.323152	0.90159	92	1
GO:0043380	GO:0043380	regulation of memory T cell differentiation	1/722	10/18866	0.323152	0.90159	7292	1
GO:0043485	GO:0043485	endosome to pigment granule transport	1/722	10/18866	0.323152	0.90159	388552	1
GO:0044351	GO:0044351	macropinocytosis	1/722	10/18866	0.323152	0.90159	55604	1
GO:0045348	GO:0045348	positive regulation of MHC class II biosynthetic process	1/722	10/18866	0.323152	0.90159	7099	1
GO:0045625	GO:0045625	regulation of T-helper 1 cell differentiation	1/722	10/18866	0.323152	0.90159	7292	1
GO:0045647	GO:0045647	negative regulation of erythrocyte differentiation	1/722	10/18866	0.323152	0.90159	8861	1
GO:0045654	GO:0045654	positive regulation of megakaryocyte differentiation	1/722	10/18866	0.323152	0.90159	7564	1
GO:0048757	GO:0048757	pigment granule maturation	1/722	10/18866	0.323152	0.90159	388552	1
GO:0051124	GO:0051124	synaptic growth at neuromuscular junction	1/722	10/18866	0.323152	0.90159	50944	1
GO:0051231	GO:0051231	spindle elongation	1/722	10/18866	0.323152	0.90159	6795	1
GO:0051918	GO:0051918	negative regulation of fibrinolysis	1/722	10/18866	0.323152	0.90159	7391	1
GO:0051967	GO:0051967	negative regulation of synaptic transmission, glutamatergic	1/722	10/18866	0.323152	0.90159	8398	1
GO:0070327	GO:0070327	thyroid hormone transport	1/722	10/18866	0.323152	0.90159	1244	1
GO:0070383	GO:0070383	DNA cytosine deamination	1/722	10/18866	0.323152	0.90159	81602	1
GO:0070424	GO:0070424	regulation of nucleotide-binding oligomerization domain containing signaling pathway	1/722	10/18866	0.323152	0.90159	7099	1
GO:0070544	GO:0070544	histone H3-K36 demethylation	1/722	10/18866	0.323152	0.90159	23133	1
GO:0071233	GO:0071233	cellular response to leucine	1/722	10/18866	0.323152	0.90159	23304	1
GO:0071313	GO:0071313	cellular response to caffeine	1/722	10/18866	0.323152	0.90159	10891	1
GO:0086070	GO:0086070	SA node cell to atrial cardiac muscle cell communication	1/722	10/18866	0.323152	0.90159	776	1
GO:0090037	GO:0090037	positive regulation of protein kinase C signaling	1/722	10/18866	0.323152	0.90159	8398	1
GO:0097105	GO:0097105	presynaptic membrane assembly	1/722	10/18866	0.323152	0.90159	54413	1
GO:0097250	GO:0097250	mitochondrial respirasome assembly	1/722	10/18866	0.323152	0.90159	25994	1
GO:0097494	GO:0097494	regulation of vesicle size	1/722	10/18866	0.323152	0.90159	5865	1
GO:1901838	GO:1901838	positive regulation of transcription of nucleolar large rRNA by RNA polymerase I	1/722	10/18866	0.323152	0.90159	6597	1
GO:1902023	GO:1902023	L-arginine transport	1/722	10/18866	0.323152	0.90159	153129	1
GO:1902237	GO:1902237	positive regulation of endoplasmic reticulum stress-induced intrinsic apoptotic signaling pathway	1/722	10/18866	0.323152	0.90159	4690	1
GO:1902415	GO:1902415	regulation of mRNA binding	1/722	10/18866	0.323152	0.90159	8663	1
GO:1903826	GO:1903826	arginine transmembrane transport	1/722	10/18866	0.323152	0.90159	153129	1
GO:1903897	GO:1903897	regulation of PERK-mediated unfolded protein response	1/722	10/18866	0.323152	0.90159	4690	1
GO:1904338	GO:1904338	regulation of dopaminergic neuron differentiation	1/722	10/18866	0.323152	0.90159	1453	1
GO:1904672	GO:1904672	regulation of somatic stem cell population maintenance	1/722	10/18866	0.323152	0.90159	81606	1
GO:1904779	GO:1904779	regulation of protein localization to centrosome	1/722	10/18866	0.323152	0.90159	55968	1
GO:1904896	GO:1904896	ESCRT complex disassembly	1/722	10/18866	0.323152	0.90159	27183	1
GO:1904903	GO:1904903	ESCRT III complex disassembly	1/722	10/18866	0.323152	0.90159	27183	1
GO:1990253	GO:1990253	cellular response to leucine starvation	1/722	10/18866	0.323152	0.90159	10325	1
GO:2000048	GO:2000048	negative regulation of cell-cell adhesion mediated by cadherin	1/722	10/18866	0.323152	0.90159	4855	1
GO:2000169	GO:2000169	regulation of peptidyl-cysteine S-nitrosylation	1/722	10/18866	0.323152	0.90159	493	1
GO:2000786	GO:2000786	positive regulation of autophagosome assembly	1/722	10/18866	0.323152	0.90159	8408	1
GO:0034765	GO:0034765	regulation of ion transmembrane transport	21/722	489/18866	0.324586	0.90159	493/10891/483/5923/11060/25932/8398/6376/8660/56704/254263/54800/27092/2040/776/54413/4987/6330/57463/2890/50944	21
GO:0045471	GO:0045471	response to ethanol	6/722	122/18866	0.324798	0.90159	867/1036/5179/8836/4968/2625	6
GO:0072331	GO:0072331	signal transduction by p53 class mediator	12/722	267/18866	0.325781	0.90159	57646/50484/5571/8738/51147/91875/5300/2272/84289/3094/29997/11073	12
GO:0034620	GO:0034620	cellular response to unfolded protein	7/722	146/18866	0.326157	0.90159	9695/2931/4690/2137/387923/285533/1639	7
GO:0065004	GO:0065004	protein-DNA complex assembly	11/722	243/18866	0.327772	0.90159	8349/23522/8339/8341/6597/6666/8344/55506/23523/3017/23270	11
GO:0072163	GO:0072163	mesonephric epithelium development	5/722	99/18866	0.329	0.90159	6608/2625/8642/2247/186	5
GO:0072164	GO:0072164	mesonephric tubule development	5/722	99/18866	0.329	0.90159	6608/2625/8642/2247/186	5
GO:1905037	GO:1905037	autophagosome organization	5/722	99/18866	0.329	0.90159	64422/8408/55968/55626/79142	5
GO:0007219	GO:0007219	Notch signaling pathway	9/722	195/18866	0.33102	0.90159	11060/4855/51441/55534/83464/65989/55333/51341/57178	9
GO:0032210	GO:0032210	regulation of telomere maintenance via telomerase	3/722	53/18866	0.331097	0.90159	26277/5609/140609	3
GO:0045599	GO:0045599	negative regulation of fat cell differentiation	3/722	53/18866	0.331097	0.90159	2625/171023/161882	3
GO:0099172	GO:0099172	presynapse organization	3/722	53/18866	0.331097	0.90159	78999/23557/54413	3
GO:0009101	GO:0009101	glycoprotein biosynthetic process	15/722	342/18866	0.33114	0.90159	10678/126792/81849/283463/30815/160418/3998/57171/2137/23275/387923/84061/84197/28/8813	15
GO:0042471	GO:0042471	ear morphogenesis	6/722	123/18866	0.331594	0.90159	51141/7545/3199/2625/340784/3198	6
GO:1904375	GO:1904375	regulation of protein localization to cell periphery	6/722	123/18866	0.331594	0.90159	493/27183/3265/163882/1445/9495	6
GO:0014743	GO:0014743	regulation of muscle hypertrophy	4/722	76/18866	0.331788	0.90159	493/2931/5300/136319	4
GO:0030307	GO:0030307	positive regulation of cell growth	8/722	171/18866	0.332035	0.90159	1946/9211/5300/2137/54555/136319/3897/221927	8
GO:0051592	GO:0051592	response to calcium ion	7/722	147/18866	0.332359	0.90159	10628/25932/5179/2822/131034/8895/144402	7
GO:0000305	GO:0000305	response to oxygen radical	2/722	31/18866	0.333775	0.90159	6648/23334	2
GO:0002828	GO:0002828	regulation of type 2 immune response	2/722	31/18866	0.333775	0.90159	2625/7292	2
GO:0003299	GO:0003299	muscle hypertrophy in response to stress	2/722	31/18866	0.333775	0.90159	493/9759	2
GO:0006221	GO:0006221	pyrimidine nucleotide biosynthetic process	2/722	31/18866	0.333775	0.90159	29922/4832	2
GO:0009394	GO:0009394	2'-deoxyribonucleotide metabolic process	2/722	31/18866	0.333775	0.90159	132/4968	2
GO:0014887	GO:0014887	cardiac muscle adaptation	2/722	31/18866	0.333775	0.90159	493/9759	2
GO:0014898	GO:0014898	cardiac muscle hypertrophy in response to stress	2/722	31/18866	0.333775	0.90159	493/9759	2
GO:0021799	GO:0021799	cerebral cortex radially oriented cell migration	2/722	31/18866	0.333775	0.90159	57142/57178	2
GO:0045948	GO:0045948	positive regulation of translational initiation	2/722	31/18866	0.333775	0.90159	4690/51441	2
GO:0060325	GO:0060325	face morphogenesis	2/722	31/18866	0.333775	0.90159	444/4621	2
GO:0071549	GO:0071549	cellular response to dexamethasone stimulus	2/722	31/18866	0.333775	0.90159	1244/186	2
GO:0098868	GO:0098868	bone growth	2/722	31/18866	0.333775	0.90159	85301/57560	2
GO:0099623	GO:0099623	regulation of cardiac muscle cell membrane repolarization	2/722	31/18866	0.333775	0.90159	776/6330	2
GO:1900181	GO:1900181	negative regulation of protein localization to nucleus	2/722	31/18866	0.333775	0.90159	9258/51569	2
GO:1903792	GO:1903792	negative regulation of anion transport	2/722	31/18866	0.333775	0.90159	8660/186	2
GO:1904292	GO:1904292	regulation of ERAD pathway	2/722	31/18866	0.333775	0.90159	9695/10869	2
GO:0090596	GO:0090596	sensory organ morphogenesis	12/722	269/18866	0.334903	0.90159	51141/7545/6121/3199/112724/23363/8289/2625/10265/340784/3198/23554	12
GO:0071897	GO:0071897	DNA biosynthetic process	9/722	196/18866	0.336393	0.90159	26277/5609/9894/140609/25970/55505/54433/2247/7084	9
GO:0030219	GO:0030219	megakaryocyte differentiation	5/722	100/18866	0.336605	0.90159	7564/11091/9757/4778/161882	5
GO:0045069	GO:0045069	regulation of viral genome replication	5/722	100/18866	0.336605	0.90159	3609/51495/2040/388419/8815	5
GO:0046364	GO:0046364	monosaccharide biosynthetic process	5/722	100/18866	0.336605	0.90159	1609/140710/10891/11091/5207	5
GO:0050848	GO:0050848	regulation of calcium-mediated signaling	5/722	100/18866	0.336605	0.90159	493/58515/56704/3094/121665	5
GO:0000910	GO:0000910	cytokinesis	8/722	172/18866	0.337787	0.90159	27183/57026/54902/9727/55660/6795/5300/9903	8
GO:0046031	GO:0046031	ADP metabolic process	6/722	124/18866	0.338406	0.90159	10891/5571/9759/5207/51341/11097	6
GO:0072599	GO:0072599	establishment of protein localization to endoplasmic reticulum	6/722	124/18866	0.338406	0.90159	6138/133022/23471/6234/60559/6137	6
GO:2001251	GO:2001251	negative regulation of chromosome organization	7/722	148/18866	0.338578	0.90159	26277/3550/84464/23133/11091/55818/1487	7
GO:0042445	GO:0042445	hormone metabolic process	10/722	221/18866	0.339678	0.90159	1609/10891/6121/5947/9563/57104/54905/112724/5978/2625	10
GO:0002200	GO:0002200	somatic diversification of immune receptors	4/722	77/18866	0.34054	0.90159	51010/5395/6932/7292	4
GO:0061418	GO:0061418	regulation of transcription from RNA polymerase II promoter in response to hypoxia	4/722	77/18866	0.34054	0.90159	6921/8453/5710/25994	4
GO:0006749	GO:0006749	glutathione metabolic process	3/722	54/18866	0.341669	0.90159	2954/2879/4258	3
GO:0030857	GO:0030857	negative regulation of epithelial cell differentiation	3/722	54/18866	0.341669	0.90159	2931/6608/4855	3
GO:2000179	GO:2000179	positive regulation of neural precursor cell proliferation	3/722	54/18866	0.341669	0.90159	6608/6376/3642	3
GO:0001708	GO:0001708	cell fate specification	5/722	101/18866	0.344224	0.90159	6608/10660/2128/2247/54845	5
GO:0007368	GO:0007368	determination of left/right symmetry	6/722	125/18866	0.345234	0.90159	55212/6608/10660/92/2022/129880	6
GO:0032479	GO:0032479	regulation of type I interferon production	6/722	125/18866	0.345234	0.90159	114609/5300/85364/56919/55718/7099	6
GO:0043500	GO:0043500	muscle adaptation	6/722	125/18866	0.345234	0.90159	493/10891/2931/9759/5300/136319	6
GO:0048593	GO:0048593	camera-type eye morphogenesis	6/722	125/18866	0.345234	0.90159	6121/112724/23363/8289/10265/23554	6
GO:0002724	GO:0002724	regulation of T cell cytokine production	2/722	32/18866	0.347871	0.90159	2625/7292	2
GO:0006482	GO:0006482	protein demethylation	2/722	32/18866	0.347871	0.90159	23133/55818	2
GO:0008214	GO:0008214	protein dealkylation	2/722	32/18866	0.347871	0.90159	23133/55818	2
GO:0019359	GO:0019359	nicotinamide nucleotide biosynthetic process	2/722	32/18866	0.347871	0.90159	10135/23475	2
GO:0019363	GO:0019363	pyridine nucleotide biosynthetic process	2/722	32/18866	0.347871	0.90159	10135/23475	2
GO:0034694	GO:0034694	response to prostaglandin	2/722	32/18866	0.347871	0.90159	54331/7292	2
GO:0042168	GO:0042168	heme metabolic process	2/722	32/18866	0.347871	0.90159	644/54977	2
GO:0045589	GO:0045589	regulation of regulatory T cell differentiation	2/722	32/18866	0.347871	0.90159	6666/7292	2
GO:0045761	GO:0045761	regulation of adenylate cyclase activity	2/722	32/18866	0.347871	0.90159	776/9495	2
GO:0046949	GO:0046949	fatty-acyl-CoA biosynthetic process	2/722	32/18866	0.347871	0.90159	84869/79993	2
GO:0048741	GO:0048741	skeletal muscle fiber development	2/722	32/18866	0.347871	0.90159	6608/9759	2
GO:0051085	GO:0051085	chaperone cofactor-dependent protein refolding	2/722	32/18866	0.347871	0.90159	10808/11080	2
GO:0060317	GO:0060317	cardiac epithelial to mesenchymal transition	2/722	32/18866	0.347871	0.90159	57142/2022	2
GO:0070528	GO:0070528	protein kinase C signaling	2/722	32/18866	0.347871	0.90159	1609/8398	2
GO:0071875	GO:0071875	adrenergic receptor signaling pathway	2/722	32/18866	0.347871	0.90159	493/2931	2
GO:0086019	GO:0086019	cell-cell signaling involved in cardiac conduction	2/722	32/18866	0.347871	0.90159	776/6330	2
GO:1902547	GO:1902547	regulation of cellular response to vascular endothelial growth factor stimulus	2/722	32/18866	0.347871	0.90159	493/23554	2
GO:0070482	GO:0070482	response to oxygen levels	17/722	396/18866	0.348264	0.90159	867/10135/8996/114990/10891/5352/6921/8453/5179/5710/7391/5300/25994/5978/29997/29923/10869	17
GO:0000491	GO:0000491	small nucleolar ribonucleoprotein complex assembly	1/722	11/18866	0.349069	0.90159	54680	1
GO:0006449	GO:0006449	regulation of translational termination	1/722	11/18866	0.349069	0.90159	56648	1
GO:0006527	GO:0006527	arginine catabolic process	1/722	11/18866	0.349069	0.90159	493	1
GO:0006558	GO:0006558	L-phenylalanine metabolic process	1/722	11/18866	0.349069	0.90159	2954	1
GO:0006559	GO:0006559	L-phenylalanine catabolic process	1/722	11/18866	0.349069	0.90159	2954	1
GO:0006570	GO:0006570	tyrosine metabolic process	1/722	11/18866	0.349069	0.90159	2954	1
GO:0006853	GO:0006853	carnitine shuttle	1/722	11/18866	0.349069	0.90159	32	1
GO:0007191	GO:0007191	adenylate cyclase-activating dopamine receptor signaling pathway	1/722	11/18866	0.349069	0.90159	54331	1
GO:0008655	GO:0008655	pyrimidine-containing compound salvage	1/722	11/18866	0.349069	0.90159	7084	1
GO:0014870	GO:0014870	response to muscle inactivity	1/722	11/18866	0.349069	0.90159	9759	1
GO:0014889	GO:0014889	muscle atrophy	1/722	11/18866	0.349069	0.90159	10891	1
GO:0019042	GO:0019042	viral latency	1/722	11/18866	0.349069	0.90159	8815	1
GO:0019371	GO:0019371	cyclooxygenase pathway	1/722	11/18866	0.349069	0.90159	5742	1
GO:0019532	GO:0019532	oxalate transport	1/722	11/18866	0.349069	0.90159	10861	1
GO:0021521	GO:0021521	ventral spinal cord interneuron specification	1/722	11/18866	0.349069	0.90159	2128	1
GO:0032754	GO:0032754	positive regulation of interleukin-5 production	1/722	11/18866	0.349069	0.90159	2625	1
GO:0032908	GO:0032908	regulation of transforming growth factor beta1 production	1/722	11/18866	0.349069	0.90159	6376	1
GO:0033079	GO:0033079	immature T cell proliferation	1/722	11/18866	0.349069	0.90159	3552	1
GO:0033327	GO:0033327	Leydig cell differentiation	1/722	11/18866	0.349069	0.90159	4257	1
GO:0033483	GO:0033483	gas homeostasis	1/722	11/18866	0.349069	0.90159	6648	1
GO:0035457	GO:0035457	cellular response to interferon-alpha	1/722	11/18866	0.349069	0.90159	2625	1
GO:0035768	GO:0035768	endothelial cell chemotaxis to fibroblast growth factor	1/722	11/18866	0.349069	0.90159	2247	1
GO:0035865	GO:0035865	cellular response to potassium ion	1/722	11/18866	0.349069	0.90159	10891	1
GO:0039532	GO:0039532	negative regulation of viral-induced cytoplasmic pattern recognition receptor signaling pathway	1/722	11/18866	0.349069	0.90159	26007	1
GO:0042758	GO:0042758	long-chain fatty acid catabolic process	1/722	11/18866	0.349069	0.90159	215	1
GO:0043097	GO:0043097	pyrimidine nucleoside salvage	1/722	11/18866	0.349069	0.90159	7084	1
GO:0043379	GO:0043379	memory T cell differentiation	1/722	11/18866	0.349069	0.90159	7292	1
GO:0045628	GO:0045628	regulation of T-helper 2 cell differentiation	1/722	11/18866	0.349069	0.90159	7292	1
GO:0045945	GO:0045945	positive regulation of transcription by RNA polymerase III	1/722	11/18866	0.349069	0.90159	8178	1
GO:0046607	GO:0046607	positive regulation of centrosome cycle	1/722	11/18866	0.349069	0.90159	55968	1
GO:0046643	GO:0046643	regulation of gamma-delta T cell activation	1/722	11/18866	0.349069	0.90159	6932	1
GO:0046950	GO:0046950	cellular ketone body metabolic process	1/722	11/18866	0.349069	0.90159	3155	1
GO:0048103	GO:0048103	somatic stem cell division	1/722	11/18866	0.349069	0.90159	81606	1
GO:0048642	GO:0048642	negative regulation of skeletal muscle tissue development	1/722	11/18866	0.349069	0.90159	10869	1
GO:0048672	GO:0048672	positive regulation of collateral sprouting	1/722	11/18866	0.349069	0.90159	1946	1
GO:0048703	GO:0048703	embryonic viscerocranium morphogenesis	1/722	11/18866	0.349069	0.90159	3199	1
GO:0048742	GO:0048742	regulation of skeletal muscle fiber development	1/722	11/18866	0.349069	0.90159	9759	1
GO:0048853	GO:0048853	forebrain morphogenesis	1/722	11/18866	0.349069	0.90159	6608	1
GO:0051024	GO:0051024	positive regulation of immunoglobulin secretion	1/722	11/18866	0.349069	0.90159	7292	1
GO:0051132	GO:0051132	NK T cell activation	1/722	11/18866	0.349069	0.90159	10808	1
GO:0051573	GO:0051573	negative regulation of histone H3-K9 methylation	1/722	11/18866	0.349069	0.90159	55818	1
GO:0060174	GO:0060174	limb bud formation	1/722	11/18866	0.349069	0.90159	5362	1
GO:0060281	GO:0060281	regulation of oocyte development	1/722	11/18866	0.349069	0.90159	51441	1
GO:0060354	GO:0060354	negative regulation of cell adhesion molecule production	1/722	11/18866	0.349069	0.90159	4855	1
GO:0060368	GO:0060368	regulation of Fc receptor mediated stimulatory signaling pathway	1/722	11/18866	0.349069	0.90159	1445	1
GO:0060379	GO:0060379	cardiac muscle cell myoblast differentiation	1/722	11/18866	0.349069	0.90159	5978	1
GO:0060573	GO:0060573	cell fate specification involved in pattern specification	1/722	11/18866	0.349069	0.90159	2128	1
GO:0061085	GO:0061085	regulation of histone H3-K27 methylation	1/722	11/18866	0.349069	0.90159	2625	1
GO:0061299	GO:0061299	retina vasculature morphogenesis in camera-type eye	1/722	11/18866	0.349069	0.90159	25932	1
GO:0070339	GO:0070339	response to bacterial lipopeptide	1/722	11/18866	0.349069	0.90159	114609	1
GO:0070778	GO:0070778	L-aspartate transmembrane transport	1/722	11/18866	0.349069	0.90159	79751	1
GO:0071220	GO:0071220	cellular response to bacterial lipoprotein	1/722	11/18866	0.349069	0.90159	114609	1
GO:0071221	GO:0071221	cellular response to bacterial lipopeptide	1/722	11/18866	0.349069	0.90159	114609	1
GO:0086016	GO:0086016	AV node cell action potential	1/722	11/18866	0.349069	0.90159	6330	1
GO:0086023	GO:0086023	adenylate cyclase-activating adrenergic receptor signaling pathway involved in heart process	1/722	11/18866	0.349069	0.90159	493	1
GO:0086027	GO:0086027	AV node cell to bundle of His cell signaling	1/722	11/18866	0.349069	0.90159	6330	1
GO:0090193	GO:0090193	positive regulation of glomerulus development	1/722	11/18866	0.349069	0.90159	186	1
GO:0090657	GO:0090657	telomeric loop disassembly	1/722	11/18866	0.349069	0.90159	84464	1
GO:0090715	GO:0090715	immunological memory formation process	1/722	11/18866	0.349069	0.90159	7292	1
GO:0097090	GO:0097090	presynaptic membrane organization	1/722	11/18866	0.349069	0.90159	54413	1
GO:0098883	GO:0098883	synapse pruning	1/722	11/18866	0.349069	0.90159	6376	1
GO:0099624	GO:0099624	atrial cardiac muscle cell membrane repolarization	1/722	11/18866	0.349069	0.90159	776	1
GO:0140052	GO:0140052	cellular response to oxidised low-density lipoprotein particle stimulus	1/722	11/18866	0.349069	0.90159	7099	1
GO:0150104	GO:0150104	transport across blood-brain barrier	1/722	11/18866	0.349069	0.90159	1244	1
GO:1902221	GO:1902221	erythrose 4-phosphate/phosphoenolpyruvate family amino acid metabolic process	1/722	11/18866	0.349069	0.90159	2954	1
GO:1902222	GO:1902222	erythrose 4-phosphate/phosphoenolpyruvate family amino acid catabolic process	1/722	11/18866	0.349069	0.90159	2954	1
GO:1902513	GO:1902513	regulation of organelle transport along microtubule	1/722	11/18866	0.349069	0.90159	254263	1
GO:1903800	GO:1903800	positive regulation of production of miRNAs involved in gene silencing by miRNA	1/722	11/18866	0.349069	0.90159	4613	1
GO:1904396	GO:1904396	regulation of neuromuscular junction development	1/722	11/18866	0.349069	0.90159	1639	1
GO:1904869	GO:1904869	regulation of protein localization to Cajal body	1/722	11/18866	0.349069	0.90159	56257	1
GO:1904871	GO:1904871	positive regulation of protein localization to Cajal body	1/722	11/18866	0.349069	0.90159	56257	1
GO:1905879	GO:1905879	regulation of oogenesis	1/722	11/18866	0.349069	0.90159	51441	1
GO:2000035	GO:2000035	regulation of stem cell division	1/722	11/18866	0.349069	0.90159	81606	1
GO:2000544	GO:2000544	regulation of endothelial cell chemotaxis to fibroblast growth factor	1/722	11/18866	0.349069	0.90159	2247	1
GO:2000551	GO:2000551	regulation of T-helper 2 cell cytokine production	1/722	11/18866	0.349069	0.90159	2625	1
GO:2000615	GO:2000615	regulation of histone H3-K9 acetylation	1/722	11/18866	0.349069	0.90159	2625	1
GO:2000628	GO:2000628	regulation of miRNA metabolic process	1/722	11/18866	0.349069	0.90159	3265	1
GO:2001269	GO:2001269	positive regulation of cysteine-type endopeptidase activity involved in apoptotic signaling pathway	1/722	11/18866	0.349069	0.90159	80758	1
GO:0051057	GO:0051057	positive regulation of small GTPase mediated signal transduction	4/722	78/18866	0.349299	0.90159	5923/8660/10982/3265	4
GO:0072332	GO:0072332	intrinsic apoptotic signaling pathway by p53 class mediator	4/722	78/18866	0.349299	0.90159	57646/50484/2272/3094	4
GO:0070665	GO:0070665	positive regulation of leukocyte proliferation	7/722	150/18866	0.35106	0.90159	58515/114609/8660/4690/3552/7099/7292	7
GO:1903076	GO:1903076	regulation of protein localization to plasma membrane	5/722	102/18866	0.351854	0.90159	493/27183/163882/1445/9495	5
GO:0002720	GO:0002720	positive regulation of cytokine production involved in immune response	3/722	55/18866	0.352228	0.90159	2625/7099/7292	3
GO:0002931	GO:0002931	response to ischemia	3/722	55/18866	0.352228	0.90159	10891/6376/5978	3
GO:0007131	GO:0007131	reciprocal meiotic recombination	3/722	55/18866	0.352228	0.90159	84464/254528/23304	3
GO:0008347	GO:0008347	glial cell migration	3/722	55/18866	0.352228	0.90159	6376/57142/57178	3
GO:0014888	GO:0014888	striated muscle adaptation	3/722	55/18866	0.352228	0.90159	493/10891/9759	3
GO:0016233	GO:0016233	telomere capping	3/722	55/18866	0.352228	0.90159	26277/5609/140609	3
GO:0032655	GO:0032655	regulation of interleukin-12 production	3/722	55/18866	0.352228	0.90159	114609/7099/7292	3
GO:0032781	GO:0032781	positive regulation of ATPase activity	3/722	55/18866	0.352228	0.90159	483/11080/54431	3
GO:0036297	GO:0036297	interstrand cross-link repair	3/722	55/18866	0.352228	0.90159	2188/84464/64789	3
GO:0070741	GO:0070741	response to interleukin-6	3/722	55/18866	0.352228	0.90159	867/10891/1244	3
GO:2000649	GO:2000649	regulation of sodium ion transmembrane transporter activity	3/722	55/18866	0.352228	0.90159	54800/2040/6330	3
GO:0043583	GO:0043583	ear development	10/722	224/18866	0.354968	0.90159	51141/7545/3199/780/55283/2625/8642/340784/3198/54845	10
GO:1901568	GO:1901568	fatty acid derivative metabolic process	8/722	175/18866	0.35513	0.90159	84869/79993/215/2879/5742/59344/4258/3155	8
GO:0031667	GO:0031667	response to nutrient levels	20/722	473/18866	0.355444	0.90159	867/10135/10891/5571/51765/3920/5723/5179/7391/8408/4968/25994/5207/23334/79567/10325/55626/32/54468/3155	20
GO:0045927	GO:0045927	positive regulation of growth	12/722	274/18866	0.357919	0.90159	6608/1946/9211/5300/2137/54555/136319/2247/8882/3897/32/221927	12
GO:0010389	GO:0010389	regulation of G2/M transition of mitotic cell cycle	9/722	200/18866	0.358022	0.90159	3161/27183/121441/5710/1453/29997/90381/1639/11073	9
GO:0051054	GO:0051054	positive regulation of DNA metabolic process	9/722	200/18866	0.358022	0.90159	10891/23514/51010/84464/23201/5609/140609/2247/7292	9
GO:0007032	GO:0007032	endosome organization	4/722	79/18866	0.35806	0.90159	55654/27183/26276/84067	4
GO:0032272	GO:0032272	negative regulation of protein polymerization	4/722	79/18866	0.35806	0.90159	55604/6712/7417/136319	4
GO:0070373	GO:0070373	negative regulation of ERK1 and ERK2 cascade	4/722	79/18866	0.35806	0.90159	5300/55333/7099/1445	4
GO:0019079	GO:0019079	viral genome replication	6/722	127/18866	0.358926	0.90159	3609/51495/2040/388419/1487/8815	6
GO:0032606	GO:0032606	type I interferon production	6/722	127/18866	0.358926	0.90159	114609/5300/85364/56919/55718/7099	6
GO:0051235	GO:0051235	maintenance of location	14/722	324/18866	0.35933	0.90159	51141/8996/23568/57104/6376/55283/56704/51490/202018/171023/2247/29923/9817/32	14
GO:0001823	GO:0001823	mesonephros development	5/722	103/18866	0.359492	0.90159	6608/2625/8642/2247/186	5
GO:0006885	GO:0006885	regulation of pH	5/722	103/18866	0.359492	0.90159	25932/23557/1657/528/529	5
GO:0030593	GO:0030593	neutrophil chemotaxis	5/722	103/18866	0.359492	0.90159	6376/114609/3672/3680/23396	5
GO:0042472	GO:0042472	inner ear morphogenesis	5/722	103/18866	0.359492	0.90159	51141/7545/2625/340784/3198	5
GO:0048661	GO:0048661	positive regulation of smooth muscle cell proliferation	5/722	103/18866	0.359492	0.90159	10135/10891/6376/9759/2247	5
GO:1901570	GO:1901570	fatty acid derivative biosynthetic process	5/722	103/18866	0.359492	0.90159	84869/79993/5742/4258/3155	5
GO:0009615	GO:0009615	response to virus	15/722	349/18866	0.35965	0.90159	3609/5179/58515/85364/2625/5452/29997/146857/55718/55509/9698/388419/26007/7292/8815	15
GO:0003338	GO:0003338	metanephros morphogenesis	2/722	33/18866	0.361864	0.90159	6608/186	2
GO:0006536	GO:0006536	glutamate metabolic process	2/722	33/18866	0.361864	0.90159	10588/85300	2
GO:0009648	GO:0009648	photoperiodism	2/722	33/18866	0.361864	0.90159	23373/26233	2
GO:0010464	GO:0010464	regulation of mesenchymal cell proliferation	2/722	33/18866	0.361864	0.90159	6608/8660	2
GO:0010984	GO:0010984	regulation of lipoprotein particle clearance	2/722	33/18866	0.361864	0.90159	2822/1445	2
GO:0019692	GO:0019692	deoxyribose phosphate metabolic process	2/722	33/18866	0.361864	0.90159	132/4968	2
GO:0042573	GO:0042573	retinoic acid metabolic process	2/722	33/18866	0.361864	0.90159	5947/54905	2
GO:0043552	GO:0043552	positive regulation of phosphatidylinositol 3-kinase activity	2/722	33/18866	0.361864	0.90159	55626/2247	2
GO:0048384	GO:0048384	retinoic acid receptor signaling pathway	2/722	33/18866	0.361864	0.90159	6257/171023	2
GO:1901797	GO:1901797	negative regulation of signal transduction by p53 class mediator	2/722	33/18866	0.361864	0.90159	50484/29997	2
GO:1902745	GO:1902745	positive regulation of lamellipodium organization	2/722	33/18866	0.361864	0.90159	55604/9759	2
GO:0010332	GO:0010332	response to gamma radiation	3/722	56/18866	0.362767	0.90159	867/2625/3265	3
GO:0031295	GO:0031295	T cell costimulation	3/722	56/18866	0.362767	0.90159	1326/1445/7292	3
GO:0035825	GO:0035825	homologous recombination	3/722	56/18866	0.362767	0.90159	84464/254528/23304	3
GO:0090183	GO:0090183	regulation of kidney development	3/722	56/18866	0.362767	0.90159	6608/2625/186	3
GO:1902017	GO:1902017	regulation of cilium assembly	3/722	56/18866	0.362767	0.90159	64422/202018/79874	3
GO:1904645	GO:1904645	response to amyloid-beta	3/722	56/18866	0.362767	0.90159	10135/58533/7099	3
GO:0034470	GO:0034470	ncRNA processing	17/722	400/18866	0.363593	0.90159	27341/51010/55520/90353/79670/54555/6234/26610/29997/26173/10813/57050/55505/54433/10412/80789/54680	17
GO:0032204	GO:0032204	regulation of telomere maintenance	4/722	80/18866	0.366819	0.90159	26277/84464/5609/140609	4
GO:0032649	GO:0032649	regulation of interferon-gamma production	5/722	104/18866	0.367135	0.90159	2625/3265/161882/7099/7292	5
GO:0043279	GO:0043279	response to alkaloid	5/722	104/18866	0.367135	0.90159	10891/23514/5179/27092/10972	5
GO:0048525	GO:0048525	negative regulation of viral process	5/722	104/18866	0.367135	0.90159	3609/81603/5978/388419/8815	5
GO:0050708	GO:0050708	regulation of protein secretion	15/722	352/18866	0.372002	0.90159	90007/23568/9727/8398/1946/8660/2822/3552/5978/776/7099/9501/25874/186/7292	15
GO:0060401	GO:0060401	cytosolic calcium ion transport	8/722	178/18866	0.37257	0.90159	8996/493/10939/6376/55283/56704/2247/728215	8
GO:0000041	GO:0000041	transition metal ion transport	6/722	129/18866	0.37265	0.90159	9843/9230/528/529/1244/22	6
GO:0001541	GO:0001541	ovarian follicle development	3/722	57/18866	0.373278	0.90159	9757/9468/8890	3
GO:0019748	GO:0019748	secondary metabolic process	3/722	57/18866	0.373278	0.90159	84869/54905/1244	3
GO:0030520	GO:0030520	intracellular estrogen receptor signaling pathway	3/722	57/18866	0.373278	0.90159	81606/51569/8289	3
GO:0032615	GO:0032615	interleukin-12 production	3/722	57/18866	0.373278	0.90159	114609/7099/7292	3
GO:0045747	GO:0045747	positive regulation of Notch signaling pathway	3/722	57/18866	0.373278	0.90159	4855/55534/57178	3
GO:0045840	GO:0045840	positive regulation of mitotic nuclear division	3/722	57/18866	0.373278	0.90159	3552/55968/25970	3
GO:0061005	GO:0061005	cell differentiation involved in kidney development	3/722	57/18866	0.373278	0.90159	6608/2625/171023	3
GO:0070936	GO:0070936	protein K48-linked ubiquitination	3/722	57/18866	0.373278	0.90159	7324/10299/54926	3
GO:0071398	GO:0071398	cellular response to fatty acid	3/722	57/18866	0.373278	0.90159	10891/54331/7292	3
GO:0000727	GO:0000727	double-strand break repair via break-induced replication	1/722	12/18866	0.373995	0.90159	84296	1
GO:0001867	GO:0001867	complement activation, lectin pathway	1/722	12/18866	0.373995	0.90159	5648	1
GO:0002730	GO:0002730	regulation of dendritic cell cytokine production	1/722	12/18866	0.373995	0.90159	7099	1
GO:0006216	GO:0006216	cytidine catabolic process	1/722	12/18866	0.373995	0.90159	81602	1
GO:0006534	GO:0006534	cysteine metabolic process	1/722	12/18866	0.373995	0.90159	1036	1
GO:0007320	GO:0007320	insemination	1/722	12/18866	0.373995	0.90159	92	1
GO:0008343	GO:0008343	adult feeding behavior	1/722	12/18866	0.373995	0.90159	57560	1
GO:0009071	GO:0009071	serine family amino acid catabolic process	1/722	12/18866	0.373995	0.90159	1036	1
GO:0009151	GO:0009151	purine deoxyribonucleotide metabolic process	1/722	12/18866	0.373995	0.90159	132	1
GO:0009162	GO:0009162	deoxyribonucleoside monophosphate metabolic process	1/722	12/18866	0.373995	0.90159	7084	1
GO:0009642	GO:0009642	response to light intensity	1/722	12/18866	0.373995	0.90159	112724	1
GO:0009972	GO:0009972	cytidine deamination	1/722	12/18866	0.373995	0.90159	81602	1
GO:0010232	GO:0010232	vascular transport	1/722	12/18866	0.373995	0.90159	1244	1
GO:0014745	GO:0014745	negative regulation of muscle adaptation	1/722	12/18866	0.373995	0.90159	493	1
GO:0015803	GO:0015803	branched-chain amino acid transport	1/722	12/18866	0.373995	0.90159	153129	1
GO:0015824	GO:0015824	proline transport	1/722	12/18866	0.373995	0.90159	206358	1
GO:0016188	GO:0016188	synaptic vesicle maturation	1/722	12/18866	0.373995	0.90159	23557	1
GO:0021889	GO:0021889	olfactory bulb interneuron differentiation	1/722	12/18866	0.373995	0.90159	340260	1
GO:0030259	GO:0030259	lipid glycosylation	1/722	12/18866	0.373995	0.90159	28	1
GO:0030311	GO:0030311	poly-N-acetyllactosamine biosynthetic process	1/722	12/18866	0.373995	0.90159	10678	1
GO:0032490	GO:0032490	detection of molecule of bacterial origin	1/722	12/18866	0.373995	0.90159	7099	1
GO:0032905	GO:0032905	transforming growth factor beta1 production	1/722	12/18866	0.373995	0.90159	6376	1
GO:0033182	GO:0033182	regulation of histone ubiquitination	1/722	12/18866	0.373995	0.90159	55100	1
GO:0034086	GO:0034086	maintenance of sister chromatid cohesion	1/722	12/18866	0.373995	0.90159	23383	1
GO:0034088	GO:0034088	maintenance of mitotic sister chromatid cohesion	1/722	12/18866	0.373995	0.90159	23383	1
GO:0034333	GO:0034333	adherens junction assembly	1/722	12/18866	0.373995	0.90159	23396	1
GO:0035404	GO:0035404	histone-serine phosphorylation	1/722	12/18866	0.373995	0.90159	6795	1
GO:0035630	GO:0035630	bone mineralization involved in bone maturation	1/722	12/18866	0.373995	0.90159	57560	1
GO:0035766	GO:0035766	cell chemotaxis to fibroblast growth factor	1/722	12/18866	0.373995	0.90159	2247	1
GO:0035845	GO:0035845	photoreceptor cell outer segment organization	1/722	12/18866	0.373995	0.90159	1258	1
GO:0036005	GO:0036005	response to macrophage colony-stimulating factor	1/722	12/18866	0.373995	0.90159	7099	1
GO:0036006	GO:0036006	cellular response to macrophage colony-stimulating factor stimulus	1/722	12/18866	0.373995	0.90159	7099	1
GO:0036444	GO:0036444	calcium import into the mitochondrion	1/722	12/18866	0.373995	0.90159	10939	1
GO:0038063	GO:0038063	collagen-activated tyrosine kinase receptor signaling pathway	1/722	12/18866	0.373995	0.90159	780	1
GO:0042363	GO:0042363	fat-soluble vitamin catabolic process	1/722	12/18866	0.373995	0.90159	54905	1
GO:0042416	GO:0042416	dopamine biosynthetic process	1/722	12/18866	0.373995	0.90159	186	1
GO:0042492	GO:0042492	gamma-delta T cell differentiation	1/722	12/18866	0.373995	0.90159	6932	1
GO:0043476	GO:0043476	pigment accumulation	1/722	12/18866	0.373995	0.90159	388552	1
GO:0043482	GO:0043482	cellular pigment accumulation	1/722	12/18866	0.373995	0.90159	388552	1
GO:0044090	GO:0044090	positive regulation of vacuole organization	1/722	12/18866	0.373995	0.90159	8408	1
GO:0045161	GO:0045161	neuronal ion channel clustering	1/722	12/18866	0.373995	0.90159	132320	1
GO:0046087	GO:0046087	cytidine metabolic process	1/722	12/18866	0.373995	0.90159	81602	1
GO:0046185	GO:0046185	aldehyde catabolic process	1/722	12/18866	0.373995	0.90159	57026	1
GO:0046322	GO:0046322	negative regulation of fatty acid oxidation	1/722	12/18866	0.373995	0.90159	32	1
GO:0046689	GO:0046689	response to mercury ion	1/722	12/18866	0.373995	0.90159	1244	1
GO:0051013	GO:0051013	microtubule severing	1/722	12/18866	0.373995	0.90159	158135	1
GO:0051549	GO:0051549	positive regulation of keratinocyte migration	1/722	12/18866	0.373995	0.90159	10982	1
GO:0051583	GO:0051583	dopamine uptake involved in synaptic transmission	1/722	12/18866	0.373995	0.90159	5865	1
GO:0051657	GO:0051657	maintenance of organelle location	1/722	12/18866	0.373995	0.90159	51490	1
GO:0051934	GO:0051934	catecholamine uptake involved in synaptic transmission	1/722	12/18866	0.373995	0.90159	5865	1
GO:0060081	GO:0060081	membrane hyperpolarization	1/722	12/18866	0.373995	0.90159	23373	1
GO:0060213	GO:0060213	positive regulation of nuclear-transcribed mRNA poly(A) tail shortening	1/722	12/18866	0.373995	0.90159	10140	1
GO:0060453	GO:0060453	regulation of gastric acid secretion	1/722	12/18866	0.373995	0.90159	4987	1
GO:0060856	GO:0060856	establishment of blood-brain barrier	1/722	12/18866	0.373995	0.90159	2022	1
GO:0060900	GO:0060900	embryonic camera-type eye formation	1/722	12/18866	0.373995	0.90159	8289	1
GO:0061517	GO:0061517	macrophage proliferation	1/722	12/18866	0.373995	0.90159	6376	1
GO:0061709	GO:0061709	reticulophagy	1/722	12/18866	0.373995	0.90159	51569	1
GO:0070202	GO:0070202	regulation of establishment of protein localization to chromosome	1/722	12/18866	0.373995	0.90159	23514	1
GO:0070278	GO:0070278	extracellular matrix constituent secretion	1/722	12/18866	0.373995	0.90159	2022	1
GO:0070493	GO:0070493	thrombin-activated receptor signaling pathway	1/722	12/18866	0.373995	0.90159	1609	1
GO:0071107	GO:0071107	response to parathyroid hormone	1/722	12/18866	0.373995	0.90159	9759	1
GO:0071468	GO:0071468	cellular response to acidic pH	1/722	12/18866	0.373995	0.90159	9230	1
GO:0071481	GO:0071481	cellular response to X-ray	1/722	12/18866	0.373995	0.90159	2625	1
GO:0071639	GO:0071639	positive regulation of monocyte chemotactic protein-1 production	1/722	12/18866	0.373995	0.90159	58515	1
GO:0071679	GO:0071679	commissural neuron axon guidance	1/722	12/18866	0.373995	0.90159	6608	1
GO:0072015	GO:0072015	glomerular visceral epithelial cell development	1/722	12/18866	0.373995	0.90159	171023	1
GO:0072178	GO:0072178	nephric duct morphogenesis	1/722	12/18866	0.373995	0.90159	2625	1
GO:0072393	GO:0072393	microtubule anchoring at microtubule organizing center	1/722	12/18866	0.373995	0.90159	1639	1
GO:0072711	GO:0072711	cellular response to hydroxyurea	1/722	12/18866	0.373995	0.90159	23514	1
GO:0086067	GO:0086067	AV node cell to bundle of His cell communication	1/722	12/18866	0.373995	0.90159	6330	1
GO:0090085	GO:0090085	regulation of protein deubiquitination	1/722	12/18866	0.373995	0.90159	29997	1
GO:0090154	GO:0090154	positive regulation of sphingolipid biosynthetic process	1/722	12/18866	0.373995	0.90159	8398	1
GO:0090209	GO:0090209	negative regulation of triglyceride metabolic process	1/722	12/18866	0.373995	0.90159	2822	1
GO:0090394	GO:0090394	negative regulation of excitatory postsynaptic potential	1/722	12/18866	0.373995	0.90159	54413	1
GO:0097104	GO:0097104	postsynaptic membrane assembly	1/722	12/18866	0.373995	0.90159	54413	1
GO:0097201	GO:0097201	negative regulation of transcription from RNA polymerase II promoter in response to stress	1/722	12/18866	0.373995	0.90159	4690	1
GO:0097340	GO:0097340	inhibition of cysteine-type endopeptidase activity	1/722	12/18866	0.373995	0.90159	8996	1
GO:0097341	GO:0097341	zymogen inhibition	1/722	12/18866	0.373995	0.90159	8996	1
GO:0099151	GO:0099151	regulation of postsynaptic density assembly	1/722	12/18866	0.373995	0.90159	78999	1
GO:1901660	GO:1901660	calcium ion export	1/722	12/18866	0.373995	0.90159	493	1
GO:1902224	GO:1902224	ketone body metabolic process	1/722	12/18866	0.373995	0.90159	3155	1
GO:1902287	GO:1902287	semaphorin-plexin signaling pathway involved in axon guidance	1/722	12/18866	0.373995	0.90159	5362	1
GO:1903332	GO:1903332	regulation of protein folding	1/722	12/18866	0.373995	0.90159	23275	1
GO:1903405	GO:1903405	protein localization to nuclear body	1/722	12/18866	0.373995	0.90159	56257	1
GO:1903441	GO:1903441	protein localization to ciliary membrane	1/722	12/18866	0.373995	0.90159	57560	1
GO:1904847	GO:1904847	regulation of cell chemotaxis to fibroblast growth factor	1/722	12/18866	0.373995	0.90159	2247	1
GO:1904867	GO:1904867	protein localization to Cajal body	1/722	12/18866	0.373995	0.90159	56257	1
GO:1904953	GO:1904953	Wnt signaling pathway involved in midbrain dopaminergic neuron differentiation	1/722	12/18866	0.373995	0.90159	1453	1
GO:1905214	GO:1905214	regulation of RNA binding	1/722	12/18866	0.373995	0.90159	8663	1
GO:1905461	GO:1905461	positive regulation of vascular associated smooth muscle cell apoptotic process	1/722	12/18866	0.373995	0.90159	6648	1
GO:2000302	GO:2000302	positive regulation of synaptic vesicle exocytosis	1/722	12/18866	0.373995	0.90159	776	1
GO:2000304	GO:2000304	positive regulation of ceramide biosynthetic process	1/722	12/18866	0.373995	0.90159	8398	1
GO:2001135	GO:2001135	regulation of endocytic recycling	1/722	12/18866	0.373995	0.90159	9230	1
GO:2001223	GO:2001223	negative regulation of neuron migration	1/722	12/18866	0.373995	0.90159	6376	1
GO:0006614	GO:0006614	SRP-dependent cotranslational protein targeting to membrane	5/722	105/18866	0.37478	0.90159	6138/133022/23471/6234/6137	5
GO:0021549	GO:0021549	cerebellum development	5/722	105/18866	0.37478	0.90159	10891/6608/6712/136319/186	5
GO:0045621	GO:0045621	positive regulation of lymphocyte differentiation	5/722	105/18866	0.37478	0.90159	6666/3552/2625/57178/7292	5
GO:0019915	GO:0019915	lipid storage	4/722	81/18866	0.375572	0.90159	57104/171023/29923/32	4
GO:0021766	GO:0021766	hippocampus development	4/722	81/18866	0.375572	0.90159	493/6608/79969/8891	4
GO:0043242	GO:0043242	negative regulation of protein-containing complex disassembly	4/722	81/18866	0.375572	0.90159	55604/6712/136319/79142	4
GO:0001881	GO:0001881	receptor recycling	2/722	34/18866	0.375744	0.90159	2060/9230	2
GO:0006891	GO:0006891	intra-Golgi vesicle-mediated transport	2/722	34/18866	0.375744	0.90159	26958/10466	2
GO:0009156	GO:0009156	ribonucleoside monophosphate biosynthetic process	2/722	34/18866	0.375744	0.90159	132/3615	2
GO:0009649	GO:0009649	entrainment of circadian clock	2/722	34/18866	0.375744	0.90159	23373/26233	2
GO:0010762	GO:0010762	regulation of fibroblast migration	2/722	34/18866	0.375744	0.90159	90355/2247	2
GO:0010765	GO:0010765	positive regulation of sodium ion transport	2/722	34/18866	0.375744	0.90159	483/6330	2
GO:0019076	GO:0019076	viral release from host cell	2/722	34/18866	0.375744	0.90159	27183/81603	2
GO:0031112	GO:0031112	positive regulation of microtubule polymerization or depolymerization	2/722	34/18866	0.375744	0.90159	23116/1639	2
GO:0032212	GO:0032212	positive regulation of telomere maintenance via telomerase	2/722	34/18866	0.375744	0.90159	5609/140609	2
GO:0033198	GO:0033198	response to ATP	2/722	34/18866	0.375744	0.90159	1609/57026	2
GO:0035890	GO:0035890	exit from host	2/722	34/18866	0.375744	0.90159	27183/81603	2
GO:0035891	GO:0035891	exit from host cell	2/722	34/18866	0.375744	0.90159	27183/81603	2
GO:0042558	GO:0042558	pteridine-containing compound metabolic process	2/722	34/18866	0.375744	0.90159	8836/10588	2
GO:0042759	GO:0042759	long-chain fatty acid biosynthetic process	2/722	34/18866	0.375744	0.90159	2879/59344	2
GO:0042908	GO:0042908	xenobiotic transport	2/722	34/18866	0.375744	0.90159	1244/206358	2
GO:0043094	GO:0043094	cellular metabolic compound salvage	2/722	34/18866	0.375744	0.90159	132/7084	2
GO:0048854	GO:0048854	brain morphogenesis	2/722	34/18866	0.375744	0.90159	6608/50944	2
GO:0050715	GO:0050715	positive regulation of cytokine secretion	2/722	34/18866	0.375744	0.90159	3552/186	2
GO:1902692	GO:1902692	regulation of neuroblast proliferation	2/722	34/18866	0.375744	0.90159	6608/6376	2
GO:2000780	GO:2000780	negative regulation of double-strand break repair	2/722	34/18866	0.375744	0.90159	4968/84309	2
GO:0000086	GO:0000086	G2/M transition of mitotic cell cycle	11/722	254/18866	0.381066	0.90159	7164/3161/27183/121441/5710/1453/29997/90381/1639/11073/26233	11
GO:0014812	GO:0014812	muscle cell migration	5/722	106/18866	0.382424	0.90159	10891/6608/780/9759/10092	5
GO:0046632	GO:0046632	alpha-beta T cell differentiation	5/722	106/18866	0.382424	0.90159	6932/80758/2625/161882/7292	5
GO:0030509	GO:0030509	BMP signaling pathway	7/722	155/18866	0.382441	0.90159	23111/285704/10140/644815/92/2022/656	7
GO:0000768	GO:0000768	syncytium formation by plasma membrane fusion	3/722	58/18866	0.383755	0.90159	9149/85461/79805	3
GO:0007566	GO:0007566	embryo implantation	3/722	58/18866	0.383755	0.90159	780/8289/340784	3
GO:0019369	GO:0019369	arachidonic acid metabolic process	3/722	58/18866	0.383755	0.90159	2879/5742/59344	3
GO:0031294	GO:0031294	lymphocyte costimulation	3/722	58/18866	0.383755	0.90159	1326/1445/7292	3
GO:0140253	GO:0140253	cell-cell fusion	3/722	58/18866	0.383755	0.90159	9149/85461/79805	3
GO:1902930	GO:1902930	regulation of alcohol biosynthetic process	4/722	82/18866	0.384313	0.90159	1609/9563/5978/32	4
GO:1903533	GO:1903533	regulation of protein targeting	4/722	82/18866	0.384313	0.90159	2931/3998/2040/3265	4
GO:0030099	GO:0030099	myeloid cell differentiation	18/722	431/18866	0.385828	0.90159	9258/7564/54977/23774/114609/11091/28962/9757/2625/92/4778/51341/55509/8861/161882/7099/56975/10193	18
GO:0006766	GO:0006766	vitamin metabolic process	6/722	131/18866	0.386391	0.90159	6121/29968/5947/57026/54905/10588	6
GO:0019218	GO:0019218	regulation of steroid metabolic process	6/722	131/18866	0.386391	0.90159	1609/51141/10891/9563/5978/32	6
GO:0044106	GO:0044106	cellular amine metabolic process	6/722	131/18866	0.386391	0.90159	493/5710/85300/23446/27163/1244	6
GO:0046887	GO:0046887	positive regulation of hormone secretion	6/722	131/18866	0.386391	0.90159	8398/8660/2822/51762/9501/25874	6
GO:0002791	GO:0002791	regulation of peptide secretion	16/722	381/18866	0.387713	0.90159	90007/23568/9727/8398/1946/8660/2822/3552/5978/776/51762/7099/9501/25874/186/7292	16
GO:0030902	GO:0030902	hindbrain development	7/722	156/18866	0.388733	0.90159	10891/3199/6608/6712/5362/136319/186	7
GO:0060562	GO:0060562	epithelial tube morphogenesis	14/722	331/18866	0.389333	0.90159	25932/55212/6608/4855/780/10660/7249/8289/2625/8642/2022/2247/129880/186	14
GO:0003203	GO:0003203	endocardial cushion morphogenesis	2/722	35/18866	0.389497	0.90159	8642/2022	2
GO:0006739	GO:0006739	NADP metabolic process	2/722	35/18866	0.389497	0.90159	9563/6120	2
GO:0007603	GO:0007603	phototransduction, visible light	2/722	35/18866	0.389497	0.90159	1258/9397	2
GO:0014904	GO:0014904	myotube cell development	2/722	35/18866	0.389497	0.90159	6608/9759	2
GO:0019362	GO:0019362	pyridine nucleotide metabolic process	2/722	35/18866	0.389497	0.90159	10135/23475	2
GO:0040001	GO:0040001	establishment of mitotic spindle localization	2/722	35/18866	0.389497	0.90159	55968/1639	2
GO:0042407	GO:0042407	cristae formation	2/722	35/18866	0.389497	0.90159	498/10939	2
GO:0045066	GO:0045066	regulatory T cell differentiation	2/722	35/18866	0.389497	0.90159	6666/7292	2
GO:0045922	GO:0045922	negative regulation of fatty acid metabolic process	2/722	35/18866	0.389497	0.90159	51141/32	2
GO:0046496	GO:0046496	nicotinamide nucleotide metabolic process	2/722	35/18866	0.389497	0.90159	10135/23475	2
GO:0048821	GO:0048821	erythrocyte development	2/722	35/18866	0.389497	0.90159	23774/51341	2
GO:0051443	GO:0051443	positive regulation of ubiquitin-protein transferase activity	2/722	35/18866	0.389497	0.90159	5300/84259	2
GO:0060674	GO:0060674	placenta blood vessel development	2/722	35/18866	0.389497	0.90159	8289/79805	2
GO:0070536	GO:0070536	protein K63-linked deubiquitination	2/722	35/18866	0.389497	0.90159	29997/389856	2
GO:0070884	GO:0070884	regulation of calcineurin-NFAT signaling cascade	2/722	35/18866	0.389497	0.90159	493/121665	2
GO:0071312	GO:0071312	cellular response to alkaloid	2/722	35/18866	0.389497	0.90159	10891/23514	2
GO:0098751	GO:0098751	bone cell development	2/722	35/18866	0.389497	0.90159	161882/56975	2
GO:1900016	GO:1900016	negative regulation of cytokine production involved in inflammatory response	2/722	35/18866	0.389497	0.90159	215/90355	2
GO:0043266	GO:0043266	regulation of potassium ion transport	5/722	107/18866	0.390065	0.90159	483/11060/54800/776/57463	5
GO:0048524	GO:0048524	positive regulation of viral process	5/722	107/18866	0.390065	0.90159	5430/27183/51495/6597/2040	5
GO:0051963	GO:0051963	regulation of synapse assembly	5/722	107/18866	0.390065	0.90159	78999/1946/54413/57463/10611	5
GO:0055017	GO:0055017	cardiac muscle tissue growth	5/722	107/18866	0.390065	0.90159	2931/5300/10611/2247/186	5
GO:1903426	GO:1903426	regulation of reactive oxygen species biosynthetic process	5/722	107/18866	0.390065	0.90159	493/215/9759/7099/186	5
GO:0048736	GO:0048736	appendage development	8/722	181/18866	0.390072	0.90159	55212/444/57560/5362/27077/6468/4621/84314	8
GO:0060173	GO:0060173	limb development	8/722	181/18866	0.390072	0.90159	55212/444/57560/5362/27077/6468/4621/84314	8
GO:0001649	GO:0001649	osteoblast differentiation	10/722	231/18866	0.39097	0.90159	3199/6608/5179/57560/9759/5978/10140/92/56975/4077	10
GO:0043903	GO:0043903	regulation of symbiotic process	10/722	231/18866	0.39097	0.90159	3609/5430/27183/51495/81603/6597/5978/2040/388419/8815	10
GO:0051251	GO:0051251	positive regulation of lymphocyte activation	15/722	357/18866	0.392719	0.90159	388552/10808/58515/51010/114609/8660/4690/6666/3552/2625/1326/7099/1445/57178/7292	15
GO:0007031	GO:0007031	peroxisome organization	4/722	83/18866	0.39304	0.90159	215/10901/51762/3155	4
GO:0006282	GO:0006282	regulation of DNA repair	6/722	132/18866	0.393262	0.90159	23514/55100/23201/4968/84309/56154	6
GO:0019751	GO:0019751	polyol metabolic process	6/722	132/18866	0.393262	0.90159	57026/10380/5332/9807/26007/2247	6
GO:0032387	GO:0032387	negative regulation of intracellular transport	3/722	59/18866	0.394191	0.90159	51569/3998/254263	3
GO:0043030	GO:0043030	regulation of macrophage activation	3/722	59/18866	0.394191	0.90159	9258/6376/7099	3
GO:0045454	GO:0045454	cell redox homeostasis	3/722	59/18866	0.394191	0.90159	81567/54431/23071	3
GO:0045815	GO:0045815	positive regulation of gene expression, epigenetic	3/722	59/18866	0.394191	0.90159	221830/8289/57178	3
GO:0071385	GO:0071385	cellular response to glucocorticoid stimulus	3/722	59/18866	0.394191	0.90159	5978/1244/186	3
GO:1903900	GO:1903900	regulation of viral life cycle	7/722	157/18866	0.395027	0.90159	3609/27183/51495/81603/2040/388419/8815	7
GO:0046890	GO:0046890	regulation of lipid biosynthetic process	9/722	207/18866	0.396223	0.90159	1609/51141/10891/215/9563/8398/2822/5978/32	9
GO:1902750	GO:1902750	negative regulation of cell cycle G2/M phase transition	5/722	108/18866	0.397698	0.90159	27183/5710/29997/90381/11073	5
GO:0002087	GO:0002087	regulation of respiratory gaseous exchange by nervous system process	1/722	13/18866	0.397967	0.90159	54413	1
GO:0002371	GO:0002371	dendritic cell cytokine production	1/722	13/18866	0.397967	0.90159	7099	1
GO:0002430	GO:0002430	complement receptor mediated signaling pathway	1/722	13/18866	0.397967	0.90159	2822	1
GO:0002903	GO:0002903	negative regulation of B cell apoptotic process	1/722	13/18866	0.397967	0.90159	8660	1
GO:0003337	GO:0003337	mesenchymal to epithelial transition involved in metanephros morphogenesis	1/722	13/18866	0.397967	0.90159	6608	1
GO:0006012	GO:0006012	galactose metabolic process	1/722	13/18866	0.397967	0.90159	10891	1
GO:0006264	GO:0006264	mitochondrial DNA replication	1/722	13/18866	0.397967	0.90159	50484	1
GO:0006705	GO:0006705	mineralocorticoid biosynthetic process	1/722	13/18866	0.397967	0.90159	5978	1
GO:0007183	GO:0007183	SMAD protein complex assembly	1/722	13/18866	0.397967	0.90159	163126	1
GO:0007494	GO:0007494	midgut development	1/722	13/18866	0.397967	0.90159	6608	1
GO:0008212	GO:0008212	mineralocorticoid metabolic process	1/722	13/18866	0.397967	0.90159	5978	1
GO:0009143	GO:0009143	nucleoside triphosphate catabolic process	1/722	13/18866	0.397967	0.90159	956	1
GO:0009223	GO:0009223	pyrimidine deoxyribonucleotide catabolic process	1/722	13/18866	0.397967	0.90159	4968	1
GO:0009265	GO:0009265	2'-deoxyribonucleotide biosynthetic process	1/722	13/18866	0.397967	0.90159	132	1
GO:0010459	GO:0010459	negative regulation of heart rate	1/722	13/18866	0.397967	0.90159	186	1
GO:0010623	GO:0010623	programmed cell death involved in cell development	1/722	13/18866	0.397967	0.90159	3552	1
GO:0014842	GO:0014842	regulation of skeletal muscle satellite cell proliferation	1/722	13/18866	0.397967	0.90159	2247	1
GO:0015697	GO:0015697	quaternary ammonium group transport	1/722	13/18866	0.397967	0.90159	283130	1
GO:0015809	GO:0015809	arginine transport	1/722	13/18866	0.397967	0.90159	153129	1
GO:0021681	GO:0021681	cerebellar granular layer development	1/722	13/18866	0.397967	0.90159	136319	1
GO:0021794	GO:0021794	thalamus development	1/722	13/18866	0.397967	0.90159	6608	1
GO:0030002	GO:0030002	cellular anion homeostasis	1/722	13/18866	0.397967	0.90159	1244	1
GO:0030309	GO:0030309	poly-N-acetyllactosamine metabolic process	1/722	13/18866	0.397967	0.90159	10678	1
GO:0030320	GO:0030320	cellular monovalent inorganic anion homeostasis	1/722	13/18866	0.397967	0.90159	1244	1
GO:0031126	GO:0031126	snoRNA 3'-end processing	1/722	13/18866	0.397967	0.90159	51010	1
GO:0031953	GO:0031953	negative regulation of protein autophosphorylation	1/722	13/18866	0.397967	0.90159	2022	1
GO:0032493	GO:0032493	response to bacterial lipoprotein	1/722	13/18866	0.397967	0.90159	114609	1
GO:0033089	GO:0033089	positive regulation of T cell differentiation in thymus	1/722	13/18866	0.397967	0.90159	3552	1
GO:0033147	GO:0033147	negative regulation of intracellular estrogen receptor signaling pathway	1/722	13/18866	0.397967	0.90159	81606	1
GO:0034144	GO:0034144	negative regulation of toll-like receptor 4 signaling pathway	1/722	13/18866	0.397967	0.90159	9258	1
GO:0034982	GO:0034982	mitochondrial protein processing	1/722	13/18866	0.397967	0.90159	10939	1
GO:0035563	GO:0035563	positive regulation of chromatin binding	1/722	13/18866	0.397967	0.90159	90780	1
GO:0035641	GO:0035641	locomotory exploration behavior	1/722	13/18866	0.397967	0.90159	5179	1
GO:0036109	GO:0036109	alpha-linolenic acid metabolic process	1/722	13/18866	0.397967	0.90159	215	1
GO:0038007	GO:0038007	netrin-activated signaling pathway	1/722	13/18866	0.397967	0.90159	8633	1
GO:0042308	GO:0042308	negative regulation of protein import into nucleus	1/722	13/18866	0.397967	0.90159	51569	1
GO:0042921	GO:0042921	glucocorticoid receptor signaling pathway	1/722	13/18866	0.397967	0.90159	8289	1
GO:0043248	GO:0043248	proteasome assembly	1/722	13/18866	0.397967	0.90159	5710	1
GO:0043970	GO:0043970	histone H3-K9 acetylation	1/722	13/18866	0.397967	0.90159	2625	1
GO:0045602	GO:0045602	negative regulation of endothelial cell differentiation	1/722	13/18866	0.397967	0.90159	4855	1
GO:0046385	GO:0046385	deoxyribose phosphate biosynthetic process	1/722	13/18866	0.397967	0.90159	132	1
GO:0046415	GO:0046415	urate metabolic process	1/722	13/18866	0.397967	0.90159	55604	1
GO:0051001	GO:0051001	negative regulation of nitric-oxide synthase activity	1/722	13/18866	0.397967	0.90159	493	1
GO:0051386	GO:0051386	regulation of neurotrophin TRK receptor signaling pathway	1/722	13/18866	0.397967	0.90159	186	1
GO:0051451	GO:0051451	myoblast migration	1/722	13/18866	0.397967	0.90159	6608	1
GO:0051764	GO:0051764	actin crosslink formation	1/722	13/18866	0.397967	0.90159	4082	1
GO:0060100	GO:0060100	positive regulation of phagocytosis, engulfment	1/722	13/18866	0.397967	0.90159	11031	1
GO:0060456	GO:0060456	positive regulation of digestive system process	1/722	13/18866	0.397967	0.90159	4987	1
GO:0061000	GO:0061000	negative regulation of dendritic spine development	1/722	13/18866	0.397967	0.90159	54413	1
GO:0061052	GO:0061052	negative regulation of cell growth involved in cardiac muscle cell development	1/722	13/18866	0.397967	0.90159	2931	1
GO:0070839	GO:0070839	divalent metal ion export	1/722	13/18866	0.397967	0.90159	493	1
GO:0070914	GO:0070914	UV-damage excision repair	1/722	13/18866	0.397967	0.90159	92815	1
GO:0071027	GO:0071027	nuclear RNA surveillance	1/722	13/18866	0.397967	0.90159	51010	1
GO:0071028	GO:0071028	nuclear mRNA surveillance	1/722	13/18866	0.397967	0.90159	51010	1
GO:0071415	GO:0071415	cellular response to purine-containing compound	1/722	13/18866	0.397967	0.90159	10891	1
GO:0071872	GO:0071872	cellular response to epinephrine stimulus	1/722	13/18866	0.397967	0.90159	493	1
GO:0072182	GO:0072182	regulation of nephron tubule epithelial cell differentiation	1/722	13/18866	0.397967	0.90159	2625	1
GO:0072310	GO:0072310	glomerular epithelial cell development	1/722	13/18866	0.397967	0.90159	171023	1
GO:0072710	GO:0072710	response to hydroxyurea	1/722	13/18866	0.397967	0.90159	23514	1
GO:0090677	GO:0090677	reversible differentiation	1/722	13/18866	0.397967	0.90159	6648	1
GO:0097152	GO:0097152	mesenchymal cell apoptotic process	1/722	13/18866	0.397967	0.90159	2120	1
GO:0097499	GO:0097499	protein localization to non-motile cilium	1/722	13/18866	0.397967	0.90159	57560	1
GO:0098734	GO:0098734	macromolecule depalmitoylation	1/722	13/18866	0.397967	0.90159	127018	1
GO:0098974	GO:0098974	postsynaptic actin cytoskeleton organization	1/722	13/18866	0.397967	0.90159	9118	1
GO:0099150	GO:0099150	regulation of postsynaptic specialization assembly	1/722	13/18866	0.397967	0.90159	78999	1
GO:0099566	GO:0099566	regulation of postsynaptic cytosolic calcium ion concentration	1/722	13/18866	0.397967	0.90159	2890	1
GO:0099638	GO:0099638	endosome to plasma membrane protein transport	1/722	13/18866	0.397967	0.90159	9495	1
GO:0106074	GO:0106074	aminoacyl-tRNA metabolism involved in translational fidelity	1/722	13/18866	0.397967	0.90159	57176	1
GO:0150052	GO:0150052	regulation of postsynapse assembly	1/722	13/18866	0.397967	0.90159	78999	1
GO:1900025	GO:1900025	negative regulation of substrate adhesion-dependent cell spreading	1/722	13/18866	0.397967	0.90159	1946	1
GO:1900102	GO:1900102	negative regulation of endoplasmic reticulum unfolded protein response	1/722	13/18866	0.397967	0.90159	4690	1
GO:1901096	GO:1901096	regulation of autophagosome maturation	1/722	13/18866	0.397967	0.90159	79142	1
GO:1902285	GO:1902285	semaphorin-plexin signaling pathway involved in neuron projection guidance	1/722	13/18866	0.397967	0.90159	5362	1
GO:1902902	GO:1902902	negative regulation of autophagosome assembly	1/722	13/18866	0.397967	0.90159	79142	1
GO:1903977	GO:1903977	positive regulation of glial cell migration	1/722	13/18866	0.397967	0.90159	6376	1
GO:1904590	GO:1904590	negative regulation of protein import	1/722	13/18866	0.397967	0.90159	51569	1
GO:1905155	GO:1905155	positive regulation of membrane invagination	1/722	13/18866	0.397967	0.90159	11031	1
GO:1905666	GO:1905666	regulation of protein localization to endosome	1/722	13/18866	0.397967	0.90159	88455	1
GO:2000009	GO:2000009	negative regulation of protein localization to cell surface	1/722	13/18866	0.397967	0.90159	23484	1
GO:2000052	GO:2000052	positive regulation of non-canonical Wnt signaling pathway	1/722	13/18866	0.397967	0.90159	1453	1
GO:2000121	GO:2000121	regulation of removal of superoxide radicals	1/722	13/18866	0.397967	0.90159	23334	1
GO:0042177	GO:0042177	negative regulation of protein catabolic process	6/722	133/18866	0.40013	0.90159	101927423/5300/2272/29997/80011/10869	6
GO:0001666	GO:0001666	response to hypoxia	15/722	359/18866	0.40104	0.90159	8996/114990/10891/5352/6921/8453/5179/5710/7391/5300/25994/5978/29997/29923/10869	15
GO:0060402	GO:0060402	calcium ion transport into cytosol	7/722	158/18866	0.401321	0.90159	8996/493/6376/55283/56704/2247/728215	7
GO:0030279	GO:0030279	negative regulation of ossification	4/722	84/18866	0.401748	0.90159	3199/9759/10140/4077	4
GO:0050886	GO:0050886	endocrine process	4/722	84/18866	0.401748	0.90159	9727/2625/51762/186	4
GO:0097061	GO:0097061	dendritic spine organization	4/722	84/18866	0.401748	0.90159	85461/54413/10611/50944	4
GO:0007051	GO:0007051	spindle organization	8/722	183/18866	0.401756	0.90159	6795/23116/152185/1453/140609/10982/1639/26112	8
GO:2001235	GO:2001235	positive regulation of apoptotic signaling pathway	8/722	183/18866	0.401756	0.90159	7164/2931/8738/8398/4690/84289/80758/186	8
GO:0000289	GO:0000289	nuclear-transcribed mRNA poly(A) tail shortening	2/722	36/18866	0.403114	0.90159	79670/10140	2
GO:0000460	GO:0000460	maturation of 5.8S rRNA	2/722	36/18866	0.403114	0.90159	51010/10412	2
GO:0001569	GO:0001569	branching involved in blood vessel morphogenesis	2/722	36/18866	0.403114	0.90159	4855/2022	2
[truncated: 2,689 more rows]

## Sheet: Module 4
	ID	Description	GeneRatio	BgRatio	pvalue	qvalue	geneID	Count
GO:0034660	GO:0034660	ncRNA metabolic process	46/796	493/18866	4.23709e-07	0.00192409	10969/5188/79587/23395/23076/9790/9875/65083/23560/79039/1736/7965/11224/54517/60528/5970/81605/64282/29777/129563/10528/55756/55174/5036/54920/64118/25983/7737/54464/23536/55178/57038/51531/5917/8602/705/3692/23404/84294/120379/79922/10785/221078/10248/6209/339175	46
GO:0034470	GO:0034470	ncRNA processing	37/796	400/18866	6.97242e-06	0.0124728	10969/23076/9790/9875/65083/23560/79039/1736/11224/54517/60528/81605/64282/29777/10528/55756/55174/5036/54920/64118/25983/7737/23536/55178/51531/8602/705/3692/23404/84294/120379/79922/10785/221078/10248/6209/339175	37
GO:0042254	GO:0042254	ribosome biogenesis	31/796	310/18866	8.24003e-06	0.0124728	10969/23076/9790/9875/65083/23560/79039/1736/11224/26284/64282/29777/10528/5036/4927/25983/55178/10514/64794/8602/705/51388/3692/23404/84294/54552/120379/79922/51121/10248/6209	31
GO:0022613	GO:0022613	ribonucleoprotein complex biogenesis	41/796	482/18866	1.72227e-05	0.0182592	10969/9416/8662/23076/6733/9790/285962/9875/65083/23560/79039/1736/56853/11224/26284/26121/64282/29777/10528/5036/6634/4927/8667/25983/55178/10514/6631/7458/64794/8602/705/51388/3692/23404/84294/54552/120379/79922/51121/10248/6209	41
GO:0016072	GO:0016072	rRNA metabolic process	25/796	238/18866	2.66678e-05	0.0182592	10969/23076/9790/9875/65083/23560/79039/1736/11224/64282/29777/10528/5036/25983/54464/55178/8602/705/3692/23404/84294/120379/79922/10248/6209	25
GO:0043487	GO:0043487	regulation of RNA stability	22/796	195/18866	2.68685e-05	0.0182592	1981/5708/5709/5702/10197/1736/55095/9238/8531/64282/1869/55802/3184/8148/4343/5689/54464/5719/5714/7538/23404/2332	22
GO:0090136	GO:0090136	epithelial cell-cell adhesion	6/796	16/18866	3.08186e-05	0.0182592	7414/6722/3801/4856/11149/1495	6
GO:0006364	GO:0006364	rRNA processing	24/796	227/18866	3.45505e-05	0.0182592	10969/23076/9790/9875/65083/23560/79039/1736/11224/64282/29777/10528/5036/25983/55178/8602/705/3692/23404/84294/120379/79922/10248/6209	24
GO:0022604	GO:0022604	regulation of cell morphogenesis	41/796	499/18866	3.83257e-05	0.0182592	301/22854/10152/51330/1072/7430/6281/55742/6678/2316/22902/4627/58480/85358/1398/6722/28988/57619/254065/4478/81/5789/10109/23191/4897/832/29984/5034/121512/4343/11149/6284/5365/10494/57175/5747/391/3706/55435/2242/9204	41
GO:0043488	GO:0043488	regulation of mRNA stability	21/796	186/18866	4.02092e-05	0.0182592	1981/5708/5709/5702/10197/55095/9238/8531/64282/1869/55802/3184/8148/4343/5689/54464/5719/5714/7538/23404/2332	21
GO:0061013	GO:0061013	regulation of mRNA catabolic process	22/796	208/18866	7.18813e-05	0.0296742	1981/5708/5709/5702/10197/55095/79899/9238/8531/64282/1869/55802/3184/8148/4343/5689/54464/5719/5714/7538/23404/2332	22
GO:0001704	GO:0001704	formation of primary germ layer	16/796	127/18866	8.91658e-05	0.0323768	1303/4313/2260/3912/6722/2303/4324/1284/286204/6928/9555/3675/657/5076/8516/9314	16
GO:0007015	GO:0007015	actin filament organization	36/796	434/18866	9.26875e-05	0.0323768	10152/2195/3636/1072/7430/6281/71/2316/22902/57180/85358/4430/6722/28988/4233/80206/57619/81/10486/23406/10109/23191/832/203228/29984/7114/9647/56907/6840/90167/10094/1901/57175/391/55435/10095	36
GO:0008360	GO:0008360	regulation of cell shape	18/796	156/18866	0.000105798	0.0343167	301/7430/55742/4627/58480/1398/57619/254065/4478/23191/29984/121512/11149/6284/5365/5747/391/2242	18
GO:0006979	GO:0006979	response to oxidative stress	37/796	458/18866	0.000127683	0.0349707	301/10587/4313/8614/79400/1398/1471/824/493869/2882/4233/8061/4358/79899/79109/5970/6382/9555/53905/11030/5034/3184/84181/29979/55074/8309/2937/5076/10494/51022/2176/25793/5156/9314/2054/1161/5536	37
GO:0032956	GO:0032956	regulation of actin cytoskeleton organization	31/796	360/18866	0.000143566	0.0349707	4853/10152/1072/6281/71/2316/57180/85358/1398/28988/4233/80206/23406/10109/23191/832/203228/29984/7114/9647/56907/6840/90167/10094/1901/57175/391/5156/55435/2242/10095	31
GO:0062197	GO:0062197	cellular response to chemical stress	31/796	360/18866	0.000143566	0.0349707	301/10587/4313/4638/8291/79400/1398/1471/493869/2882/4233/355/4358/79899/79109/5970/8531/5034/3184/84181/29979/55074/5076/10494/51022/2176/25793/5156/9314/2054/5536	31
GO:0034446	GO:0034446	substrate adhesion-dependent cell spreading	14/796	106/18866	0.000145732	0.0349707	22854/3912/6281/55742/3911/2316/1398/81/10109/5034/11149/5747/8516/55435	14
GO:1903311	GO:1903311	regulation of mRNA metabolic process	30/796	344/18866	0.000146319	0.0349707	1981/202559/5708/6733/5709/5702/10197/56853/55095/79899/9238/79171/83989/8531/64282/4928/1869/55802/3184/8148/4343/5689/54464/5719/5714/10262/7538/23404/2332/9904	30
GO:0030198	GO:0030198	extracellular matrix organization	33/796	395/18866	0.000156997	0.0355837	1303/22854/9510/4015/4313/2201/90993/302/3912/60626/1278/169611/3911/6678/1282/1471/8434/824/170690/2303/4324/375790/56605/1306/342371/8038/1284/4358/3675/7077/5747/8516/5156	33
GO:0043062	GO:0043062	extracellular structure organization	33/796	396/18866	0.000164556	0.0355837	1303/22854/9510/4015/4313/2201/90993/302/3912/60626/1278/169611/3911/6678/1282/1471/8434/824/170690/2303/4324/375790/56605/1306/342371/8038/1284/4358/3675/7077/5747/8516/5156	33
GO:0034314	GO:0034314	Arp2/3 complex-mediated actin nucleation	8/796	40/18866	0.000224385	0.0463157	10152/57180/10109/23191/10094/57175/55435/10095	8
GO:0032970	GO:0032970	regulation of actin filament-based process	33/796	405/18866	0.00024874	0.0491105	4853/10152/1072/1265/6281/71/2316/4627/57180/85358/1398/28988/4233/80206/23406/10109/23191/832/203228/29984/7114/9647/56907/6840/90167/10094/1901/57175/391/5156/55435/2242/10095	33
GO:0048013	GO:0048013	ephrin receptor signaling pathway	12/796	87/18866	0.00028366	0.0536715	4313/71/1398/284656/160/10109/1173/64283/10094/2050/5747/10095	12
GO:0034599	GO:0034599	cellular response to oxidative stress	27/796	310/18866	0.000314711	0.0560226	301/10587/4313/79400/1398/1471/493869/2882/4233/4358/79899/79109/5970/5034/3184/84181/29979/55074/5076/10494/51022/2176/25793/5156/9314/2054/5536	27
GO:0110053	GO:0110053	regulation of actin filament organization	25/796	278/18866	0.00032076	0.0560226	10152/1072/6281/71/2316/57180/85358/28988/4233/80206/23406/10109/23191/832/203228/7114/9647/56907/6840/90167/10094/1901/57175/55435/10095	25
GO:0045010	GO:0045010	actin nucleation	9/796	53/18866	0.000338304	0.0568985	10152/57180/10109/23191/56907/10094/57175/55435/10095	9
GO:0007369	GO:0007369	gastrulation	19/796	189/18866	0.000417692	0.0677415	1303/4313/7048/2260/3912/60626/6722/2303/4324/1284/286204/6928/9555/3675/657/4155/5076/8516/9314	19
GO:0097006	GO:0097006	regulation of plasma lipoprotein particle levels	13/796	105/18866	0.000472641	0.0740099	302/8694/10938/8029/1211/4043/3069/160/23461/1173/5034/10577/10330	13
GO:0034381	GO:0034381	plasma lipoprotein particle clearance	10/796	68/18866	0.000534738	0.0809424	302/10938/8029/1211/4043/3069/160/1173/10577/10330	10
GO:0048333	GO:0048333	mesodermal cell differentiation	7/796	35/18866	0.000553964	0.0811478	2260/2303/3675/657/5076/8516/9314	7
GO:0030032	GO:0030032	lamellipodium assembly	10/796	69/18866	0.000602141	0.0828591	7414/84962/79902/10109/23191/832/29984/90167/1901/5365	10
GO:0071230	GO:0071230	cellular response to amino acid stimulus	10/796	69/18866	0.000602141	0.0828591	4313/6935/1278/1282/598/824/2741/80315/3184/5156	10
GO:0072001	GO:0072001	renal system development	25/796	292/18866	0.000664272	0.0887205	4853/9510/650/2260/7466/6943/3911/1282/170690/2303/8549/4358/79902/6382/6928/1636/11020/3675/25937/28514/25976/28999/5076/8516/5156	25
GO:0001710	GO:0001710	mesodermal cell fate commitment	5/796	18/18866	0.000714848	0.0927475	2260/2303/657/5076/9314	5
GO:0009132	GO:0009132	nucleoside diphosphate metabolic process	16/796	155/18866	0.000871305	0.108643	23511/50808/83440/79902/1841/23636/5208/4928/7167/9414/5315/4927/283927/3692/339123/272	16
GO:0006399	GO:0006399	tRNA metabolic process	18/796	186/18866	0.000916716	0.108643	5188/79587/23395/7965/54517/60528/81605/54920/64118/23536/57038/51531/5917/23404/10785/221078/10248/339175	18
GO:0097064	GO:0097064	ncRNA export from nucleus	7/796	38/18866	0.000931503	0.108643	23511/65083/79902/23636/4928/4927/51808	7
GO:0007044	GO:0007044	cell-substrate junction assembly	12/796	99/18866	0.000933064	0.108643	7414/6281/7094/71/84962/7205/8394/29984/9647/977/5747/5795	12
GO:0043200	GO:0043200	response to amino acid	13/796	114/18866	0.00103737	0.113574	4313/6935/1072/1278/1282/598/824/5970/2741/80315/3184/2937/5156	13
GO:0097581	GO:0097581	lamellipodium organization	11/796	87/18866	0.00105897	0.113574	7414/84962/79902/10109/23191/832/29984/90167/1901/5365/57175	11
GO:0072006	GO:0072006	nephron development	15/796	143/18866	0.00105915	0.113574	4853/650/6943/3911/170690/2303/4358/79902/6928/3675/25937/28514/28999/5076/5156	15
GO:0007340	GO:0007340	acrosome reaction	7/796	39/18866	0.00109451	0.113574	2741/10343/10566/55521/151056/7784/2054	7
GO:0070527	GO:0070527	platelet aggregation	9/796	62/18866	0.00110484	0.113574	7414/7094/71/2316/4627/1192/5270/239/5156	9
GO:0043620	GO:0043620	regulation of DNA-templated transcription in response to stress	13/796	115/18866	0.00112547	0.113574	90993/5708/5709/5702/10197/5970/10985/7428/9978/84181/5689/5719/5714	13
GO:1902903	GO:1902903	regulation of supramolecular fiber organization	29/796	373/18866	0.00120401	0.117472	10152/1072/6281/71/2316/57180/146057/85358/28988/4233/50810/80206/22919/23406/10109/23191/832/203228/7114/9647/56907/6840/90167/10094/1901/57175/55435/2242/10095	29
GO:0150115	GO:0150115	cell-substrate junction organization	12/796	102/18866	0.00121584	0.117472	7414/6281/7094/71/84962/7205/8394/29984/9647/977/5747/5795	12
GO:0071229	GO:0071229	cellular response to acid chemical	10/796	76/18866	0.00129743	0.122744	4313/6935/1278/1282/598/824/2741/80315/3184/5156	10
GO:0002478	GO:0002478	antigen processing and presentation of exogenous peptide antigen	17/796	177/18866	0.00136523	0.125409	5708/8655/5709/5702/1211/10197/3835/10053/160/3796/832/6892/1173/5689/5719/5714/83547	17
GO:0031589	GO:0031589	cell-substrate adhesion	28/796	359/18866	0.00138381	0.125409	22854/51330/3912/7414/9480/6281/55742/3911/54749/71/2316/84962/7205/1398/6722/7264/81/8394/10109/29984/3675/5034/9647/11149/5747/8516/55435/5795	28
GO:0060271	GO:0060271	cilium assembly	29/796	377/18866	0.00141652	0.125409	5347/9480/29887/8655/55742/3911/2316/57728/146057/10938/170690/55130/1874/22919/27019/11020/54919/7320/25937/200894/55582/285331/150737/83547/10309/2622/221322/79738/55717	29
GO:0048002	GO:0048002	antigen processing and presentation of peptide antigen	18/796	194/18866	0.00148361	0.125409	5708/8655/5709/5702/1211/10197/3835/10053/1636/160/3796/832/6892/1173/5689/5719/5714/83547	18
GO:0070482	GO:0070482	response to oxygen levels	30/796	396/18866	0.00149906	0.125409	4313/7048/650/8614/5708/5709/5702/84962/1471/824/10197/6722/355/81/4985/80315/7428/1869/9978/5034/5327/5315/29979/5428/5689/5719/1019/5714/6095/23409	30
GO:0031532	GO:0031532	actin cytoskeleton reorganization	12/796	105/18866	0.00156616	0.125409	301/4853/7430/55742/85360/2316/4627/8394/29984/1901/5156/2242	12
GO:0006401	GO:0006401	RNA catabolic process	31/796	415/18866	0.001575	0.125409	1981/5708/5709/5702/10197/1736/2237/8635/55095/79899/11224/9238/55149/27258/8531/64282/129563/1869/55802/3184/8148/4343/5689/54464/5719/5714/7538/23404/2332/6231/6209	31
GO:1900024	GO:1900024	regulation of substrate adhesion-dependent cell spreading	8/796	53/18866	0.00159606	0.125409	6281/2316/1398/81/10109/5034/5747/55435	8
GO:0043687	GO:0043687	post-translational protein modification	28/796	363/18866	0.00162998	0.125409	3912/8614/7466/5708/79016/5709/5702/54587/1471/10197/4240/10980/8139/26235/7428/11275/201456/9978/5034/5689/140460/5719/8533/5714/51130/83987/25793/1161	28
GO:0033127	GO:0033127	regulation of histone phosphorylation	4/796	13/18866	0.001657	0.125409	9555/7320/8986/2332	4
GO:0150105	GO:0150105	protein localization to cell-cell junction	4/796	13/18866	0.001657	0.125409	7414/71/2316/81	4
GO:1904424	GO:1904424	regulation of GTP binding	4/796	13/18866	0.001657	0.125409	9236/4233/203228/1452	4
GO:0034383	GO:0034383	low-density lipoprotein particle clearance	7/796	42/18866	0.00172062	0.128089	302/10938/1211/160/1173/10577/10330	7
GO:0001655	GO:0001655	urogenital system development	26/796	330/18866	0.00175115	0.128238	301/4853/9510/650/2260/7466/6943/3911/1282/170690/2303/8549/4358/79902/6382/6928/1636/11020/3675/25937/28514/25976/28999/5076/8516/5156	26
GO:0001701	GO:0001701	in utero embryonic development	29/796	383/18866	0.00179595	0.128238	4853/7048/650/2260/60626/5702/57728/4627/598/824/6722/4836/8061/123920/56853/5932/6928/8531/84295/10566/7320/657/9412/8533/705/3633/28982/5156/7784	29
GO:0009135	GO:0009135	purine nucleoside diphosphate metabolic process	14/796	136/18866	0.00183558	0.128238	23511/50808/83440/79902/23636/5208/4928/7167/9414/5315/4927/3692/339123/272	14
GO:0009179	GO:0009179	purine ribonucleoside diphosphate metabolic process	14/796	136/18866	0.00183558	0.128238	23511/50808/83440/79902/23636/5208/4928/7167/9414/5315/4927/3692/339123/272	14
GO:0051098	GO:0051098	regulation of binding	28/796	367/18866	0.00191301	0.131622	1981/4015/5347/650/302/6281/3955/146057/1398/23560/9236/4233/84893/4043/1636/22919/203228/1869/7114/5499/90167/1452/1565/2622/54552/2332/9314/55693	28
GO:0001822	GO:0001822	kidney development	23/796	283/18866	0.00211901	0.136806	4853/9510/650/2260/7466/6943/3911/170690/2303/4358/79902/6382/6928/1636/11020/3675/25937/28514/25976/28999/5076/8516/5156	23
GO:0043618	GO:0043618	regulation of transcription from RNA polymerase II promoter in response to stress	12/796	109/18866	0.00215864	0.136806	90993/5708/5709/5702/10197/10985/7428/9978/84181/5689/5719/5714	12
GO:0061326	GO:0061326	renal tubule development	11/796	95/18866	0.00217913	0.136806	4853/650/6943/3911/1282/170690/8549/6928/25937/28514/5076	11
GO:0019884	GO:0019884	antigen processing and presentation of exogenous antigen	17/796	185/18866	0.00219622	0.136806	5708/8655/5709/5702/1211/10197/3835/10053/160/3796/832/6892/1173/5689/5719/5714/83547	17
GO:0046031	GO:0046031	ADP metabolic process	13/796	124/18866	0.00223725	0.136806	23511/50808/83440/79902/23636/5208/4928/7167/5315/4927/3692/339123/272	13
GO:0032802	GO:0032802	low-density lipoprotein particle receptor catabolic process	4/796	14/18866	0.00224289	0.136806	302/1211/160/1173	4
GO:1904814	GO:1904814	regulation of protein localization to chromosome, telomeric region	4/796	14/18866	0.00224289	0.136806	1736/9555/22948/54552	4
GO:0009185	GO:0009185	ribonucleoside diphosphate metabolic process	14/796	139/18866	0.00225408	0.136806	23511/50808/83440/79902/23636/5208/4928/7167/9414/5315/4927/3692/339123/272	14
GO:0097178	GO:0097178	ruffle assembly	7/796	44/18866	0.00227221	0.136806	3636/29887/28988/64787/8394/23191/391	7
GO:0031529	GO:0031529	ruffle organization	8/796	56/18866	0.00228961	0.136806	3636/29887/28988/64787/8394/23191/57175/391	8
GO:0032799	GO:0032799	low-density lipoprotein receptor particle metabolic process	5/796	23/18866	0.00235663	0.138981	302/1211/160/1173/10330	5
GO:0060070	GO:0060070	canonical Wnt signaling pathway	26/796	339/18866	0.00253787	0.142982	650/5708/5709/5702/8434/10197/8549/27303/6382/5494/2535/100113407/6424/7320/9978/25937/5499/5689/80351/5719/219287/1452/55681/5714/59352/9314	26
GO:0048041	GO:0048041	focal adhesion assembly	10/796	83/18866	0.0025398	0.142982	7414/6281/71/84962/7205/8394/29984/9647/5747/5795	10
GO:0000209	GO:0000209	protein polyubiquitination	26/796	340/18866	0.00264146	0.142982	8291/10346/57161/5708/79016/5709/5702/55585/7332/10197/81844/26235/7320/201456/148203/9978/5689/51283/80351/5719/55521/5714/9666/80196/25793/1161	26
GO:0002064	GO:0002064	epithelial cell development	19/796	221/18866	0.00267636	0.142982	4853/10152/2195/2260/7414/7430/9480/2316/1471/2303/4233/1306/57619/1874/4478/6382/9414/128637/28514	19
GO:0051017	GO:0051017	actin filament bundle assembly	15/796	157/18866	0.00268279	0.142982	7430/6281/71/2316/85358/4430/6722/4233/81/29984/9647/56907/90167/1901/57175	15
GO:0006409	GO:0006409	tRNA export from nucleus	6/796	34/18866	0.00270626	0.142982	23511/65083/79902/23636/4928/4927	6
GO:0060795	GO:0060795	cell fate commitment involved in formation of primary germ layer	6/796	34/18866	0.00270626	0.142982	2260/2303/6928/657/5076/9314	6
GO:0071431	GO:0071431	tRNA-containing ribonucleoprotein complex export from nucleus	6/796	34/18866	0.00270626	0.142982	23511/65083/79902/23636/4928/4927	6
GO:0006402	GO:0006402	mRNA catabolic process	28/796	376/18866	0.00270785	0.142982	1981/5708/5709/5702/10197/55095/79899/11224/9238/55149/27258/8531/64282/129563/1869/55802/3184/8148/4343/5689/54464/5719/5714/7538/23404/2332/6231/6209	28
GO:0035987	GO:0035987	endodermal cell differentiation	7/796	46/18866	0.00295097	0.152602	1303/4313/3912/4324/1284/6928/9555	7
GO:0043144	GO:0043144	snoRNA processing	4/796	15/18866	0.00295725	0.152602	1736/64282/7737/23404	4
GO:0044782	GO:0044782	cilium organization	29/796	397/18866	0.00303557	0.154884	5347/9480/29887/8655/55742/3911/2316/57728/146057/10938/170690/55130/1874/22919/27019/11020/54919/7320/25937/200894/55582/285331/150737/83547/10309/2622/221322/79738/55717	29
GO:0034109	GO:0034109	homotypic cell-cell adhesion	10/796	86/18866	0.00330312	0.164801	7414/7094/71/2316/4627/1192/5270/9414/239/5156	10
GO:0001738	GO:0001738	morphogenesis of a polarized epithelium	14/796	145/18866	0.00332855	0.164801	5708/5709/5702/3911/71/10197/4478/2535/160/1173/55625/5689/5719/5714	14
GO:0035722	GO:0035722	interleukin-12-mediated signaling pathway	7/796	47/18866	0.00334363	0.164801	1072/302/1265/5478/4478/5034/3185	7
GO:0061572	GO:0061572	actin filament bundle organization	15/796	161/18866	0.00341284	0.164801	7430/6281/71/2316/85358/4430/6722/4233/81/29984/9647/56907/90167/1901/57175	15
GO:0016311	GO:0016311	dephosphorylation	34/796	492/18866	0.00342774	0.164801	3636/650/5784/23076/11122/23307/55197/53/5208/5494/9108/5789/9663/23261/90853/5510/9647/23141/5499/3958/55105/3633/161742/83987/2771/132160/22853/5795/995/8446/1133/255919/5536/142679	34
GO:0035336	GO:0035336	long-chain fatty-acyl-CoA metabolic process	5/796	25/18866	0.00347037	0.164801	60481/8694/64834/9524/23305	5
GO:0032535	GO:0032535	regulation of cellular component size	28/796	383/18866	0.00350662	0.164801	10152/51330/1072/7430/22902/57180/85358/6722/28988/80206/1874/4478/23406/10109/23191/4897/832/1173/7114/5499/56907/6840/10094/1019/83547/57175/55435/10095	28
GO:0001578	GO:0001578	microtubule bundle formation	11/796	101/18866	0.00353426	0.164801	5347/54462/10112/55130/22919/27019/54919/7320/285331/2622/2242	11
GO:0060828	GO:0060828	regulation of canonical Wnt signaling pathway	23/796	295/18866	0.00356817	0.164801	650/5708/5709/5702/8434/10197/8549/27303/5494/100113407/6424/7320/9978/25937/5499/5689/80351/5719/219287/1452/55681/5714/59352	23
GO:0060218	GO:0060218	hematopoietic stem cell differentiation	10/796	87/18866	0.00359457	0.164801	5708/5709/5702/10197/6722/54517/1636/5689/5719/5714	10
GO:0060964	GO:0060964	regulation of gene silencing by miRNA	12/796	116/18866	0.00362914	0.164801	1981/23511/84962/5434/79902/5432/23636/4928/4927/121504/7538/2332	12
GO:0000478	GO:0000478	endonucleolytic cleavage involved in rRNA processing	4/796	16/18866	0.00381267	0.169741	9790/29777/8602/84294	4
GO:0000479	GO:0000479	endonucleolytic cleavage of tricistronic rRNA transcript (SSU-rRNA, 5.8S rRNA, LSU-rRNA)	4/796	16/18866	0.00381267	0.169741	9790/29777/8602/84294	4
GO:0001101	GO:0001101	response to acid chemical	13/796	132/18866	0.00386743	0.170507	4313/6935/1072/1278/1282/598/824/5970/2741/80315/3184/2937/5156	13
GO:0002181	GO:0002181	cytoplasmic translation	11/796	103/18866	0.00411222	0.177846	1981/8662/8531/80315/1802/5315/8667/7458/2332/6231/51121	11
GO:0070498	GO:0070498	interleukin-1-mediated signaling pathway	11/796	103/18866	0.00411222	0.177846	57161/5708/5709/5702/10197/5970/9978/8986/5689/5719/5714	11
GO:0051031	GO:0051031	tRNA transport	6/796	37/18866	0.00420304	0.178575	23511/65083/79902/23636/4928/4927	6
GO:0001707	GO:0001707	mesoderm formation	9/796	75/18866	0.0042115	0.178575	2260/6722/2303/286204/3675/657/5076/8516/9314	9
GO:0071349	GO:0071349	cellular response to interleukin-12	7/796	49/18866	0.00424707	0.178575	1072/302/1265/5478/4478/5034/3185	7
GO:0036293	GO:0036293	response to decreased oxygen levels	27/796	371/18866	0.00435514	0.180365	4313/7048/650/8614/5708/5709/5702/84962/1471/824/10197/6722/81/4985/80315/7428/1869/9978/5034/5327/5315/29979/5689/5719/5714/6095/23409	27
GO:0051851	GO:0051851	modulation by host of symbiont process	8/796	62/18866	0.00436906	0.180365	1072/302/23076/5702/9367/128637/2332/222236	8
GO:0001824	GO:0001824	blastocyst development	11/796	104/18866	0.00442814	0.18104	5702/824/6722/123920/5932/6928/84295/10566/9412/705/7784	11
GO:0090263	GO:0090263	positive regulation of canonical Wnt signaling pathway	14/796	150/18866	0.00451522	0.18104	5708/5709/5702/8434/10197/8549/5494/6424/7320/5689/80351/5719/5714/59352	14
GO:0043470	GO:0043470	regulation of carbohydrate catabolic process	10/796	90/18866	0.00459283	0.18104	23511/950/79902/23636/5208/4928/5499/4927/3692/339123	10
GO:1903034	GO:1903034	regulation of response to wounding	16/796	183/18866	0.00475662	0.18104	301/4638/51330/302/71/4627/1398/2303/5270/29956/53905/5327/5747/239/5156/9314	16
GO:0070671	GO:0070671	response to interleukin-12	7/796	50/18866	0.00476258	0.18104	1072/302/1265/5478/4478/5034/3185	7
GO:0060147	GO:0060147	regulation of posttranscriptional gene silencing	12/796	120/18866	0.00477822	0.18104	1981/23511/84962/5434/79902/5432/23636/4928/4927/121504/7538/2332	12
GO:0060966	GO:0060966	regulation of gene silencing by RNA	12/796	120/18866	0.00477822	0.18104	1981/23511/84962/5434/79902/5432/23636/4928/4927/121504/7538/2332	12
GO:0061041	GO:0061041	regulation of wound healing	14/796	151/18866	0.00478932	0.18104	301/4638/51330/302/71/4627/1398/2303/5270/53905/5327/5747/239/5156	14
GO:0000462	GO:0000462	maturation of SSU-rRNA from tricistronic rRNA transcript (SSU-rRNA, 5.8S rRNA, LSU-rRNA)	6/796	38/18866	0.00481645	0.18104	9790/29777/25983/8602/705/84294	6
GO:0016074	GO:0016074	snoRNA metabolic process	4/796	17/18866	0.00482127	0.18104	1736/64282/7737/23404	4
GO:0006521	GO:0006521	regulation of cellular amino acid metabolic process	8/796	63/18866	0.00482396	0.18104	5708/5709/5702/10197/5689/5719/5714/23409	8
GO:0016052	GO:0016052	carbohydrate catabolic process	17/796	200/18866	0.00489434	0.182176	23511/83440/950/79902/23636/5208/2720/256356/4928/7167/5499/5315/4927/10825/3692/339123/5837	17
GO:0090090	GO:0090090	negative regulation of canonical Wnt signaling pathway	16/796	184/18866	0.00501215	0.182445	650/5708/5709/5702/10197/27303/100113407/6424/9978/25937/5689/5719/219287/1452/55681/5714	16
GO:0048332	GO:0048332	mesoderm morphogenesis	9/796	77/18866	0.00502211	0.182445	2260/6722/2303/286204/3675/657/5076/8516/9314	9
GO:0061418	GO:0061418	regulation of transcription from RNA polymerase II promoter in response to hypoxia	9/796	77/18866	0.00502211	0.182445	5708/5709/5702/10197/7428/9978/5689/5719/5714	9
GO:0036294	GO:0036294	cellular response to decreased oxygen levels	18/796	218/18866	0.00521169	0.184032	8614/5708/5709/5702/84962/10197/4985/80315/7428/1869/9978/5034/29979/5689/5719/5714/6095/23409	18
GO:0016050	GO:0016050	vesicle organization	25/796	340/18866	0.00521663	0.184032	301/8291/8417/302/29887/6281/9392/950/5270/79720/6382/23023/10113/6399/6892/1173/23673/5119/128637/553115/83547/10175/338382/63915/2054	25
GO:0000302	GO:0000302	response to reactive oxygen species	19/796	235/18866	0.00522789	0.184032	301/10587/4313/1398/1471/824/4233/8061/4358/5970/6382/3184/5076/10494/51022/2176/5156/9314/5536	19
GO:0071453	GO:0071453	cellular response to oxygen levels	19/796	235/18866	0.00522789	0.184032	8614/5708/5709/5702/84962/10197/355/4985/80315/7428/1869/9978/5034/29979/5689/5719/5714/6095/23409	19
GO:0032835	GO:0032835	glomerulus development	8/796	64/18866	0.00531428	0.184656	4853/6943/2303/4358/25937/28999/5076/5156	8
GO:0051656	GO:0051656	establishment of organelle localization	30/796	432/18866	0.00537731	0.184656	5347/7430/22820/4627/4430/55088/81/3835/10053/23636/10113/6399/7320/8678/56907/5119/128637/4927/4139/553115/6284/10494/5747/10175/3692/55717/55435/2242/6209/63915	30
GO:0051056	GO:0051056	regulation of small GTPase mediated signal transduction	24/796	323/18866	0.00539059	0.184656	4853/83892/9828/85360/58480/1398/9743/4233/64787/286205/79658/79109/23636/57706/9901/29984/3675/64283/121512/7077/90167/3633/391/2859	24
GO:0001666	GO:0001666	response to hypoxia	26/796	359/18866	0.00540828	0.184656	4313/7048/650/8614/5708/5709/5702/84962/1471/824/10197/6722/81/4985/7428/1869/9978/5034/5327/5315/29979/5689/5719/5714/6095/23409	26
GO:0016601	GO:0016601	Rac protein signal transduction	6/796	39/18866	0.00549317	0.184776	10152/58480/1398/28988/23191/391	6
GO:0045022	GO:0045022	early endosome to late endosome transport	6/796	39/18866	0.00549317	0.184776	7430/4478/8678/83547/29934/22853	6
GO:0034614	GO:0034614	cellular response to reactive oxygen species	15/796	170/18866	0.00565989	0.188038	301/4313/1398/1471/4233/4358/5970/3184/5076/10494/51022/2176/5156/9314/5536	15
GO:0042176	GO:0042176	regulation of protein catabolic process	28/796	397/18866	0.00571146	0.188038	5347/8291/302/7430/5708/754/5887/79016/5709/2316/1471/10197/991/5270/64285/4478/5970/7079/9978/29979/7077/25976/1452/83547/5747/29934/91445/2332	28
GO:0000469	GO:0000469	cleavage involved in rRNA processing	5/796	28/18866	0.00578377	0.188038	9790/29777/8602/23404/84294	5
GO:0031645	GO:0031645	negative regulation of nervous system process	5/796	28/18866	0.00578377	0.188038	27242/56853/2741/4856/2859	5
GO:0031146	GO:0031146	SCF-dependent proteasomal ubiquitin-dependent protein catabolic process	10/796	93/18866	0.00579718	0.188038	5708/5709/5702/10197/26235/9978/25937/5689/5719/5714	10
GO:1902750	GO:1902750	negative regulation of cell cycle G2/M phase transition	11/796	108/18866	0.00588957	0.189038	5347/5708/5709/5702/10197/1112/9555/9978/5689/5719/5714	11
GO:0046580	GO:0046580	negative regulation of Ras protein signal transduction	7/796	52/18866	0.00593324	0.189038	83892/4233/286205/79109/23636/3675/7077	7
GO:0032780	GO:0032780	negative regulation of ATPase activity	4/796	18/18866	0.00599453	0.189038	1266/4171/54899/7139	4
GO:0048339	GO:0048339	paraxial mesoderm development	4/796	18/18866	0.00599453	0.189038	2260/8463/2303/657	4
GO:1902895	GO:1902895	positive regulation of pri-miRNA transcription by RNA polymerase II	6/796	40/18866	0.00623683	0.195322	650/6722/8061/5970/657/9314	6
GO:0007266	GO:0007266	Rho protein signal transduction	13/796	140/18866	0.00634791	0.196731	83892/8727/1072/1278/58480/4233/64787/286205/29984/3675/64283/391/2859	13
GO:0043484	GO:0043484	regulation of RNA splicing	14/796	156/18866	0.00636844	0.196731	202559/23076/6733/113146/56853/55544/79171/83989/4928/3185/10262/2332/9904/6231	14
GO:0031334	GO:0031334	positive regulation of protein-containing complex assembly	20/796	257/18866	0.00643731	0.197515	1981/10152/5702/84962/57180/4233/4478/885/22919/10109/23191/9978/56907/3958/10094/57175/54552/55435/2242/10095	20
GO:0010770	GO:0010770	positive regulation of cell morphogenesis involved in differentiation	14/796	157/18866	0.00672927	0.204196	51330/6281/2316/22902/1398/6722/28988/5789/10109/23191/5034/5365/10494/3706	14
GO:0072009	GO:0072009	nephron epithelium development	11/796	110/18866	0.00675013	0.204196	4853/650/6943/3911/170690/2303/6928/25937/28514/28999/5076	11
GO:0008064	GO:0008064	regulation of actin polymerization or depolymerization	16/796	190/18866	0.00678996	0.204196	10152/1072/57180/28988/80206/23406/10109/23191/832/7114/56907/6840/10094/57175/55435/10095	16
GO:0030833	GO:0030833	regulation of actin filament polymerization	15/796	174/18866	0.00698311	0.208623	10152/57180/28988/80206/23406/10109/23191/832/7114/56907/6840/10094/57175/55435/10095	15
GO:0030832	GO:0030832	regulation of actin filament length	16/796	191/18866	0.00713037	0.209293	10152/1072/57180/28988/80206/23406/10109/23191/832/7114/56907/6840/10094/57175/55435/10095	16
GO:0072073	GO:0072073	kidney epithelium development	13/796	142/18866	0.00713249	0.209293	4853/650/2260/6943/3911/170690/2303/6382/6928/25937/28514/28999/5076	13
GO:1904526	GO:1904526	regulation of microtubule binding	3/796	10/18866	0.00718711	0.209293	146057/22919/2622	3
GO:0071456	GO:0071456	cellular response to hypoxia	17/796	208/18866	0.0071899	0.209293	8614/5708/5709/5702/84962/10197/4985/7428/1869/9978/5034/29979/5689/5719/5714/6095/23409	17
GO:0090305	GO:0090305	nucleic acid phosphodiester bond hydrolysis	23/796	313/18866	0.00723684	0.209318	9790/64782/80055/2237/8635/84893/54932/5932/60528/29777/129563/9978/55802/4343/5428/54464/8602/7538/27301/9797/23404/84294/10248	23
GO:0035338	GO:0035338	long-chain fatty-acyl-CoA biosynthetic process	4/796	19/18866	0.00734329	0.211052	60481/64834/9524/23305	4
GO:1902369	GO:1902369	negative regulation of RNA catabolic process	8/796	68/18866	0.00766443	0.218897	1736/8531/64282/1869/3184/8148/7538/2332	8
GO:0070198	GO:0070198	protein localization to chromosome, telomeric region	5/796	30/18866	0.00782488	0.220703	1736/9555/22948/80351/54552	5
GO:2000765	GO:2000765	regulation of cytoplasmic translation	5/796	30/18866	0.00782488	0.220703	8531/80315/1802/5315/2332	5
GO:0098927	GO:0098927	vesicle-mediated transport between endosomal compartments	6/796	42/18866	0.00793947	0.222553	7430/4478/8678/83547/29934/22853	6
GO:0001706	GO:0001706	endoderm formation	7/796	55/18866	0.00807483	0.224958	1303/4313/3912/4324/1284/6928/9555	7
GO:0031145	GO:0031145	anaphase-promoting complex-dependent catabolic process	9/796	83/18866	0.00819206	0.226833	5347/5708/5709/5702/10197/991/5689/5719/5714	9
GO:0048863	GO:0048863	stem cell differentiation	20/796	264/18866	0.00856186	0.235635	1072/5708/5709/5702/3911/8463/10197/6722/2303/54517/6928/83989/1636/657/5689/553115/5719/5714/5076/5156	20
GO:0034315	GO:0034315	regulation of Arp2/3 complex-mediated actin nucleation	4/796	20/18866	0.00887763	0.241405	10152/23191/57175/55435	4
GO:0010470	GO:0010470	regulation of gastrulation	6/796	43/18866	0.00890561	0.241405	2260/286204/9555/657/4155/9314	6
GO:0042542	GO:0042542	response to hydrogen peroxide	13/796	146/18866	0.00893098	0.241405	301/1398/1471/824/4233/8061/5970/6382/5076/10494/51022/9314/5536	13
GO:0048193	GO:0048193	Golgi vesicle transport	26/796	374/18866	0.00901782	0.24231	22820/8655/80055/4430/9581/3835/10960/10113/160/3796/6399/832/372/6892/56907/128637/553115/11316/65258/11079/10175/22878/29934/10066/338382/55435	26
GO:0043254	GO:0043254	regulation of protein-containing complex assembly	30/796	449/18866	0.00908826	0.242766	1981/10152/5702/84962/57180/28988/4233/80206/4478/885/5494/22919/10113/4985/23406/10109/23191/832/9978/7114/56907/3958/6840/10094/57175/79738/54552/55435/2242/10095	30
GO:1903829	GO:1903829	positive regulation of cellular protein localization	24/796	338/18866	0.00924974	0.244997	5347/7430/7027/7332/2316/22902/2064/58480/4836/1736/10204/4478/79899/57506/23636/5494/1869/3675/22948/3958/11079/391/2622/54552	24
GO:0032271	GO:0032271	regulation of protein polymerization	18/796	231/18866	0.00930682	0.244997	10152/57180/28988/4233/80206/22919/23406/10109/23191/832/7114/56907/6840/10094/57175/55435/2242/10095	18
GO:0006096	GO:0006096	glycolytic process	11/796	115/18866	0.00933361	0.244997	23511/83440/79902/23636/5208/4928/7167/5315/4927/3692/339123	11
GO:0009629	GO:0009629	response to gravity	3/796	11/18866	0.00957544	0.2499	6678/8061/5315	3
GO:0019882	GO:0019882	antigen processing and presentation	18/796	232/18866	0.00970626	0.25112	5708/8655/5709/5702/1211/10197/3835/10053/1636/160/3796/832/6892/1173/5689/5719/5714/83547	18
GO:0032386	GO:0032386	regulation of intracellular transport	25/796	358/18866	0.0097754	0.25112	302/5784/7430/7027/51277/7332/2316/22902/2064/10938/58480/4836/10204/4478/79899/57506/23636/5494/10113/1869/79628/128637/11149/29934/23409	25
GO:0075733	GO:0075733	intracellular transport of virus	7/796	57/18866	0.00978809	0.25112	23511/79902/23636/79720/4928/4927/2332	7
GO:0006757	GO:0006757	ATP generation from ADP	11/796	116/18866	0.00993122	0.252497	23511/83440/79902/23636/5208/4928/7167/5315/4927/3692/339123	11
GO:0035329	GO:0035329	hippo signaling	6/796	44/18866	0.00995299	0.252497	8463/84962/9867/5606/25937/9414	6
GO:0140053	GO:0140053	mitochondrial gene expression	14/796	165/18866	0.0102389	0.255649	5188/23395/116541/60528/9238/26284/55245/64432/79590/51258/57038/51073/10573/51069	14
GO:1901991	GO:1901991	negative regulation of mitotic cell cycle phase transition	19/796	251/18866	0.0102994	0.255649	5347/5708/7027/5709/5702/9319/10197/991/1112/1874/1869/9978/5689/5719/1019/5714/25793/995/9314	19
GO:0035767	GO:0035767	endothelial cell chemotaxis	5/796	32/18866	0.0103187	0.255649	2260/4233/7114/4856/57175	5
GO:0009895	GO:0009895	negative regulation of catabolic process	23/796	323/18866	0.0103493	0.255649	1981/8291/302/2316/1471/4233/5270/1736/26073/5970/8531/64282/7079/1869/3184/55625/8148/7077/7538/83547/5747/29934/2332	23
GO:0060008	GO:0060008	Sertoli cell differentiation	4/796	21/18866	0.0106069	0.255649	6943/2316/1471/6382	4
GO:0006165	GO:0006165	nucleoside diphosphate phosphorylation	12/796	133/18866	0.0106245	0.255649	23511/83440/79902/1841/23636/5208/4928/7167/5315/4927/3692/339123	12
GO:0019226	GO:0019226	transmission of nerve impulse	8/796	72/18866	0.0107214	0.255649	6335/1134/2741/4897/1901/2332/2859/1133	8
GO:1902749	GO:1902749	regulation of cell cycle G2/M phase transition	17/796	217/18866	0.0107362	0.255649	5347/5708/8655/5709/5702/10197/1112/9555/22919/9978/5689/5719/1019/5890/5714/995/80174	17
GO:0007566	GO:0007566	embryo implantation	7/796	58/18866	0.0107377	0.255649	4313/7048/8614/85360/55585/1471/8434	7
GO:0043489	GO:0043489	RNA stabilization	7/796	58/18866	0.0107377	0.255649	1736/8531/64282/1869/3184/8148/7538	7
GO:1902373	GO:1902373	negative regulation of mRNA catabolic process	7/796	58/18866	0.0107377	0.255649	8531/64282/1869/3184/8148/7538/2332	7
GO:1901988	GO:1901988	negative regulation of cell cycle phase transition	20/796	270/18866	0.0108049	0.255649	5347/5708/7027/5709/5702/9319/10197/991/1112/1874/9555/1869/9978/5689/5719/1019/5714/25793/995/9314	20
GO:0010389	GO:0010389	regulation of G2/M transition of mitotic cell cycle	16/796	200/18866	0.0108514	0.255649	5347/5708/8655/5709/5702/10197/1112/22919/9978/5689/5719/1019/5890/5714/995/80174	16
GO:0030177	GO:0030177	positive regulation of Wnt signaling pathway	15/796	183/18866	0.0108695	0.255649	650/5708/5709/5702/8434/10197/8549/5494/6424/7320/5689/80351/5719/5714/59352	15
GO:1903076	GO:1903076	regulation of protein localization to plasma membrane	10/796	102/18866	0.0109217	0.255649	8417/7430/598/131578/1173/3675/55625/3958/11079/391	10
GO:0045214	GO:0045214	sarcomere organization	6/796	45/18866	0.011085	0.256825	71/6722/1466/80206/7139/844	6
GO:0072583	GO:0072583	clathrin-dependent endocytosis	6/796	45/18866	0.011085	0.256825	1211/284697/160/1173/28514/55681	6
GO:0007498	GO:0007498	mesoderm development	12/796	134/18866	0.0112369	0.259023	4232/2260/8463/6722/2303/286204/54517/3675/657/5076/8516/9314	12
GO:1902036	GO:1902036	regulation of hematopoietic stem cell differentiation	8/796	73/18866	0.0116094	0.263077	5708/5709/5702/10197/54517/5689/5719/5714	8
GO:0035567	GO:0035567	non-canonical Wnt signaling pathway	13/796	151/18866	0.0116585	0.263077	5708/5709/5702/5330/10197/2535/6424/160/1173/4343/5689/5719/5714	13
GO:0009150	GO:0009150	purine ribonucleotide metabolic process	27/796	401/18866	0.0117231	0.263077	23511/60481/8694/64834/50808/83440/515/79902/23636/5208/9524/4928/7167/7114/9414/5315/26027/4927/23305/10165/6095/283927/353/5166/3692/339123/272	27
GO:0051058	GO:0051058	negative regulation of small GTPase mediated signal transduction	7/796	59/18866	0.0117523	0.263077	83892/4233/286205/79109/23636/3675/7077	7
GO:1903312	GO:1903312	negative regulation of mRNA metabolic process	9/796	88/18866	0.011838	0.263077	56853/79171/8531/64282/1869/3184/8148/7538/2332	9
GO:0003158	GO:0003158	endothelium development	12/796	135/18866	0.0118763	0.263077	6935/7414/7430/2303/4233/1306/4478/9414/55810/28514/1901/239	12
GO:0032543	GO:0032543	mitochondrial translation	12/796	135/18866	0.0118763	0.263077	5188/23395/116541/26284/55245/64432/79590/51258/57038/51073/10573/51069	12
GO:0046939	GO:0046939	nucleotide phosphorylation	12/796	135/18866	0.0118763	0.263077	23511/83440/79902/1841/23636/5208/4928/7167/5315/4927/3692/339123	12
GO:0007077	GO:0007077	mitotic nuclear envelope disassembly	3/796	12/18866	0.0123717	0.266214	10783/5347/255919	3
GO:0070586	GO:0070586	cell-cell adhesion involved in gastrulation	3/796	12/18866	0.0123717	0.266214	60626/4155/9314	3
GO:0071044	GO:0071044	histone mRNA catabolic process	3/796	12/18866	0.0123717	0.266214	55149/64282/54464	3
GO:1902337	GO:1902337	regulation of apoptotic process involved in morphogenesis	3/796	12/18866	0.0123717	0.266214	2303/6928/5076	3
GO:1904816	GO:1904816	positive regulation of protein localization to chromosome, telomeric region	3/796	12/18866	0.0123717	0.266214	1736/22948/54552	3
GO:0002313	GO:0002313	mature B cell differentiation involved in immune response	4/796	22/18866	0.0125395	0.266214	4853/3955/28514/139818	4
GO:0035024	GO:0035024	negative regulation of Rho protein signal transduction	4/796	22/18866	0.0125395	0.266214	83892/4233/286205/3675	4
GO:0035970	GO:0035970	peptidyl-threonine dephosphorylation	4/796	22/18866	0.0125395	0.266214	5494/9647/5499/5536	4
GO:0045927	GO:0045927	positive regulation of growth	20/796	274/18866	0.0125455	0.266214	1981/7048/51330/2260/7430/7466/22902/2064/6722/28988/375790/8531/23191/657/9647/28514/407975/23404/3574/7784	20
GO:0008154	GO:0008154	actin polymerization or depolymerization	17/796	221/18866	0.0127023	0.268288	10152/1072/57180/28988/80206/10486/23406/10109/23191/832/7114/56907/6840/10094/57175/55435/10095	17
GO:0048639	GO:0048639	positive regulation of developmental growth	15/796	187/18866	0.0130666	0.274691	7048/51330/2260/7430/22902/6722/28988/375790/8531/23191/657/28514/407975/3574/7784	15
GO:0032388	GO:0032388	positive regulation of intracellular transport	17/796	222/18866	0.0132355	0.274691	302/7430/7027/7332/2316/22902/2064/10938/58480/4836/10204/4478/79899/57506/5494/1869/128637	17
GO:0032273	GO:0032273	positive regulation of protein polymerization	12/796	137/18866	0.0132384	0.274691	10152/57180/4233/22919/10109/23191/56907/10094/57175/55435/2242/10095	12
GO:0000038	GO:0000038	very long-chain fatty acid metabolic process	5/796	34/18866	0.0133079	0.274691	60481/64834/9524/23305/8309	5
GO:0043276	GO:0043276	anoikis	5/796	34/18866	0.0133079	0.274691	7027/1869/10514/5747/5166	5
GO:0002479	GO:0002479	antigen processing and presentation of exogenous peptide antigen via MHC class I, TAP-dependent	8/796	75/18866	0.013546	0.277086	5708/5709/5702/10197/6892/5689/5719/5714	8
GO:0042274	GO:0042274	ribosomal small subunit biogenesis	8/796	75/18866	0.013546	0.277086	9790/26284/29777/25983/8602/705/84294/6209	8
GO:0046847	GO:0046847	filopodium assembly	7/796	61/18866	0.0139865	0.283542	7430/6722/375790/832/121512/139818/2332	7
GO:0061512	GO:0061512	protein localization to cilium	7/796	61/18866	0.0139865	0.283542	29887/57728/10938/200894/285331/2622/221322	7
GO:0014812	GO:0014812	muscle cell migration	10/796	106/18866	0.0140738	0.284043	301/9510/55742/6282/1398/1636/657/5327/4856/57175	10
GO:0010565	GO:0010565	regulation of cellular ketone metabolic process	15/796	189/18866	0.0142874	0.287079	301/3667/60481/134429/650/5708/5709/5702/10197/5689/5719/5714/5166/3692/23409	15
GO:0000715	GO:0000715	nucleotide-excision repair, DNA damage recognition	4/796	23/18866	0.0146833	0.289554	5887/10980/9978/8533	4
GO:0010288	GO:0010288	response to lead ion	4/796	23/18866	0.0146833	0.289554	6678/5499/1019/5536	4
GO:0018230	GO:0018230	peptidyl-L-cysteine S-palmitoylation	4/796	23/18866	0.0146833	0.289554	340481/253832/55625/64429	4
GO:0018231	GO:0018231	peptidyl-S-diacylglycerol-L-cysteine biosynthetic process from peptidyl-cysteine	4/796	23/18866	0.0146833	0.289554	340481/253832/55625/64429	4
GO:0048524	GO:0048524	positive regulation of viral process	10/796	107/18866	0.0149584	0.289554	1072/23076/6733/5478/5434/5432/79720/5034/128637/2332	10
GO:1904375	GO:1904375	regulation of protein localization to cell periphery	11/796	123/18866	0.0149756	0.289554	5347/8417/7430/598/131578/1173/3675/55625/3958/11079/391	11
GO:0032801	GO:0032801	receptor catabolic process	5/796	35/18866	0.0150007	0.289554	302/1211/160/1173/8678	5
GO:0043039	GO:0043039	tRNA aminoacylation	6/796	48/18866	0.0150226	0.289554	5188/79587/23395/7965/57038/5917	6
GO:0033209	GO:0033209	tumor necrosis factor-mediated signaling pathway	14/796	173/18866	0.0150443	0.289554	51330/5708/5709/5702/10197/355/81/5970/7114/5689/5719/5714/9020/10293	14
GO:1902905	GO:1902905	positive regulation of supramolecular fiber organization	16/796	208/18866	0.0153143	0.289554	10152/1072/6281/2316/57180/4233/22919/10109/23191/9647/56907/10094/57175/55435/2242/10095	16
GO:0043312	GO:0043312	neutrophil degranulation	31/796	487/18866	0.0153631	0.289554	302/1265/7414/5708/8655/5709/5702/8694/10857/6282/1471/5478/28988/8635/29099/158747/2720/23406/23191/5036/5315/3958/5689/51646/7077/5719/391/353/5795/10577/272	31
GO:0060968	GO:0060968	regulation of gene silencing	12/796	140/18866	0.0155013	0.289554	1981/23511/84962/5434/79902/5432/23636/4928/4927/121504/7538/2332	12
GO:0072655	GO:0072655	establishment of protein localization to mitochondrion	12/796	140/18866	0.0155013	0.289554	7027/7332/58480/4836/10953/23203/3308/29090/1869/134266/25793/23409	12
GO:0007501	GO:0007501	mesodermal cell fate specification	3/796	13/18866	0.0155862	0.289554	2260/657/5076	3
GO:0030497	GO:0030497	fatty acid elongation	3/796	13/18866	0.0155862	0.289554	60481/64834/9524	3
GO:0031126	GO:0031126	snoRNA 3'-end processing	3/796	13/18866	0.0155862	0.289554	1736/64282/23404	3
GO:0042761	GO:0042761	very long-chain fatty acid biosynthetic process	3/796	13/18866	0.0155862	0.289554	60481/64834/9524	3
GO:2000344	GO:2000344	positive regulation of acrosome reaction	3/796	13/18866	0.0155862	0.289554	2741/151056/7784	3
GO:0016197	GO:0016197	endosomal transport	18/796	244/18866	0.0156513	0.289554	85021/10938/9581/284697/9784/387680/79720/23023/57706/9367/5119/11149/7813/83547/29934/84661/22853/338382	18
GO:0061333	GO:0061333	renal tubule morphogenesis	8/796	77/18866	0.0157084	0.289554	650/6943/3911/1282/170690/8549/6928/5076	8
GO:0007033	GO:0007033	vacuole organization	14/796	174/18866	0.0157496	0.289554	302/440738/950/79837/53/203228/8678/23673/157807/54664/29979/22878/338382/23130	14
GO:0060071	GO:0060071	Wnt signaling pathway, planar cell polarity pathway	10/796	108/18866	0.0158838	0.290803	5708/5709/5702/10197/2535/160/1173/5689/5719/5714	10
GO:0048015	GO:0048015	phosphatidylinositol-mediated signaling	15/796	192/18866	0.0162821	0.290803	3667/2260/7430/5330/2064/5270/79837/79899/8394/57605/8678/5747/5156/7784/9314	15
GO:0051258	GO:0051258	protein polymerization	21/796	300/18866	0.0164881	0.290803	10152/57180/28988/4233/50810/80206/22919/23406/10109/23191/832/7114/56907/6840/10094/440145/57175/844/55435/2242/10095	21
GO:0051893	GO:0051893	regulation of focal adhesion assembly	7/796	63/18866	0.0165089	0.290803	7414/6281/71/29984/9647/5747/5795	7
GO:0090109	GO:0090109	regulation of cell-substrate junction assembly	7/796	63/18866	0.0165089	0.290803	7414/6281/71/29984/9647/5747/5795	7
GO:0018198	GO:0018198	peptidyl-cysteine modification	6/796	49/18866	0.0165261	0.290803	1636/340481/253832/55625/55074/64429	6
GO:0042398	GO:0042398	cellular modified amino acid biosynthetic process	6/796	49/18866	0.0165261	0.290803	548596/2937/1159/26873/2356/200895	6
GO:0043038	GO:0043038	amino acid activation	6/796	49/18866	0.0165261	0.290803	5188/79587/23395/7965/57038/5917	6
GO:0061383	GO:0061383	trabecula morphogenesis	6/796	49/18866	0.0165261	0.290803	9510/4313/2201/6722/657/1901	6
GO:0014909	GO:0014909	smooth muscle cell migration	9/796	93/18866	0.0165766	0.290803	9510/55742/6282/1398/1636/657/5327/4856/57175	9
GO:0072080	GO:0072080	nephron tubule development	9/796	93/18866	0.0165766	0.290803	4853/650/6943/3911/170690/6928/25937/28514/5076	9
GO:0002283	GO:0002283	neutrophil activation involved in immune response	31/796	490/18866	0.0166092	0.290803	302/1265/7414/5708/8655/5709/5702/8694/10857/6282/1471/5478/28988/8635/29099/158747/2720/23406/23191/5036/5315/3958/5689/51646/7077/5719/391/353/5795/10577/272	31
GO:0030111	GO:0030111	regulation of Wnt signaling pathway	25/796	375/18866	0.0166501	0.290803	650/5708/5709/5702/8434/10197/8549/27303/5494/6928/100113407/6424/7320/9978/3675/25937/5499/5689/80351/5719/219287/1452/55681/5714/59352	25
GO:0000460	GO:0000460	maturation of 5.8S rRNA	5/796	36/18866	0.0168315	0.292846	9875/29777/8602/3692/23404	5
GO:0030041	GO:0030041	actin filament polymerization	15/796	193/18866	0.0169925	0.293191	10152/57180/28988/80206/23406/10109/23191/832/7114/56907/6840/10094/57175/55435/10095	15
GO:0048745	GO:0048745	smooth muscle tissue development	4/796	24/18866	0.017045	0.293191	4638/6722/25976/8516	4
GO:2000637	GO:2000637	positive regulation of gene silencing by miRNA	4/796	24/18866	0.017045	0.293191	1981/84962/7538/2332	4
GO:0043393	GO:0043393	regulation of protein binding	16/796	211/18866	0.0173133	0.296681	4015/5347/650/302/3955/146057/1398/9236/4233/4043/1636/22919/5499/90167/2622/54552	16
GO:0090175	GO:0090175	regulation of establishment of planar polarity	10/796	110/18866	0.0178611	0.302052	5708/5709/5702/10197/2535/160/1173/5689/5719/5714	10
GO:0046794	GO:0046794	transport of virus	7/796	64/18866	0.0178836	0.302052	23511/79902/23636/79720/4928/4927/2332	7
GO:0030324	GO:0030324	lung development	14/796	177/18866	0.0180182	0.302052	4015/7048/2260/6943/3911/6678/6722/7965/342371/3675/657/5499/407975/5156	14
GO:0009259	GO:0009259	ribonucleotide metabolic process	27/796	416/18866	0.0181055	0.302052	23511/60481/8694/64834/50808/83440/515/79902/23636/5208/9524/4928/7167/7114/9414/5315/26027/4927/23305/10165/6095/283927/353/5166/3692/339123/272	27
GO:0007492	GO:0007492	endoderm development	8/796	79/18866	0.01811	0.302052	1303/4313/3912/4324/1284/6928/9555/657	8
GO:0007528	GO:0007528	neuromuscular junction development	6/796	50/18866	0.0181302	0.302052	1282/2064/85358/375790/1134/11079	6
GO:0032456	GO:0032456	endocytic recycling	6/796	50/18866	0.0181302	0.302052	10938/9784/57706/11149/29934/22853	6
GO:0051495	GO:0051495	positive regulation of cytoskeleton organization	17/796	230/18866	0.0181588	0.302052	10152/1072/6281/2316/57180/4233/23636/22919/10109/23191/9647/56907/10094/57175/55435/2242/10095	17
GO:0030326	GO:0030326	embryonic limb morphogenesis	11/796	127/18866	0.0186119	0.307336	4853/2201/2260/80856/57728/8434/64327/657/221322/28982/2019	11
GO:0035113	GO:0035113	embryonic appendage morphogenesis	11/796	127/18866	0.0186119	0.307336	4853/2201/2260/80856/57728/8434/64327/657/221322/28982/2019	11
GO:0070585	GO:0070585	protein localization to mitochondrion	12/796	144/18866	0.0189594	0.309155	7027/7332/58480/4836/10953/23203/3308/29090/1869/134266/25793/23409	12
GO:0000054	GO:0000054	ribosomal subunit export from nucleus	3/796	14/18866	0.0192252	0.309155	4927/3692/6209	3
GO:0033750	GO:0033750	ribosome localization	3/796	14/18866	0.0192252	0.309155	4927/3692/6209	3
GO:0051645	GO:0051645	Golgi localization	3/796	14/18866	0.0192252	0.309155	22820/372/10494	3
GO:0070986	GO:0070986	left/right axis specification	3/796	14/18866	0.0192252	0.309155	4853/200894/28514	3
GO:1901386	GO:1901386	negative regulation of voltage-gated calcium channel activity	3/796	14/18866	0.0192252	0.309155	8291/2332/2859	3
GO:1904748	GO:1904748	regulation of apoptotic process involved in development	3/796	14/18866	0.0192252	0.309155	2303/6928/5076	3
GO:0048017	GO:0048017	inositol lipid-mediated signaling	15/796	196/18866	0.0192667	0.309155	3667/2260/7430/5330/2064/5270/79837/79899/8394/57605/8678/5747/5156/7784/9314	15
GO:0006110	GO:0006110	regulation of glycolytic process	8/796	80/18866	0.0194045	0.309183	23511/79902/23636/5208/4928/4927/3692/339123	8
GO:0042590	GO:0042590	antigen processing and presentation of exogenous peptide antigen via MHC class I	8/796	80/18866	0.0194045	0.309183	5708/5709/5702/10197/6892/5689/5719/5714	8
GO:0000466	GO:0000466	maturation of 5.8S rRNA from tricistronic rRNA transcript (SSU-rRNA, 5.8S rRNA, LSU-rRNA)	4/796	25/18866	0.0196307	0.309528	9875/29777/8602/23404	4
GO:0008334	GO:0008334	histone mRNA metabolic process	4/796	25/18866	0.0196307	0.309528	55149/64282/6634/54464	4
GO:0060148	GO:0060148	positive regulation of posttranscriptional gene silencing	4/796	25/18866	0.0196307	0.309528	1981/84962/7538/2332	4
GO:0030490	GO:0030490	maturation of SSU-rRNA	6/796	51/18866	0.0198378	0.309568	9790/29777/25983/8602/705/84294	6
GO:0048255	GO:0048255	mRNA stabilization	6/796	51/18866	0.0198378	0.309568	8531/64282/1869/3184/8148/7538	6
GO:1902893	GO:1902893	regulation of pri-miRNA transcription by RNA polymerase II	6/796	51/18866	0.0198378	0.309568	650/6722/8061/5970/657/9314	6
GO:0010972	GO:0010972	negative regulation of G2/M transition of mitotic cell cycle	9/796	96/18866	0.0200132	0.311237	5708/5709/5702/10197/1112/9978/5689/5719/5714	9
GO:0033238	GO:0033238	regulation of cellular amine metabolic process	8/796	81/18866	0.0207637	0.318852	5708/5709/5702/10197/5689/5719/5714/23409	8
GO:0044766	GO:0044766	multi-organism transport	7/796	66/18866	0.0208709	0.318852	23511/79902/23636/79720/4928/4927/2332	7
GO:0150116	GO:0150116	regulation of cell-substrate junction organization	7/796	66/18866	0.0208709	0.318852	7414/6281/71/29984/9647/5747/5795	7
GO:1902579	GO:1902579	multi-organism localization	7/796	66/18866	0.0208709	0.318852	23511/79902/23636/79720/4928/4927/2332	7
GO:0043112	GO:0043112	receptor metabolic process	15/796	198/18866	0.0209067	0.318852	302/7430/157/1211/4043/6424/160/1173/8678/11149/55681/22853/2332/55435/10330	15
GO:1900026	GO:1900026	positive regulation of substrate adhesion-dependent cell spreading	5/796	38/18866	0.0209242	0.318852	6281/2316/1398/10109/5034	5
GO:0030323	GO:0030323	respiratory tube development	14/796	181/18866	0.0214189	0.322473	4015/7048/2260/6943/3911/6678/6722/7965/342371/3675/657/5499/407975/5156	14
GO:1905330	GO:1905330	regulation of morphogenesis of an epithelium	14/796	181/18866	0.0214189	0.322473	2260/5708/5709/5702/10197/6928/2535/160/1173/5689/5719/5714/5076/239	14
GO:0006839	GO:0006839	mitochondrial transport	19/796	271/18866	0.0214762	0.322473	7027/7332/58480/598/81855/4836/10953/515/23203/3308/29090/1869/134266/10165/25793/118980/23409/28982/1468	19
GO:0007265	GO:0007265	Ras protein signal transduction	23/796	346/18866	0.0216487	0.322473	4853/83892/10152/8727/1072/1278/58480/1398/28988/4233/64787/286205/79109/23636/57706/23191/29984/3675/9367/64283/7077/391/2859	23
GO:0072132	GO:0072132	mesenchyme morphogenesis	6/796	52/18866	0.0216514	0.322473	7048/650/2260/2303/657/72	6
GO:0006163	GO:0006163	purine nucleotide metabolic process	28/796	442/18866	0.021682	0.322473	23511/60481/8694/64834/50808/83440/515/79902/23636/5208/9524/1633/4928/7167/7114/9414/5315/26027/4927/23305/10165/6095/283927/353/5166/3692/339123/272	28
GO:0008033	GO:0008033	tRNA processing	11/796	130/18866	0.0217412	0.322473	54517/60528/81605/54920/64118/23536/51531/10785/221078/10248/339175	11
GO:0010810	GO:0010810	regulation of cell-substrate adhesion	16/796	217/18866	0.0219076	0.322473	7414/9480/6281/71/2316/1398/7264/81/10109/29984/3675/5034/9647/5747/55435/5795	16
GO:0006898	GO:0006898	receptor-mediated endocytosis	22/796	328/18866	0.0222368	0.322473	7048/302/7430/85021/81035/6678/157/8029/1211/28988/950/284697/9260/4043/9784/6424/160/1173/28514/55681/10244/2332	22
GO:0046174	GO:0046174	polyol catabolic process	4/796	26/18866	0.0224454	0.322473	9108/256356/7167/3633	4
GO:0060343	GO:0060343	trabecula formation	4/796	26/18866	0.0224454	0.322473	9510/4313/2201/6722	4
GO:0060390	GO:0060390	regulation of SMAD protein signal transduction	4/796	26/18866	0.0224454	0.322473	11030/25937/657/4856	4
GO:0072012	GO:0072012	glomerulus vasculature development	4/796	26/18866	0.0224454	0.322473	4853/6943/2303/5156	4
GO:0030239	GO:0030239	myofibril assembly	7/796	67/18866	0.0224874	0.322473	71/6722/1466/80206/7139/844/5156	7
GO:0090092	GO:0090092	regulation of transmembrane receptor protein serine/threonine kinase signaling pathway	18/796	254/18866	0.0225072	0.322473	4853/4015/7048/2201/6935/650/9480/286204/5494/6424/11030/3675/25937/657/4856/407975/161742/8516	18
GO:0001657	GO:0001657	ureteric bud development	9/796	98/18866	0.0225728	0.322473	650/2260/6943/3911/170690/2303/6382/6928/5076	9
GO:0031032	GO:0031032	actomyosin structure organization	15/796	200/18866	0.0226502	0.322473	1266/1265/6281/71/4627/6722/4233/1466/80206/9647/7139/90167/1901/844/5156	15
GO:0006403	GO:0006403	RNA localization	17/796	236/18866	0.0226967	0.322473	7048/23511/65083/1736/10204/79902/23636/4928/4927/22948/7538/3692/23404/2332/51362/6209/51808	17
GO:0016482	GO:0016482	cytosolic transport	13/796	165/18866	0.0227604	0.322473	7430/9581/4478/387680/160/8678/9367/7813/83547/29934/22853/338382/55435	13
GO:0010769	GO:0010769	regulation of cell morphogenesis involved in differentiation	21/796	310/18866	0.0227912	0.322473	10152/51330/1072/6281/2316/22902/85358/1398/6722/28988/81/5789/10109/23191/4897/5034/5365/10494/5747/3706/55435	21
GO:0032506	GO:0032506	cytokinetic process	5/796	39/18866	0.0231934	0.322473	4627/10112/23636/56907/5119	5
GO:0007051	GO:0007051	spindle organization	14/796	183/18866	0.02329	0.322473	10783/5347/7430/2316/4627/991/23636/22919/347688/3796/5119/284403/55521/440145	14
GO:0000463	GO:0000463	maturation of LSU-rRNA from tricistronic rRNA transcript (SSU-rRNA, 5.8S rRNA, LSU-rRNA)	3/796	15/18866	0.0232922	0.322473	9875/23560/11224	3
GO:0021535	GO:0021535	cell migration in hindbrain	3/796	15/18866	0.0232922	0.322473	2316/146057/200894	3
GO:0043101	GO:0043101	purine-containing compound salvage	3/796	15/18866	0.0232922	0.322473	1633/353/272	3
GO:0046033	GO:0046033	AMP metabolic process	3/796	15/18866	0.0232922	0.322473	50808/353/272	3
GO:0048368	GO:0048368	lateral mesoderm development	3/796	15/18866	0.0232922	0.322473	2260/8463/657	3
GO:0060009	GO:0060009	Sertoli cell development	3/796	15/18866	0.0232922	0.322473	2316/1471/6382	3
GO:0071428	GO:0071428	rRNA-containing ribonucleoprotein complex export from nucleus	3/796	15/18866	0.0232922	0.322473	4927/3692/6209	3
GO:2001028	GO:2001028	positive regulation of endothelial cell chemotaxis	3/796	15/18866	0.0232922	0.322473	2260/4233/7114	3
GO:0032210	GO:0032210	regulation of telomere maintenance via telomerase	6/796	53/18866	0.0235737	0.322546	1736/64282/22948/80351/54464/54552	6
GO:0061614	GO:0061614	pri-miRNA transcription by RNA polymerase II	6/796	53/18866	0.0235737	0.322546	650/6722/8061/5970/657/9314	6
GO:0030178	GO:0030178	negative regulation of Wnt signaling pathway	16/796	219/18866	0.0236278	0.322546	650/5708/5709/5702/10197/27303/100113407/6424/9978/25937/5689/5719/219287/1452/55681/5714	16
GO:0002474	GO:0002474	antigen processing and presentation of peptide antigen via MHC class I	9/796	99/18866	0.0239367	0.322546	5708/5709/5702/10197/1636/6892/5689/5719/5714	9
GO:0006626	GO:0006626	protein targeting to mitochondrion	9/796	99/18866	0.0239367	0.322546	7332/58480/10953/23203/3308/29090/134266/25793/23409	9
GO:0019886	GO:0019886	antigen processing and presentation of exogenous peptide antigen via MHC class II	9/796	99/18866	0.0239367	0.322546	8655/1211/3835/10053/160/3796/832/1173/83547	9
GO:0051817	GO:0051817	modulation of process of other organism involved in symbiotic interaction	9/796	99/18866	0.0239367	0.322546	1072/302/23076/5702/598/9367/128637/2332/222236	9
GO:0072163	GO:0072163	mesonephric epithelium development	9/796	99/18866	0.0239367	0.322546	650/2260/6943/3911/170690/2303/6382/6928/5076	9
GO:0072164	GO:0072164	mesonephric tubule development	9/796	99/18866	0.0239367	0.322546	650/2260/6943/3911/170690/2303/6382/6928/5076	9
GO:1903364	GO:1903364	positive regulation of cellular protein catabolic process	12/796	149/18866	0.0240556	0.323189	5347/7430/754/79016/991/4478/9978/29979/1452/5747/91445/2332	12
GO:0038061	GO:0038061	NIK/NF-kappaB signaling	14/796	184/18866	0.0242701	0.325004	5708/5709/5702/7205/10197/81/5970/5494/7114/4856/5689/5719/5714/9020	14
GO:0019693	GO:0019693	ribose phosphate metabolic process	27/796	427/18866	0.0243339	0.325004	23511/60481/8694/64834/50808/83440/515/79902/23636/5208/9524/4928/7167/7114/9414/5315/26027/4927/23305/10165/6095/283927/353/5166/3692/339123/272	27
GO:0007163	GO:0007163	establishment or maintenance of cell polarity	16/796	220/18866	0.0245252	0.326599	2195/5347/1072/55742/22902/4627/1398/286204/4478/79109/10486/29984/10494/5747/391/1495	16
GO:0008380	GO:0008380	RNA splicing	30/796	487/18866	0.0251219	0.331578	9416/202559/23076/6733/285962/5434/113146/56853/55544/5432/79171/83989/27258/8449/26121/4928/3184/6634/8148/3958/7737/6631/3185/11017/10262/2332/9904/51362/6231/85437	30
GO:1901990	GO:1901990	regulation of mitotic cell cycle phase transition	28/796	448/18866	0.0252877	0.331578	301/9510/1981/10783/5347/5708/7027/8655/5709/5702/9319/10197/991/1112/1874/22919/1869/9978/79858/5689/5719/1019/5890/5714/25793/995/9314/80174	28
GO:0061640	GO:0061640	cytoskeleton-dependent cytokinesis	9/796	100/18866	0.0253583	0.331578	5347/1072/79400/10112/23636/23503/56907/5119/55521	9
GO:0042692	GO:0042692	muscle cell differentiation	25/796	390/18866	0.0254858	0.331578	4015/2318/8291/6935/650/71/4627/10938/824/6722/1466/8038/55544/80206/6382/7139/4856/28514/11149/6095/1495/844/8516/57591/5156	25
GO:0010971	GO:0010971	positive regulation of G2/M transition of mitotic cell cycle	4/796	27/18866	0.0254935	0.331578	1019/5890/995/80174	4
GO:1904357	GO:1904357	negative regulation of telomere maintenance via telomere lengthening	4/796	27/18866	0.0254935	0.331578	64282/80351/54464/54552	4
GO:0009126	GO:0009126	purine nucleoside monophosphate metabolic process	5/796	40/18866	0.0256158	0.331578	50808/1633/9414/353/272	5
GO:0016572	GO:0016572	histone phosphorylation	5/796	40/18866	0.0256158	0.331578	9555/7320/8986/79858/2332	5
GO:0043902	GO:0043902	positive regulation of multi-organism process	5/796	40/18866	0.0256158	0.331578	85360/2741/151056/2332/7784	5
GO:0051146	GO:0051146	striated muscle cell differentiation	20/796	295/18866	0.0256292	0.331578	4015/2318/8291/650/71/4627/10938/824/6722/1466/8038/55544/80206/6382/7139/4856/28514/11149/844/5156	20
GO:0045931	GO:0045931	positive regulation of mitotic cell cycle	13/796	168/18866	0.0259194	0.334378	301/9510/1981/2260/7027/26073/23636/9555/8678/1019/5890/995/80174	13
GO:0045446	GO:0045446	endothelial cell differentiation	10/796	117/18866	0.0262174	0.337265	6935/7414/7430/4233/1306/4478/9414/55810/28514/1901	10
GO:0045995	GO:0045995	regulation of embryonic development	11/796	134/18866	0.0264927	0.338296	2260/3911/3955/286204/9555/2535/657/4155/28514/9904/9314	11
GO:0048638	GO:0048638	regulation of developmental growth	23/796	353/18866	0.0265252	0.338296	7048/51330/2260/7430/8614/22902/6722/28988/2303/375790/6928/8531/23191/4897/657/28514/80351/407975/1019/5747/28982/3574/7784	23
GO:0006417	GO:0006417	regulation of translation	28/796	450/18866	0.0265878	0.338296	1981/60558/8662/2064/56853/27303/55095/54517/10985/8531/23191/55245/80315/1802/3184/5036/5499/5315/8667/4343/25983/54464/1019/7458/7538/3692/51247/2332	28
GO:0006906	GO:0006906	vesicle fusion	9/796	101/18866	0.0268388	0.338296	301/8291/8417/302/9392/6892/23673/338382/2054	9
GO:0030838	GO:0030838	positive regulation of actin filament polymerization	9/796	101/18866	0.0268388	0.338296	10152/57180/10109/23191/56907/10094/57175/55435/10095	9
GO:0051100	GO:0051100	negative regulation of binding	13/796	169/18866	0.0270407	0.338296	146057/23560/4233/84893/4043/1636/203228/1869/7114/5499/90167/1565/54552	13
GO:0071356	GO:0071356	cellular response to tumor necrosis factor	20/796	297/18866	0.0272777	0.338296	51330/1393/5708/5709/5702/27242/10197/355/54469/81/5970/8531/7114/5689/5719/5714/6095/7538/9020/10293	20
GO:0008406	GO:0008406	gonad development	16/796	223/18866	0.0273713	0.338296	9510/7022/6943/2316/57728/3955/598/1471/6382/8531/10046/128637/25976/1495/5156/7784	16
GO:0006090	GO:0006090	pyruvate metabolic process	12/796	152/18866	0.0275596	0.338296	23511/83440/79902/23636/5208/4928/7167/5315/4927/5166/3692/339123	12
GO:0042180	GO:0042180	cellular ketone metabolic process	18/796	260/18866	0.0275997	0.338296	301/3667/60481/134429/650/5708/5709/5702/10197/4836/7167/10858/5689/5719/5714/5166/3692/23409	18
GO:2000736	GO:2000736	regulation of stem cell differentiation	10/796	118/18866	0.0276066	0.338296	5708/5709/5702/8463/10197/54517/5689/5719/5714/5156	10
GO:0046164	GO:0046164	alcohol catabolic process	6/796	55/18866	0.027754	0.338296	9784/9108/256356/7167/10858/3633	6
GO:0050819	GO:0050819	negative regulation of coagulation	6/796	55/18866	0.027754	0.338296	302/308/5270/5327/239/5156	6
GO:0030397	GO:0030397	membrane disassembly	3/796	16/18866	0.0277875	0.338296	10783/5347/255919	3
GO:0046134	GO:0046134	pyrimidine nucleoside biosynthetic process	3/796	16/18866	0.0277875	0.338296	1841/1633/200895	3
GO:0051014	GO:0051014	actin filament severing	3/796	16/18866	0.0277875	0.338296	1072/4627/6840	3
GO:0051081	GO:0051081	nuclear envelope disassembly	3/796	16/18866	0.0277875	0.338296	10783/5347/255919	3
GO:0072224	GO:0072224	metanephric glomerulus development	3/796	16/18866	0.0277875	0.338296	6943/5076/5156	3
GO:1902969	GO:1902969	mitotic DNA replication	3/796	16/18866	0.0277875	0.338296	2260/4171/51507	3
GO:1905516	GO:1905516	positive regulation of fertilization	3/796	16/18866	0.0277875	0.338296	2741/151056/7784	3
GO:0035337	GO:0035337	fatty-acyl-CoA metabolic process	5/796	41/18866	0.0281943	0.341418	60481/8694/64834/9524/23305	5
GO:1903170	GO:1903170	negative regulation of calcium ion transmembrane transport	5/796	41/18866	0.0281943	0.341418	8291/91404/29979/2332/2859	5
GO:1901532	GO:1901532	regulation of hematopoietic progenitor cell differentiation	8/796	86/18866	0.0285814	0.343004	5708/5709/5702/10197/54517/5689/5719/5714	8
GO:0000470	GO:0000470	maturation of LSU-rRNA	4/796	28/18866	0.0287785	0.343004	9875/23560/11224/3692	4
GO:0002335	GO:0002335	mature B cell differentiation	4/796	28/18866	0.0287785	0.343004	4853/3955/28514/139818	4
GO:0033561	GO:0033561	regulation of water loss via skin	4/796	28/18866	0.0287785	0.343004	64834/6722/4233/239	4
GO:0061437	GO:0061437	renal system vasculature development	4/796	28/18866	0.0287785	0.343004	4853/6943/2303/5156	4
GO:0061440	GO:0061440	kidney vasculature development	4/796	28/18866	0.0287785	0.343004	4853/6943/2303/5156	4
GO:0045727	GO:0045727	positive regulation of translation	11/796	136/18866	0.029131	0.346297	1981/60558/2064/27303/8531/55245/3184/5315/1019/3692/2332	11
GO:0072659	GO:0072659	protein localization to plasma membrane	19/796	281/18866	0.0297592	0.352841	8417/302/7430/26003/6281/3911/2316/10938/598/9581/8394/131578/1173/3675/55625/3958/51130/11079/391	19
GO:0001823	GO:0001823	mesonephros development	9/796	103/18866	0.0299805	0.353618	650/2260/6943/3911/170690/2303/6382/6928/5076	9
GO:0002495	GO:0002495	antigen processing and presentation of peptide antigen via MHC class II	9/796	103/18866	0.0299805	0.353618	8655/1211/3835/10053/160/3796/832/1173/83547	9
GO:0006890	GO:0006890	retrograde vesicle-mediated transport, Golgi to endoplasmic reticulum	8/796	87/18866	0.0303591	0.356233	22820/3835/10960/3796/372/6892/11316/11079	8
GO:0090502	GO:0090502	RNA phosphodiester bond hydrolysis, endonucleolytic	8/796	87/18866	0.0303591	0.356233	9790/2237/8635/60528/29777/8602/84294/10248	8
GO:0000910	GO:0000910	cytokinesis	13/796	172/18866	0.0306181	0.357425	5347/1072/79400/4627/598/10112/23636/23503/8678/56907/5119/6840/55521	13
GO:0002244	GO:0002244	hematopoietic progenitor cell differentiation	13/796	172/18866	0.0306181	0.357425	5708/5709/5702/10197/6722/54517/1636/5689/11149/5719/5714/91298/5156	13
GO:0034612	GO:0034612	response to tumor necrosis factor	21/796	320/18866	0.0308038	0.358671	51330/1393/5708/5709/5702/27242/10197/355/54469/81/5970/8531/7114/5689/5719/5714/6095/2937/7538/9020/10293	21
GO:0048754	GO:0048754	branching morphogenesis of an epithelial tube	12/796	155/18866	0.0314203	0.361393	7048/650/6943/3911/1282/6722/170690/2303/4233/6928/5499/5076	12
GO:0050773	GO:0050773	regulation of dendrite development	12/796	155/18866	0.0314203	0.361393	10152/1072/85358/1398/991/28988/5789/23191/54664/4139/2332/3706	12
GO:0033157	GO:0033157	regulation of intracellular protein transport	18/796	264/18866	0.0314462	0.361393	5784/7027/51277/7332/2316/22902/2064/58480/4836/10204/79899/57506/23636/5494/1869/79628/29934/23409	18
GO:1990778	GO:1990778	protein localization to cell periphery	22/796	340/18866	0.0315662	0.361393	5347/8417/302/7430/26003/6281/3911/2316/57728/10938/598/9581/8394/131578/1173/3675/200894/55625/3958/51130/11079/391	22
GO:0002504	GO:0002504	antigen processing and presentation of peptide or polysaccharide antigen via MHC class II	9/796	104/18866	0.0316439	0.361393	8655/1211/3835/10053/160/3796/832/1173/83547	9
GO:0010923	GO:0010923	negative regulation of phosphatase activity	9/796	104/18866	0.0316439	0.361393	23076/23307/90853/3958/55105/161742/83987/2771/22853	9
GO:0048562	GO:0048562	embryonic organ morphogenesis	20/796	302/18866	0.0317494	0.361393	4853/7048/2201/6935/2260/6943/8463/57728/6722/6913/2303/286204/6928/2535/200894/28514/5076/8516/28982/5156	20
GO:0000281	GO:0000281	mitotic cytokinesis	7/796	72/18866	0.0318725	0.361393	5347/1072/10112/23636/23503/5119/55521	7
GO:0035303	GO:0035303	regulation of dephosphorylation	15/796	209/18866	0.0318742	0.361393	650/23076/23307/23261/90853/5510/23141/3958/55105/161742/83987/2771/22853/1133/255919	15
GO:1900542	GO:1900542	regulation of purine nucleotide metabolic process	10/796	121/18866	0.0320875	0.361393	23511/79902/23636/5208/4928/7114/4927/5166/3692/339123	10
GO:0070125	GO:0070125	mitochondrial translational elongation	8/796	88/18866	0.0322112	0.361393	116541/26284/64432/79590/51258/51073/10573/51069	8
GO:0001835	GO:0001835	blastocyst hatching	4/796	29/18866	0.0323029	0.361393	123920/5932/84295/10566	4
GO:0035188	GO:0035188	hatching	4/796	29/18866	0.0323029	0.361393	123920/5932/84295/10566	4
GO:0071684	GO:0071684	organism emergence from protective structure	4/796	29/18866	0.0323029	0.361393	123920/5932/84295/10566	4
GO:0080154	GO:0080154	regulation of fertilization	4/796	29/18866	0.0323029	0.361393	79400/2741/151056/7784	4
GO:0061005	GO:0061005	cell differentiation involved in kidney development	6/796	57/18866	0.0323961	0.361393	4853/6943/2303/25937/28999/5076	6
GO:0045930	GO:0045930	negative regulation of mitotic cell cycle	22/796	341/18866	0.0324595	0.361393	5347/5708/7027/5709/5702/9319/598/10197/991/1112/1874/1869/9978/79858/5689/7077/5719/1019/5714/25793/995/9314	22
GO:1903706	GO:1903706	regulation of hemopoiesis	30/796	498/18866	0.0325181	0.361393	301/6988/4853/4015/7048/26013/6935/5708/5709/5702/2064/10197/342371/54517/1636/3958/4343/28514/5689/407975/5719/5714/121504/7538/3692/84661/25793/338382/2242/3574	30
GO:0048532	GO:0048532	anatomical structure arrangement	3/796	17/18866	0.0327088	0.361393	657/28514/5076	3
GO:0051969	GO:0051969	regulation of transmission of nerve impulse	3/796	17/18866	0.0327088	0.361393	2741/2332/2859	3
GO:0061158	GO:0061158	3'-UTR-mediated mRNA destabilization	3/796	17/18866	0.0327088	0.361393	3184/4343/7538	3
GO:1902904	GO:1902904	negative regulation of supramolecular fiber organization	12/796	156/18866	0.0327894	0.361404	146057/85358/4233/50810/80206/22919/832/7114/6840/90167/1901/57175	12
GO:0006470	GO:0006470	protein dephosphorylation	21/796	323/18866	0.0335778	0.369198	5784/11122/55197/5494/9108/5789/23261/5510/9647/23141/5499/3958/2771/132160/22853/5795/995/8446/255919/5536/142679	21
GO:0045137	GO:0045137	development of primary sexual characteristics	16/796	229/18866	0.0337911	0.370173	9510/7022/6943/2316/57728/3955/598/1471/6382/8531/10046/128637/25976/1495/5156/7784	16
GO:0045773	GO:0045773	positive regulation of axon extension	5/796	43/18866	0.0338295	0.370173	51330/22902/6722/28988/23191	5
GO:0006400	GO:0006400	tRNA modification	8/796	89/18866	0.0341389	0.371766	54517/81605/54920/64118/51531/10785/221078/339175	8
GO:0070126	GO:0070126	mitochondrial translational termination	8/796	89/18866	0.0341389	0.371766	116541/26284/64432/79590/51258/51073/10573/51069	8
GO:0002011	GO:0002011	morphogenesis of an epithelial sheet	6/796	58/18866	0.0348951	0.378889	4853/2316/84962/6722/977/57591	6
GO:0007160	GO:0007160	cell-matrix adhesion	16/796	230/18866	0.0349599	0.378889	7414/9480/6281/54749/71/84962/7205/6722/7264/8394/29984/3675/9647/5747/8516/5795	16
GO:0006140	GO:0006140	regulation of nucleotide metabolic process	10/796	123/18866	0.0353445	0.381163	23511/79902/23636/5208/4928/7114/4927/5166/3692/339123	10
GO:0048675	GO:0048675	axon extension	10/796	123/18866	0.0353445	0.381163	51330/7414/22902/6722/28988/10479/65059/23191/4897/203228	10
GO:0006352	GO:0006352	DNA-templated transcription, initiation	17/796	249/18866	0.0354214	0.381163	4853/284119/2975/5702/8463/6722/5434/8061/5432/6928/9533/25937/8148/1019/6095/121504/9970	17
GO:0044788	GO:0044788	modulation by host of viral process	4/796	30/18866	0.0360688	0.383584	1072/5702/128637/2332	4
GO:0051125	GO:0051125	regulation of actin nucleation	4/796	30/18866	0.0360688	0.383584	10152/23191/57175/55435	4
GO:0051491	GO:0051491	positive regulation of filopodium assembly	4/796	30/18866	0.0360688	0.383584	6722/375790/139818/2332	4
GO:0071711	GO:0071711	basement membrane organization	4/796	30/18866	0.0360688	0.383584	22854/3912/60626/1282	4
GO:1902751	GO:1902751	positive regulation of cell cycle G2/M phase transition	4/796	30/18866	0.0360688	0.383584	1019/5890/995/80174	4
GO:0042273	GO:0042273	ribosomal large subunit biogenesis	7/796	74/18866	0.0362649	0.384768	10969/9875/23560/11224/51388/3692/51121	7
GO:0010498	GO:0010498	proteasomal protein catabolic process	29/796	483/18866	0.0363908	0.385204	83892/5347/7466/5708/5887/79016/5709/5702/55666/10197/991/64285/26235/80311/11101/7320/9978/25937/29979/5689/51283/29954/5719/1452/5714/80196/91445/2332/1161	29
GO:0008584	GO:0008584	male gonad development	11/796	141/18866	0.0365404	0.385888	7022/6943/2316/598/1471/6382/8531/10046/128637/1495/5156	11
GO:0010463	GO:0010463	mesenchymal cell proliferation	5/796	44/18866	0.0368906	0.386188	7048/6935/650/2260/657	5
GO:0090174	GO:0090174	organelle membrane fusion	9/796	107/18866	0.037016	0.386188	301/8291/8417/302/9392/6892/23673/338382/2054	9
GO:2001237	GO:2001237	negative regulation of extrinsic apoptotic signaling pathway	9/796	107/18866	0.037016	0.386188	8682/598/10197/355/5970/3958/80196/1495/3574	9
GO:0001736	GO:0001736	establishment of planar polarity	10/796	124/18866	0.0370563	0.386188	5708/5709/5702/10197/2535/160/1173/5689/5719/5714	10
GO:0007164	GO:0007164	establishment of tissue polarity	10/796	124/18866	0.0370563	0.386188	5708/5709/5702/10197/2535/160/1173/5689/5719/5714	10
GO:0019080	GO:0019080	viral gene expression	14/796	195/18866	0.0371641	0.386188	23511/8662/23076/5702/5434/79902/11224/5432/23636/4928/4927/7538/6231/6209	14
GO:1905475	GO:1905475	regulation of protein localization to membrane	14/796	195/18866	0.0371641	0.386188	8417/7430/7027/2064/598/4836/131578/1869/1173/3675/55625/3958/11079/391	14
GO:0001658	GO:0001658	branching involved in ureteric bud morphogenesis	6/796	59/18866	0.0375151	0.388945	650/6943/3911/170690/6928/5076	6
GO:0048557	GO:0048557	embryonic digestive tract morphogenesis	3/796	18/18866	0.0380517	0.391242	6943/6928/5156	3
GO:0060046	GO:0060046	regulation of acrosome reaction	3/796	18/18866	0.0380517	0.391242	2741/151056/7784	3
GO:2000641	GO:2000641	regulation of early endosome to late endosome transport	3/796	18/18866	0.0380517	0.391242	7430/4478/29934	3
GO:0007224	GO:0007224	smoothened signaling pathway	11/796	142/18866	0.0381674	0.391242	7048/57728/146057/5270/11020/200894/6095/2622/221322/1495/55717	11
GO:0046546	GO:0046546	development of primary male sexual characteristics	11/796	142/18866	0.0381674	0.391242	7022/6943/2316/598/1471/6382/8531/10046/128637/1495/5156	11
GO:0009566	GO:0009566	fertilization	14/796	196/18866	0.0385408	0.392052	79400/55585/598/4240/8531/2741/57828/10343/10566/22948/55521/151056/7784/2054	14
GO:0071897	GO:0071897	DNA biosynthetic process	14/796	196/18866	0.0385408	0.392052	4015/7027/5478/55666/1736/26073/64282/3184/22948/5428/80351/54464/54552/9314	14
GO:1900006	GO:1900006	positive regulation of dendrite development	7/796	75/18866	0.0386036	0.392052	85358/28988/5789/23191/54664/2332/3706	7
GO:0019083	GO:0019083	viral transcription	13/796	178/18866	0.0387811	0.392052	23511/23076/5702/5434/79902/11224/5432/23636/4928/4927/7538/6231/6209	13
GO:0007368	GO:0007368	determination of left/right symmetry	10/796	125/18866	0.0388247	0.392052	4853/7048/6722/55130/5681/27019/200894/28514/2622/221322	10
GO:1903578	GO:1903578	regulation of ATP metabolic process	10/796	125/18866	0.0388247	0.392052	23511/23479/79902/23636/5208/4928/7114/4927/3692/339123	10
GO:1901987	GO:1901987	regulation of cell cycle phase transition	29/796	486/18866	0.0389267	0.392052	301/9510/1981/10783/5347/5708/7027/8655/5709/5702/9319/10197/991/1112/1874/9555/22919/1869/9978/79858/5689/5719/1019/5890/5714/25793/995/9314/80174	29
GO:0007229	GO:0007229	integrin-mediated signaling pathway	9/796	108/18866	0.0389371	0.392052	9510/3911/7094/2316/4627/3675/5747/1495/8516	9
GO:0048839	GO:0048839	inner ear development	14/796	197/18866	0.0399536	0.400374	6935/650/2260/4171/6678/9481/8549/4358/4610/2535/11020/28514/5076/8516	14
GO:0007143	GO:0007143	female meiotic nuclear division	4/796	31/18866	0.0400771	0.400374	5347/9319/347688/56907	4
GO:0046856	GO:0046856	phosphatidylinositol dephosphorylation	4/796	31/18866	0.0400771	0.400374	3636/9108/3633/1133	4
GO:0006418	GO:0006418	tRNA aminoacylation for protein translation	5/796	45/18866	0.0401163	0.400374	79587/23395/7965/57038/5917	5
GO:0018208	GO:0018208	peptidyl-proline modification	6/796	60/18866	0.0402573	0.400901	5478/23307/56605/2289/5034/285755	6
GO:0098781	GO:0098781	ncRNA transcription	9/796	109/18866	0.0409249	0.405131	284119/2975/5434/5432/55197/9555/55756/55174/51808	9
GO:2000278	GO:2000278	regulation of DNA biosynthetic process	9/796	109/18866	0.0409249	0.405131	7027/1736/64282/3184/22948/80351/54464/54552/9314	9
GO:0006278	GO:0006278	RNA-dependent DNA biosynthetic process	7/796	76/18866	0.041039	0.405131	5478/1736/64282/22948/80351/54464/54552	7
GO:0060415	GO:0060415	muscle tissue morphogenesis	7/796	76/18866	0.041039	0.405131	4638/650/2303/2535/657/7139/1901	7
GO:0060326	GO:0060326	cell chemotaxis	20/796	311/18866	0.0411471	0.405317	301/4015/8291/2260/55742/1398/4233/79902/158747/8394/7114/3958/4856/9023/1901/5365/57175/5747/391/5156	20
GO:0060537	GO:0060537	muscle tissue development	25/796	409/18866	0.0414093	0.405636	4015/7048/4638/650/2260/6943/4637/6722/2303/1466/80206/1134/8531/59269/657/7139/28514/6840/407975/11149/25976/1901/844/8516/5156	25
GO:0000086	GO:0000086	G2/M transition of mitotic cell cycle	17/796	254/18866	0.041495	0.405636	5347/5708/8655/5709/5702/84962/10197/1112/22919/9978/5689/5719/1019/5890/5714/995/80174	17
GO:2000027	GO:2000027	regulation of animal organ morphogenesis	17/796	254/18866	0.041495	0.405636	7048/650/2260/5708/5709/5702/10197/2303/6928/2535/160/1173/657/5689/5719/5714/5076	17
GO:0044839	GO:0044839	cell cycle G2/M phase transition	18/796	273/18866	0.0415368	0.405636	5347/5708/8655/5709/5702/84962/10197/1112/9555/22919/9978/5689/5719/1019/5890/5714/995/80174	18
GO:0060562	GO:0060562	epithelial tube morphogenesis	21/796	331/18866	0.0418837	0.407522	4853/7048/650/1072/6943/3911/1282/8463/6722/170690/2303/4233/8549/57619/6928/2535/5499/200894/28514/5076/239	21
GO:2001236	GO:2001236	regulation of extrinsic apoptotic signaling pathway	12/796	162/18866	0.0419094	0.407522	51330/2260/8682/598/10197/355/5970/5499/3958/80196/1495/3574	12
GO:0000377	GO:0000377	RNA splicing, via transesterification reactions with bulged adenosine as nucleophile	24/796	390/18866	0.0421792	0.408396	9416/202559/6733/285962/5434/56853/5432/79171/83989/27258/8449/26121/4928/3184/6634/7737/6631/3185/11017/10262/2332/9904/51362/85437	24
GO:0000398	GO:0000398	mRNA splicing, via spliceosome	24/796	390/18866	0.0421792	0.408396	9416/202559/6733/285962/5434/56853/5432/79171/83989/27258/8449/26121/4928/3184/6634/7737/6631/3185/11017/10262/2332/9904/51362/85437	24
GO:0017015	GO:0017015	regulation of transforming growth factor beta receptor signaling pathway	10/796	127/18866	0.0425339	0.410117	4015/7048/2201/6935/9480/5494/3675/407975/161742/8516	10
GO:0006497	GO:0006497	protein lipidation	8/796	93/18866	0.0426279	0.410117	80055/4836/5494/340481/253832/55625/64429/65258	8
GO:0051702	GO:0051702	interaction with symbiont	8/796	93/18866	0.0426279	0.410117	1072/302/23076/5702/9367/128637/2332/222236	8
GO:0006900	GO:0006900	vesicle budding from membrane	9/796	110/18866	0.0429801	0.410188	302/6281/10113/6399/1173/128637/553115/83547/10175	9
GO:0090303	GO:0090303	positive regulation of wound healing	6/796	61/18866	0.0431232	0.410188	301/4638/71/2303/53905/5747	6
GO:1903902	GO:1903902	positive regulation of viral life cycle	6/796	61/18866	0.0431232	0.410188	6733/5478/79720/5034/128637/2332	6
GO:1904356	GO:1904356	regulation of telomere maintenance via telomere lengthening	6/796	61/18866	0.0431232	0.410188	1736/64282/22948/80351/54464/54552	6
GO:0044275	GO:0044275	cellular carbohydrate catabolic process	5/796	46/18866	0.0435079	0.410188	950/256356/7167/5499/5837	5
GO:0051489	GO:0051489	regulation of filopodium assembly	5/796	46/18866	0.0435079	0.410188	6722/375790/832/139818/2332	5
GO:0051494	GO:0051494	negative regulation of cytoskeleton organization	12/796	163/18866	0.0435854	0.410188	146057/85358/4233/50810/80206/22919/832/7114/6840/90167/1901/57175	12
GO:0007213	GO:0007213	G protein-coupled acetylcholine receptor signaling pathway	3/796	19/18866	0.0438095	0.410188	375790/2771/1133	3
GO:0010544	GO:0010544	negative regulation of platelet activation	3/796	19/18866	0.0438095	0.410188	5270/239/5156	3
GO:0036158	GO:0036158	outer dynein arm assembly	3/796	19/18866	0.0438095	0.410188	55130/27019/54919	3
GO:0055003	GO:0055003	cardiac myofibril assembly	3/796	19/18866	0.0438095	0.410188	6722/80206/5156	3
GO:0061318	GO:0061318	renal filtration cell differentiation	3/796	19/18866	0.0438095	0.410188	4853/2303/28999	3
GO:0072112	GO:0072112	glomerular visceral epithelial cell differentiation	3/796	19/18866	0.0438095	0.410188	4853/2303/28999	3
GO:0008210	GO:0008210	estrogen metabolic process	4/796	32/18866	0.0443284	0.41243	51170/25976/1565/5156	4
GO:0046949	GO:0046949	fatty-acyl-CoA biosynthetic process	4/796	32/18866	0.0443284	0.41243	60481/64834/9524/23305	4
GO:0050657	GO:0050657	nucleic acid transport	14/796	200/18866	0.0444122	0.41243	7048/23511/65083/10204/79902/23636/4928/4927/7538/3692/2332/51362/6209/51808	14
GO:0050658	GO:0050658	RNA transport	14/796	200/18866	0.0444122	0.41243	7048/23511/65083/10204/79902/23636/4928/4927/7538/3692/2332/51362/6209/51808	14
GO:0072521	GO:0072521	purine-containing compound metabolic process	28/796	472/18866	0.0445211	0.412597	23511/60481/8694/64834/50808/83440/515/79902/23636/5208/9524/1633/4928/7167/7114/9414/5315/26027/4927/23305/10165/6095/283927/353/5166/3692/339123/272	28
GO:1901992	GO:1901992	positive regulation of mitotic cell cycle phase transition	8/796	94/18866	0.0449495	0.415719	301/9510/1981/7027/1019/5890/995/80174	8
GO:0035305	GO:0035305	negative regulation of dephosphorylation	9/796	111/18866	0.0451035	0.416295	23076/23307/90853/3958/55105/161742/83987/2771/22853	9
GO:0046661	GO:0046661	male sex differentiation	12/796	164/18866	0.0453074	0.417099	7022/6943/2316/598/1471/6382/8531/657/10046/128637/1495/5156	12
GO:0000375	GO:0000375	RNA splicing, via transesterification reactions	24/796	393/18866	0.0453743	0.417099	9416/202559/6733/285962/5434/56853/5432/79171/83989/27258/8449/26121/4928/3184/6634/7737/6631/3185/11017/10262/2332/9904/51362/85437	24
GO:1903844	GO:1903844	regulation of cellular response to transforming growth factor beta stimulus	10/796	129/18866	0.0464777	0.426379	4015/7048/2201/6935/9480/5494/3675/407975/161742/8516	10
GO:0034329	GO:0034329	cell junction assembly	26/796	434/18866	0.046661	0.427197	1981/2318/7414/6281/7094/71/2316/84962/7205/85358/6722/28988/375790/81/8394/1636/5789/4897/29984/9647/977/5747/91862/1016/1495/5795	26
GO:0003007	GO:0003007	heart morphogenesis	17/796	258/18866	0.046868	0.428229	4853/9510/7048/650/55742/8463/6722/2303/2535/657/7139/200894/28514/407975/2050/1901/5747	17
GO:0035850	GO:0035850	epithelial cell differentiation involved in kidney development	5/796	47/18866	0.0470664	0.428404	4853/2303/25937/28999/5076	5
GO:0090501	GO:0090501	RNA phosphodiester bond hydrolysis	12/796	165/18866	0.0470757	0.428404	9790/2237/8635/60528/29777/129563/4343/54464/8602/23404/84294/10248	12
GO:0006903	GO:0006903	vesicle targeting	8/796	95/18866	0.0473527	0.430062	10053/10113/6399/128637/553115/10175/55717/55435	8
GO:0007179	GO:0007179	transforming growth factor beta receptor signaling pathway	14/796	202/18866	0.0475722	0.431193	4015/7048/2201/6935/9480/1278/9392/5494/3675/657/407975/161742/5747/8516	14
GO:0006644	GO:0006644	phospholipid metabolic process	27/796	455/18866	0.0476672	0.431194	3667/3636/5130/8760/5330/84962/80055/824/79837/57110/8394/9108/142891/9663/57605/253430/65258/3633/5747/80821/151056/3706/5156/7784/9314/1133/222236	27
GO:0006611	GO:0006611	protein export from nucleus	13/796	184/18866	0.0483783	0.436756	23511/5784/51277/65083/10204/79902/23636/5494/4928/4927/3692/51362/6209	13
GO:0010464	GO:0010464	regulation of mesenchymal cell proliferation	4/796	33/18866	0.0488221	0.437128	7048/6935/2260/657	4
GO:0044319	GO:0044319	wound healing, spreading of cells	4/796	33/18866	0.0488221	0.437128	2316/84962/977/57591	4
GO:0090505	GO:0090505	epiboly involved in wound healing	4/796	33/18866	0.0488221	0.437128	2316/84962/977/57591	4
GO:0010639	GO:0010639	negative regulation of organelle organization	25/796	416/18866	0.0488278	0.437128	5347/4171/9319/146057/598/85358/991/4233/50810/80206/9555/22919/64282/832/7320/7114/80351/6840/54464/90167/1901/57175/54552/23409/55693	25
GO:0006446	GO:0006446	regulation of translational initiation	7/796	79/18866	0.0489351	0.437128	1981/8662/5499/8667/7458/51247/2332	7
GO:2001251	GO:2001251	negative regulation of chromosome organization	11/796	148/18866	0.048997	0.437128	5347/4171/9319/991/9555/64282/7320/80351/54464/54552/55693	11
GO:0051236	GO:0051236	establishment of RNA localization	14/796	203/18866	0.0492096	0.438097	7048/23511/65083/10204/79902/23636/4928/4927/7538/3692/2332/51362/6209/51808	14
GO:0035821	GO:0035821	modulation of process of other organism	9/796	113/18866	0.0495576	0.438097	1072/302/23076/5702/598/9367/128637/2332/222236	9
GO:0048024	GO:0048024	regulation of mRNA splicing, via spliceosome	9/796	113/18866	0.0495576	0.438097	202559/6733/56853/79171/83989/4928/10262/2332/9904	9
GO:0038093	GO:0038093	Fc receptor signaling pathway	16/796	241/18866	0.0498194	0.438097	5708/5709/5702/71/1398/10197/5970/10109/23191/5689/5719/10094/5714/5747/5795/10095	16
GO:0000045	GO:0000045	autophagosome assembly	8/796	96/18866	0.0498381	0.438097	440738/79837/203228/8678/23673/29979/22878/23130	8
GO:0032211	GO:0032211	negative regulation of telomere maintenance via telomerase	3/796	20/18866	0.049974	0.438097	64282/54464/54552	3
GO:0070262	GO:0070262	peptidyl-serine dephosphorylation	3/796	20/18866	0.049974	0.438097	9647/5499/5536	3
GO:0072311	GO:0072311	glomerular epithelial cell differentiation	3/796	20/18866	0.049974	0.438097	4853/2303/28999	3
GO:1902236	GO:1902236	negative regulation of endoplasmic reticulum stress-induced intrinsic apoptotic signaling pathway	3/796	20/18866	0.049974	0.438097	90993/7466/598	3
GO:0003206	GO:0003206	cardiac chamber morphogenesis	10/796	131/18866	0.0506609	0.439305	4853/9510/7048/55742/6722/2303/2535/657/7139/407975	10
GO:0071166	GO:0071166	ribonucleoprotein complex localization	10/796	131/18866	0.0506609	0.439305	23511/65083/79902/23636/26121/4928/4927/3692/51362/6209	10
GO:0034250	GO:0034250	positive regulation of cellular amide metabolic process	12/796	167/18866	0.0507536	0.439305	1981/60558/2064/27303/5970/8531/55245/3184/5315/1019/3692/2332	12
GO:0048701	GO:0048701	embryonic cranial skeleton morphogenesis	5/796	48/18866	0.0507924	0.439305	7048/57728/6913/2303/5156	5
GO:0061001	GO:0061001	regulation of dendritic spine morphogenesis	5/796	48/18866	0.0507924	0.439305	10152/1072/85358/28988/3706	5
GO:2001239	GO:2001239	regulation of extrinsic apoptotic signaling pathway in absence of ligand	5/796	48/18866	0.0507924	0.439305	2260/598/5499/1495/3574	5
GO:0051168	GO:0051168	nuclear export	14/796	204/18866	0.0508857	0.439305	23511/5784/51277/65083/10204/79902/23636/5494/4928/4927/3692/51362/6209/51808	14
GO:0060541	GO:0060541	respiratory system development	14/796	204/18866	0.0508857	0.439305	4015/7048/2260/6943/3911/6678/6722/7965/342371/3675/657/5499/407975/5156	14
GO:0032204	GO:0032204	regulation of telomere maintenance	7/796	80/18866	0.0517668	0.445219	1736/64282/3184/22948/80351/54464/54552	7
GO:0035050	GO:0035050	embryonic heart tube development	7/796	80/18866	0.0517668	0.445219	4853/7048/8463/6722/2303/200894/28514	7
GO:0007178	GO:0007178	transmembrane receptor protein serine/threonine kinase signaling pathway	22/796	359/18866	0.0519623	0.446056	4853/4015/7048/2201/6935/650/9480/1278/9392/286204/5494/6424/10566/11030/3675/25937/657/4856/407975/161742/5747/8516	22
GO:0001885	GO:0001885	endothelial cell development	6/796	64/18866	0.052473	0.44955	7414/7430/4233/1306/4478/9414	6
GO:0019751	GO:0019751	polyol metabolic process	10/796	132/18866	0.0528436	0.44955	8291/3636/5330/9108/256356/253430/7167/3633/123099/3706	10
GO:0043583	GO:0043583	ear development	15/796	224/18866	0.0529163	0.44955	6935/650/2260/4171/6678/57728/9481/8549/4358/4610/2535/11020/28514/5076/8516	15
GO:0035107	GO:0035107	appendage morphogenesis	11/796	150/18866	0.0530268	0.44955	4853/2201/2260/80856/57728/8434/64327/657/221322/28982/2019	11
GO:0035108	GO:0035108	limb morphogenesis	11/796	150/18866	0.0530268	0.44955	4853/2201/2260/80856/57728/8434/64327/657/221322/28982/2019	11
GO:0001881	GO:0001881	receptor recycling	4/796	34/18866	0.0535573	0.44955	302/11149/22853/55435	4
GO:0019228	GO:0019228	neuronal action potential	4/796	34/18866	0.0535573	0.44955	6335/1134/2332/2859	4
GO:0032232	GO:0032232	negative regulation of actin filament bundle assembly	4/796	34/18866	0.0535573	0.44955	85358/4233/90167/1901	4
GO:0035633	GO:0035633	maintenance of blood-brain barrier	4/796	34/18866	0.0535573	0.44955	7414/71/9414/4155	4
GO:0043094	GO:0043094	cellular metabolic compound salvage	4/796	34/18866	0.0535573	0.44955	1633/84245/353/272	4
GO:0061384	GO:0061384	heart trabecula morphogenesis	4/796	34/18866	0.0535573	0.44955	9510/6722/657/1901	4
GO:0090504	GO:0090504	epiboly	4/796	34/18866	0.0535573	0.44955	2316/84962/977/57591	4
GO:0061138	GO:0061138	morphogenesis of a branching epithelium	13/796	187/18866	0.0537445	0.450289	7048/650/2260/6943/3911/1282/6722/170690/2303/4233/6928/5499/5076	13
GO:0001667	GO:0001667	ameboidal-type cell migration	28/796	481/18866	0.0539933	0.450711	301/7048/1072/2260/60626/85360/3911/6678/4627/6722/2303/4233/7264/286204/79899/8394/5606/3675/7114/9647/4856/2050/161742/57175/5747/91862/239/9314	28
GO:0043087	GO:0043087	regulation of GTPase activity	28/796	481/18866	0.0539933	0.450711	9910/23076/60626/6281/85360/84962/2064/1398/9743/375790/79658/8394/57706/9901/10113/11138/128637/121512/64786/11149/8412/1901/7813/5365/139818/5747/391/79890	28
GO:0051225	GO:0051225	spindle assembly	9/796	115/18866	0.0542924	0.452071	10783/5347/2316/991/22919/347688/3796/5119/440145	9
GO:0006888	GO:0006888	endoplasmic reticulum to Golgi vesicle-mediated transport	14/796	206/18866	0.0543554	0.452071	22820/8655/80055/10960/10113/6399/832/372/128637/553115/11316/65258/10175/22878	14
GO:0055002	GO:0055002	striated muscle cell development	12/796	169/18866	0.0546224	0.453461	4015/2318/8291/71/6722/1466/80206/6382/7139/11149/844/5156	12
GO:0042158	GO:0042158	lipoprotein biosynthetic process	8/796	98/18866	0.0550583	0.454855	80055/4836/5494/340481/253832/55625/64429/65258	8
GO:0042177	GO:0042177	negative regulation of protein catabolic process	10/796	133/18866	0.0550878	0.454855	8291/302/2316/1471/5270/5970/7079/7077/83547/29934	10
GO:0006261	GO:0006261	DNA-dependent DNA replication	11/796	151/18866	0.0551226	0.454855	2260/4171/5000/2237/84893/8099/4796/51507/6742/5428/80174	11
GO:0043123	GO:0043123	positive regulation of I-kappaB kinase/NF-kappaB signaling	13/796	188/18866	0.0556198	0.454855	10783/10346/57161/2316/84962/57506/23636/5970/5494/6284/9020/339123/5536	13
GO:0060675	GO:0060675	ureteric bud morphogenesis	6/796	65/18866	0.0558427	0.454855	650/6943/3911/170690/6928/5076	6
GO:0090307	GO:0090307	mitotic spindle assembly	6/796	65/18866	0.0558427	0.454855	5347/2316/991/3796/5119/440145	6
GO:0000028	GO:0000028	ribosomal small subunit assembly	3/796	21/18866	0.0565352	0.454855	26284/29777/6209	3
GO:0034471	GO:0034471	ncRNA 5'-end processing	3/796	21/18866	0.0565352	0.454855	29777/8602/10248	3
GO:0043651	GO:0043651	linoleic acid metabolic process	3/796	21/18866	0.0565352	0.454855	60481/64834/239	3
GO:0046716	GO:0046716	muscle cell cellular homeostasis	3/796	21/18866	0.0565352	0.454855	4015/6722/1134	3
GO:1904886	GO:1904886	beta-catenin destruction complex disassembly	3/796	21/18866	0.0565352	0.454855	2535/5499/1452	3
GO:2000380	GO:2000380	regulation of mesoderm development	3/796	21/18866	0.0565352	0.454855	2260/54517/657	3
GO:0046620	GO:0046620	regulation of organ growth	9/796	116/18866	0.0567664	0.454855	7048/2260/2303/8531/657/407975/5747/28982/3574	9
GO:0006650	GO:0006650	glycerophospholipid metabolic process	21/796	343/18866	0.0570183	0.454855	3636/5130/8760/84962/80055/824/79837/57110/8394/9108/9663/57605/253430/65258/3633/80821/151056/3706/7784/1133/222236	21
GO:0007596	GO:0007596	blood coagulation	21/796	343/18866	0.0570183	0.454855	80856/302/7414/1278/51317/308/7094/71/2316/4627/50808/10938/1192/6722/5270/832/5327/5890/139818/239/5156	21
GO:0009855	GO:0009855	determination of bilateral symmetry	10/796	134/18866	0.0573938	0.454855	4853/7048/6722/55130/5681/27019/200894/28514/2622/221322	10
GO:0016925	GO:0016925	protein sumoylation	7/796	82/18866	0.0577339	0.454855	23511/79902/23636/5970/4928/4927/54552	7
GO:0045652	GO:0045652	regulation of megakaryocyte differentiation	7/796	82/18866	0.0577339	0.454855	4015/26013/4343/121504/3692/84661/338382	7
GO:1903313	GO:1903313	positive regulation of mRNA metabolic process	7/796	82/18866	0.0577339	0.454855	56853/79899/4928/3184/4343/10262/7538	7
GO:1905037	GO:1905037	autophagosome organization	8/796	99/18866	0.0577942	0.454855	440738/79837/203228/8678/23673/29979/22878/23130	8
GO:0043161	GO:0043161	proteasome-mediated ubiquitin-dependent protein catabolic process	25/796	424/18866	0.0584376	0.454855	83892/5347/7466/5708/5887/79016/5709/5702/55666/10197/991/26235/80311/7320/9978/25937/29979/5689/51283/5719/1452/5714/80196/91445/1161	25
GO:0000083	GO:0000083	regulation of transcription involved in G1/S transition of mitotic cell cycle	4/796	35/18866	0.0585323	0.454855	7027/8462/1874/1869	4
GO:0000291	GO:0000291	nuclear-transcribed mRNA catabolic process, exonucleolytic	4/796	35/18866	0.0585323	0.454855	27258/129563/55802/23404	4
GO:0002183	GO:0002183	cytoplasmic translational initiation	4/796	35/18866	0.0585323	0.454855	1981/8662/8667/7458	4
GO:1901020	GO:1901020	negative regulation of calcium ion transmembrane transporter activity	4/796	35/18866	0.0585323	0.454855	8291/29979/2332/2859	4
GO:1901223	GO:1901223	negative regulation of NIK/NF-kappaB signaling	4/796	35/18866	0.0585323	0.454855	5970/5494/7114/4856	4
GO:0021695	GO:0021695	cerebellar cortex development	5/796	50/18866	0.0587481	0.454855	146057/5270/372/28514/6095	5
GO:0030195	GO:0030195	negative regulation of blood coagulation	5/796	50/18866	0.0587481	0.454855	302/5270/5327/239/5156	5
GO:1902743	GO:1902743	regulation of lamellipodium organization	5/796	50/18866	0.0587481	0.454855	10109/832/90167/5365/57175	5
GO:1903727	GO:1903727	positive regulation of phospholipid metabolic process	5/796	50/18866	0.0587481	0.454855	3667/824/5747/5156/7784	5
GO:1904707	GO:1904707	positive regulation of vascular associated smooth muscle cell proliferation	5/796	50/18866	0.0587481	0.454855	9510/4313/657/55810/2771	5
GO:0006360	GO:0006360	transcription by RNA polymerase I	6/796	66/18866	0.0593399	0.454855	284119/2316/2064/5434/9555/9533	6
GO:0072171	GO:0072171	mesonephric tubule morphogenesis	6/796	66/18866	0.0593399	0.454855	650/6943/3911/170690/6928/5076	6
GO:0009799	GO:0009799	specification of symmetry	10/796	135/18866	0.0597622	0.454855	4853/7048/6722/55130/5681/27019/200894/28514/2622/221322	10
GO:0006066	GO:0006066	alcohol metabolic process	23/796	385/18866	0.0600342	0.454855	8291/3636/650/2260/5330/8694/8029/9784/3069/9108/256356/253430/7167/10858/9023/1565/3633/123099/151056/3706/10577/222236/3991	23
GO:0030219	GO:0030219	megakaryocyte differentiation	8/796	100/18866	0.0606147	0.454855	4015/26013/6722/4343/121504/3692/84661/338382	8
GO:0045807	GO:0045807	positive regulation of endocytosis	8/796	100/18866	0.0606147	0.454855	302/81/6424/160/977/28514/55681/2332	8
GO:0070301	GO:0070301	cellular response to hydrogen peroxide	8/796	100/18866	0.0606147	0.454855	301/1471/4233/5970/5076/10494/9314/5536	8
GO:0002088	GO:0002088	lens development in camera-type eye	7/796	83/18866	0.0608702	0.454855	10152/7048/128637/8412/1019/161742/221322	7
GO:0048644	GO:0048644	muscle organ morphogenesis	7/796	83/18866	0.0608702	0.454855	4638/650/2303/2535/657/7139/1901	7
GO:2000243	GO:2000243	positive regulation of reproductive process	7/796	83/18866	0.0608702	0.454855	85360/3955/2741/7320/151056/7784/995	7
GO:0010821	GO:0010821	regulation of mitochondrion organization	13/796	191/18866	0.0615105	0.454855	7027/7332/58480/598/4836/65084/4358/1869/56907/64429/80821/25793/23409	13
GO:0014065	GO:0014065	phosphatidylinositol 3-kinase signaling	11/796	154/18866	0.0617386	0.454855	3667/2260/2064/5270/79837/79899/8394/8678/5747/5156/9314	11
GO:0006109	GO:0006109	regulation of carbohydrate metabolic process	14/796	210/18866	0.0617736	0.454855	23511/3667/950/79902/23636/5208/160/4928/5499/4927/6095/5166/3692/339123	14
GO:0010256	GO:0010256	endomembrane system organization	27/796	468/18866	0.0628426	0.454855	10783/5347/8291/80856/26003/29887/4627/55666/950/5270/124491/79720/10960/23023/79628/23141/3801/5119/128637/1452/10494/83547/22878/844/165679/255919/2054	27
GO:0009152	GO:0009152	purine ribonucleotide biosynthetic process	12/796	173/18866	0.0629448	0.454855	60481/64834/50808/515/9524/7114/5315/23305/10165/353/5166/272	12
GO:0036498	GO:0036498	IRE1-mediated unfolded protein response	6/796	67/18866	0.0629647	0.454855	7466/7094/10113/30827/51283/9797	6
GO:1903672	GO:1903672	positive regulation of sprouting angiogenesis	6/796	67/18866	0.0629647	0.454855	301/2303/5315/28514/9314/339123	6
GO:0090102	GO:0090102	cochlea development	5/796	51/18866	0.0629775	0.454855	6935/4171/2535/11020/5076	5
GO:1900047	GO:1900047	negative regulation of hemostasis	5/796	51/18866	0.0629775	0.454855	302/5270/5327/239/5156	5
GO:0002089	GO:0002089	lens morphogenesis in camera-type eye	3/796	22/18866	0.0634818	0.454855	10152/128637/8412	3
GO:0006071	GO:0006071	glycerol metabolic process	3/796	22/18866	0.0634818	0.454855	8291/256356/7167	3
GO:0007398	GO:0007398	ectoderm development	3/796	22/18866	0.0634818	0.454855	657/219287/2054	3
GO:0009127	GO:0009127	purine nucleoside monophosphate biosynthetic process	3/796	22/18866	0.0634818	0.454855	1633/353/272	3
GO:0055093	GO:0055093	response to hyperoxia	3/796	22/18866	0.0634818	0.454855	355/5428/1019	3
GO:0060972	GO:0060972	left/right pattern formation	3/796	22/18866	0.0634818	0.454855	4853/200894/28514	3
GO:1902882	GO:1902882	regulation of response to oxidative stress	8/796	101/18866	0.0635202	0.454855	4233/79109/9555/5034/29979/55074/8309/25793	8
GO:0001569	GO:0001569	branching involved in blood vessel morphogenesis	4/796	36/18866	0.0637449	0.454855	7048/1282/6722/2303	4
GO:0006007	GO:0006007	glucose catabolic process	4/796	36/18866	0.0637449	0.454855	83440/5208/7167/5315	4
GO:0018345	GO:0018345	protein palmitoylation	4/796	36/18866	0.0637449	0.454855	340481/253832/55625/64429	4
GO:0032205	GO:0032205	negative regulation of telomere maintenance	4/796	36/18866	0.0637449	0.454855	64282/80351/54464/54552	4
GO:0042554	GO:0042554	superoxide anion generation	4/796	36/18866	0.0637449	0.454855	79400/53905/2771/239	4
GO:0060323	GO:0060323	head morphogenesis	4/796	36/18866	0.0637449	0.454855	4313/25976/28982/5156	4
GO:0000338	GO:0000338	protein deneddylation	2/796	10/18866	0.0639053	0.454855	10980/8533	2
GO:0000447	GO:0000447	endonucleolytic cleavage in ITS1 to separate SSU-rRNA from 5.8S rRNA and LSU-rRNA from tricistronic rRNA transcript (SSU-rRNA, 5.8S rRNA, LSU-rRNA)	2/796	10/18866	0.0639053	0.454855	29777/8602	2
GO:0003149	GO:0003149	membranous septum morphogenesis	2/796	10/18866	0.0639053	0.454855	7048/2535	2
GO:0003376	GO:0003376	sphingosine-1-phosphate receptor signaling pathway	2/796	10/18866	0.0639053	0.454855	7430/1901	2
GO:0009133	GO:0009133	nucleoside diphosphate biosynthetic process	2/796	10/18866	0.0639053	0.454855	50808/1841	2
GO:0009396	GO:0009396	folic acid-containing compound biosynthetic process	2/796	10/18866	0.0639053	0.454855	2356/200895	2
GO:0010587	GO:0010587	miRNA catabolic process	2/796	10/18866	0.0639053	0.454855	64282/129563	2
GO:0021932	GO:0021932	hindbrain radial glia guided cell migration	2/796	10/18866	0.0639053	0.454855	2316/200894	2
GO:0034427	GO:0034427	nuclear-transcribed mRNA catabolic process, exonucleolytic, 3'-5'	2/796	10/18866	0.0639053	0.454855	129563/23404	2
GO:0035907	GO:0035907	dorsal aorta development	2/796	10/18866	0.0639053	0.454855	6722/657	2
GO:0045876	GO:0045876	positive regulation of sister chromatid cohesion	2/796	10/18866	0.0639053	0.454855	2237/9555	2
GO:0048340	GO:0048340	paraxial mesoderm morphogenesis	2/796	10/18866	0.0639053	0.454855	2303/657	2
GO:0051124	GO:0051124	synaptic growth at neuromuscular junction	2/796	10/18866	0.0639053	0.454855	85358/375790	2
GO:0051351	GO:0051351	positive regulation of ligase activity	2/796	10/18866	0.0639053	0.454855	7965/7114	2
GO:0051901	GO:0051901	positive regulation of mitochondrial depolarization	2/796	10/18866	0.0639053	0.454855	885/239	2
GO:0060346	GO:0060346	bone trabecula formation	2/796	10/18866	0.0639053	0.454855	4313/2201	2
GO:0070341	GO:0070341	fat cell proliferation	2/796	10/18866	0.0639053	0.454855	7027/1869	2
GO:0070344	GO:0070344	regulation of fat cell proliferation	2/796	10/18866	0.0639053	0.454855	7027/1869	2
GO:0071670	GO:0071670	smooth muscle cell chemotaxis	2/796	10/18866	0.0639053	0.454855	55742/57175	2
GO:0097494	GO:0097494	regulation of vesicle size	2/796	10/18866	0.0639053	0.454855	1173/83547	2
GO:1900222	GO:1900222	negative regulation of amyloid-beta clearance	2/796	10/18866	0.0639053	0.454855	6722/4043	2
GO:1902415	GO:1902415	regulation of mRNA binding	2/796	10/18866	0.0639053	0.454855	1981/2332	2
GO:1902946	GO:1902946	protein localization to early endosome	2/796	10/18866	0.0639053	0.454855	7430/4478	2
GO:1904672	GO:1904672	regulation of somatic stem cell population maintenance	2/796	10/18866	0.0639053	0.454855	6928/5076	2
GO:1904851	GO:1904851	positive regulation of establishment of protein localization to telomere	2/796	10/18866	0.0639053	0.454855	1736/22948	2
GO:2000169	GO:2000169	regulation of peptidyl-cysteine S-nitrosylation	2/796	10/18866	0.0639053	0.454855	1636/55074	2
GO:2000601	GO:2000601	positive regulation of Arp2/3 complex-mediated actin nucleation	2/796	10/18866	0.0639053	0.454855	10152/23191	2
GO:2001054	GO:2001054	negative regulation of mesenchymal cell apoptotic process	2/796	10/18866	0.0639053	0.454855	6928/5076	2
GO:0033045	GO:0033045	regulation of sister chromatid segregation	7/796	84/18866	0.0641089	0.45559	10783/5347/9319/991/2237/9555/8678	7
GO:0007599	GO:0007599	hemostasis	21/796	348/18866	0.06434	0.456518	80856/302/7414/1278/51317/308/7094/71/2316/4627/50808/10938/1192/6722/5270/832/5327/5890/139818/239/5156	21
GO:0010822	GO:0010822	positive regulation of mitochondrion organization	9/796	119/18866	0.0646205	0.457792	7027/7332/58480/4836/1869/56907/64429/80821/25793	9
GO:0050817	GO:0050817	coagulation	21/796	349/18866	0.0658791	0.465982	80856/302/7414/1278/51317/308/7094/71/2316/4627/50808/10938/1192/6722/5270/832/5327/5890/139818/239/5156	21
GO:0030902	GO:0030902	hindbrain development	11/796	156/18866	0.0664264	0.469122	2316/146057/1398/5270/6928/372/3184/200894/28514/6095/2019	11
GO:1904888	GO:1904888	cranial skeletal system development	6/796	68/18866	0.0667173	0.470445	7048/57728/6913/2303/1112/5156	6
GO:0032984	GO:0032984	protein-containing complex disassembly	20/796	330/18866	0.0673591	0.470897	1072/440738/146057/50810/116541/26284/2535/3796/832/64432/5499/5119/29979/79590/6840/51258/1452/51073/10573/51069	20
GO:0006998	GO:0006998	nuclear envelope organization	5/796	52/18866	0.0673739	0.470897	10783/5347/124491/23141/255919	5
GO:0038066	GO:0038066	p38MAPK cascade	5/796	52/18866	0.0673739	0.470897	650/7430/9867/5606/7538	5
GO:0048260	GO:0048260	positive regulation of receptor-mediated endocytosis	5/796	52/18866	0.0673739	0.470897	302/6424/160/55681/2332	5
GO:0051445	GO:0051445	regulation of meiotic cell cycle	5/796	52/18866	0.0673739	0.470897	9319/3955/991/7320/995	5
GO:0010921	GO:0010921	regulation of phosphatase activity	12/796	175/18866	0.0674035	0.470897	650/23076/23307/90853/5510/23141/3958/55105/161742/83987/2771/22853	12
GO:0046578	GO:0046578	regulation of Ras protein signal transduction	13/796	194/18866	0.0678041	0.472739	4853/83892/1398/4233/64787/286205/79109/23636/57706/3675/64283/7077/2859	13
GO:0043122	GO:0043122	regulation of I-kappaB kinase/NF-kappaB signaling	16/796	252/18866	0.0686321	0.472739	10783/10346/57161/2316/84962/54469/57506/23636/5970/5494/6284/79671/6095/9020/339123/5536	16
GO:0071560	GO:0071560	cellular response to transforming growth factor beta stimulus	16/796	252/18866	0.0686321	0.472739	4015/7048/2201/6935/9480/1278/9392/1398/1284/5494/3675/657/407975/161742/5747/8516	16
GO:0006699	GO:0006699	bile acid biosynthetic process	4/796	37/18866	0.0691922	0.472739	134429/10858/8309/9023	4
GO:0009167	GO:0009167	purine ribonucleoside monophosphate metabolic process	4/796	37/18866	0.0691922	0.472739	50808/9414/353/272	4
GO:0098926	GO:0098926	postsynaptic signal transduction	4/796	37/18866	0.0691922	0.472739	375790/5970/2771/1133	4
GO:0022618	GO:0022618	ribonucleoprotein complex assembly	15/796	233/18866	0.0693652	0.472739	9416/8662/6733/285962/56853/26284/26121/29777/6634/8667/6631/7458/3692/120379/6209	15
GO:0035335	GO:0035335	peptidyl-tyrosine dephosphorylation	8/796	103/18866	0.0695872	0.472739	5784/11122/9108/5789/5795/995/8446/142679	8
GO:0048661	GO:0048661	positive regulation of smooth muscle cell proliferation	8/796	103/18866	0.0695872	0.472739	9510/4313/7048/657/55810/1901/2771/239	8
GO:0010634	GO:0010634	positive regulation of epithelial cell migration	12/796	176/18866	0.0697082	0.472739	301/7048/2260/6678/2303/4233/7264/5606/3675/7114/9647/239	12
GO:0007613	GO:0007613	memory	9/796	121/18866	0.07022	0.472739	85358/9867/6722/2237/342371/885/3675/51247/8516	9
GO:0031398	GO:0031398	positive regulation of protein ubiquitination	9/796	121/18866	0.07022	0.472739	5347/7466/754/7332/991/7965/9978/29979/553115	9
GO:0007004	GO:0007004	telomere maintenance via telomerase	6/796	69/18866	0.0705974	0.472739	1736/64282/22948/80351/54464/54552	6
GO:0043010	GO:0043010	camera-type eye development	20/796	332/18866	0.0706627	0.472739	4853/10152/7048/2195/2201/6935/1282/57728/6722/2303/56853/128637/28514/8412/1019/5076/161742/221322/5156/9314	20
GO:0000966	GO:0000966	RNA 5'-end processing	3/796	23/18866	0.0708016	0.472739	29777/8602/10248	3
GO:0001919	GO:0001919	regulation of receptor recycling	3/796	23/18866	0.0708016	0.472739	302/11149/55435	3
GO:0016226	GO:0016226	iron-sulfur cluster assembly	3/796	23/18866	0.0708016	0.472739	23479/9054/57019	3
GO:0031163	GO:0031163	metallo-sulfur cluster assembly	3/796	23/18866	0.0708016	0.472739	23479/9054/57019	3
GO:0048026	GO:0048026	positive regulation of mRNA splicing, via spliceosome	3/796	23/18866	0.0708016	0.472739	56853/4928/10262	3
GO:0050860	GO:0050860	negative regulation of T cell receptor signaling pathway	3/796	23/18866	0.0708016	0.472739	7430/3958/5795	3
GO:0051220	GO:0051220	cytoplasmic sequestering of protein	3/796	23/18866	0.0708016	0.472739	2316/4796/7114	3
GO:0070584	GO:0070584	mitochondrion morphogenesis	3/796	23/18866	0.0708016	0.472739	598/26073/6742	3
GO:0070935	GO:0070935	3'-UTR-mediated mRNA stabilization	3/796	23/18866	0.0708016	0.472739	8531/64282/7538	3
GO:0071218	GO:0071218	cellular response to misfolded protein	3/796	23/18866	0.0708016	0.472739	80311/29954/91445	3
GO:0072010	GO:0072010	glomerular epithelium development	3/796	23/18866	0.0708016	0.472739	4853/2303/28999	3
GO:0072215	GO:0072215	regulation of metanephros development	3/796	23/18866	0.0708016	0.472739	6928/25937/5076	3
GO:1901522	GO:1901522	positive regulation of transcription from RNA polymerase II promoter involved in cellular response to chemical stimulus	3/796	23/18866	0.0708016	0.472739	650/5970/84181	3
GO:1902410	GO:1902410	mitotic cytokinetic process	3/796	23/18866	0.0708016	0.472739	10112/23636/5119	3
GO:1903077	GO:1903077	negative regulation of protein localization to plasma membrane	3/796	23/18866	0.0708016	0.472739	598/131578/1173	3
GO:0035023	GO:0035023	regulation of Rho protein signal transduction	7/796	86/18866	0.0708943	0.472739	83892/4233/64787/286205/3675/64283/2859	7
GO:0050772	GO:0050772	positive regulation of axonogenesis	7/796	86/18866	0.0708943	0.472739	51330/22902/6722/28988/23191/5365/10494	7
GO:2001233	GO:2001233	regulation of apoptotic signaling pathway	24/796	413/18866	0.0713023	0.473951	90993/51330/2260/7466/7027/754/8682/598/10197/4836/355/84893/5970/8531/1869/8678/5034/5499/29979/3958/80196/2771/1495/3574	24
GO:0030168	GO:0030168	platelet activation	11/796	158/18866	0.0713387	0.473951	7414/1278/7094/71/2316/4627/1192/6722/5270/239/5156	11
GO:0006260	GO:0006260	DNA replication	17/796	273/18866	0.0713893	0.473951	2260/4171/6282/1471/23560/5000/2237/4784/84893/5932/8099/4796/51507/6742/5428/8412/80174	17
GO:0035384	GO:0035384	thioester biosynthetic process	5/796	53/18866	0.0719364	0.475352	60481/64834/9524/23305/5166	5
GO:0071616	GO:0071616	acyl-CoA biosynthetic process	5/796	53/18866	0.0719364	0.475352	60481/64834/9524/23305/5166	5
GO:0046486	GO:0046486	glycerolipid metabolic process	25/796	434/18866	0.0722476	0.475352	3636/5130/8760/84962/8694/80055/824/79837/57110/8394/9108/9663/256356/57605/253430/65258/3633/80821/151056/3706/7784/1133/222236/255919/3991	25
GO:0048284	GO:0048284	organelle fusion	10/796	140/18866	0.0725506	0.475352	301/8291/8417/302/9392/6892/23673/64429/338382/2054	10
GO:0006637	GO:0006637	acyl-CoA metabolic process	8/796	104/18866	0.0727491	0.475352	60481/8694/64834/9524/26027/23305/283927/5166	8
GO:0032231	GO:0032231	regulation of actin filament bundle assembly	8/796	104/18866	0.0727491	0.475352	6281/71/2316/85358/4233/9647/90167/1901	8
GO:0035383	GO:0035383	thioester metabolic process	8/796	104/18866	0.0727491	0.475352	60481/8694/64834/9524/26027/23305/283927/5166	8
GO:0120034	GO:0120034	positive regulation of plasma membrane bounded cell projection assembly	8/796	104/18866	0.0727491	0.475352	6722/375790/64787/10109/23191/90167/139818/2332	8
GO:0010811	GO:0010811	positive regulation of cell-substrate adhesion	9/796	122/18866	0.0731296	0.475352	6281/2316/1398/7264/10109/3675/5034/9647/5795	9
GO:0031346	GO:0031346	positive regulation of cell projection organization	23/796	394/18866	0.0733082	0.475352	51330/2260/22902/85358/6722/28988/950/375790/64787/5789/160/10109/23191/3675/54664/90167/5365/139818/10494/57175/2332/3706/2242	23
GO:0090130	GO:0090130	tissue migration	22/796	374/18866	0.0736924	0.475352	301/7048/2260/6678/4627/6722/2303/4233/7264/5606/3675/7114/9647/4856/2050/72/161742/57175/5747/91862/239/9314	22
GO:0006164	GO:0006164	purine nucleotide biosynthetic process	13/796	197/18866	0.0745072	0.475352	60481/64834/50808/515/9524/1633/7114/5315/23305/10165/353/5166/272	13
GO:0062012	GO:0062012	regulation of small molecule metabolic process	26/796	456/18866	0.0745213	0.475352	301/23511/3667/60481/134429/650/5708/5709/5702/10197/79902/23636/5208/160/4928/7114/5499/4927/5689/5719/5714/6095/5166/3692/23409/339123	26
GO:0003143	GO:0003143	embryonic heart tube morphogenesis	6/796	70/18866	0.0746049	0.475352	4853/7048/8463/6722/200894/28514	6
GO:0010591	GO:0010591	regulation of lamellipodium assembly	4/796	38/18866	0.0748708	0.475352	10109/832/90167/5365	4
GO:0034661	GO:0034661	ncRNA catabolic process	4/796	38/18866	0.0748708	0.475352	64282/129563/54464/23404	4
GO:2000144	GO:2000144	positive regulation of DNA-templated transcription, initiation	4/796	38/18866	0.0748708	0.475352	5702/6722/8061/6928	4
GO:0006707	GO:0006707	cholesterol catabolic process	2/796	11/18866	0.0759787	0.475352	9784/10858	2
GO:0014870	GO:0014870	response to muscle inactivity	2/796	11/18866	0.0759787	0.475352	5315/844	2
GO:0016127	GO:0016127	sterol catabolic process	2/796	11/18866	0.0759787	0.475352	9784/10858	2
GO:0018401	GO:0018401	peptidyl-proline hydroxylation to 4-hydroxy-L-proline	2/796	11/18866	0.0759787	0.475352	56605/5034	2
GO:0032060	GO:0032060	bleb assembly	2/796	11/18866	0.0759787	0.475352	4638/2014	2
GO:0034115	GO:0034115	negative regulation of heterotypic cell-cell adhesion	2/796	11/18866	0.0759787	0.475352	4155/9314	2
GO:0035331	GO:0035331	negative regulation of hippo signaling	2/796	11/18866	0.0759787	0.475352	84962/5606	2
GO:0039532	GO:0039532	negative regulation of viral-induced cytoplasmic pattern recognition receptor signaling pathway	2/796	11/18866	0.0759787	0.475352	55666/79671	2
GO:0042447	GO:0042447	hormone catabolic process	2/796	11/18866	0.0759787	0.475352	51170/1636	2
GO:0042789	GO:0042789	mRNA transcription by RNA polymerase II	2/796	11/18866	0.0759787	0.475352	2316/6722	2
GO:0043471	GO:0043471	regulation of cellular carbohydrate catabolic process	2/796	11/18866	0.0759787	0.475352	950/5499	2
GO:0043589	GO:0043589	skin morphogenesis	2/796	11/18866	0.0759787	0.475352	1278/6722	2
GO:0060433	GO:0060433	bronchus development	2/796	11/18866	0.0759787	0.475352	7048/6722	2
GO:0060837	GO:0060837	blood vessel endothelial cell differentiation	2/796	11/18866	0.0759787	0.475352	55810/28514	2
GO:0061085	GO:0061085	regulation of histone H3-K27 methylation	2/796	11/18866	0.0759787	0.475352	26147/9555	2
GO:0070203	GO:0070203	regulation of establishment of protein localization to telomere	2/796	11/18866	0.0759787	0.475352	1736/22948	2
GO:0070213	GO:0070213	protein auto-ADP-ribosylation	2/796	11/18866	0.0759787	0.475352	80351/25976	2
GO:0070587	GO:0070587	regulation of cell-cell adhesion involved in gastrulation	2/796	11/18866	0.0759787	0.475352	4155/9314	2
GO:0072697	GO:0072697	protein localization to cell cortex	2/796	11/18866	0.0759787	0.475352	5347/7430	2
GO:1902033	GO:1902033	regulation of hematopoietic stem cell proliferation	2/796	11/18866	0.0759787	0.475352	342371/1636	2
GO:1904869	GO:1904869	regulation of protein localization to Cajal body	2/796	11/18866	0.0759787	0.475352	1736/22948	2
GO:1904871	GO:1904871	positive regulation of protein localization to Cajal body	2/796	11/18866	0.0759787	0.475352	1736/22948	2
GO:1905902	GO:1905902	regulation of mesoderm formation	2/796	11/18866	0.0759787	0.475352	2260/657	2
GO:0006415	GO:0006415	translational termination	8/796	105/18866	0.0759968	0.475352	116541/26284/64432/79590/51258/51073/10573/51069	8
GO:0021549	GO:0021549	cerebellum development	8/796	105/18866	0.0759968	0.475352	146057/1398/5270/372/3184/28514/6095/2019	8
GO:0050792	GO:0050792	regulation of viral process	14/796	217/18866	0.0763343	0.476806	10346/1072/23076/6733/5702/5478/5434/57506/5432/79720/5034/128637/7538/2332	14
GO:0045787	GO:0045787	positive regulation of cell cycle	23/796	396/18866	0.0765105	0.47725	301/9510/1981/2260/7027/6733/3955/9236/8061/26073/2237/1874/23636/9555/7320/1869/8678/6840/10514/1019/5890/995/80174	23
GO:0033044	GO:0033044	regulation of chromosome organization	21/796	356/18866	0.0773658	0.481924	10783/5347/4171/9319/991/1736/2237/26147/9555/64282/7320/8678/8986/3184/6742/22948/80351/54464/54552/2332/55693	21
GO:0046889	GO:0046889	positive regulation of lipid biosynthetic process	7/796	88/18866	0.0780907	0.482245	301/60481/134429/824/23409/7784/255919	7
GO:0003181	GO:0003181	atrioventricular valve morphogenesis	3/796	24/18866	0.0784811	0.482245	7048/650/657	3
GO:0034629	GO:0034629	cellular protein-containing complex localization	3/796	24/18866	0.0784811	0.482245	7430/440145/283849	3
GO:0036003	GO:0036003	positive regulation of transcription from RNA polymerase II promoter in response to stress	3/796	24/18866	0.0784811	0.482245	90993/10985/84181	3
GO:0046628	GO:0046628	positive regulation of insulin receptor signaling pathway	3/796	24/18866	0.0784811	0.482245	80318/3667/2771	3
GO:0051446	GO:0051446	positive regulation of meiotic cell cycle	3/796	24/18866	0.0784811	0.482245	3955/7320/995	3
GO:0070193	GO:0070193	synaptonemal complex organization	3/796	24/18866	0.0784811	0.482245	5347/9319/7320	3
GO:0090103	GO:0090103	cochlea morphogenesis	3/796	24/18866	0.0784811	0.482245	6935/2535/5076	3
GO:1900118	GO:1900118	negative regulation of execution phase of apoptosis	3/796	24/18866	0.0784811	0.482245	598/100462977/80196	3
GO:2000209	GO:2000209	regulation of anoikis	3/796	24/18866	0.0784811	0.482245	10514/5747/5166	3
GO:0007029	GO:0007029	endoplasmic reticulum organization	6/796	71/18866	0.0787392	0.482245	80856/124491/10960/23023/844/165679	6
GO:0071559	GO:0071559	response to transforming growth factor beta	16/796	258/18866	0.0806737	0.482245	4015/7048/2201/6935/9480/1278/9392/1398/1284/5494/3675/657/407975/161742/5747/8516	16
GO:0001825	GO:0001825	blastocyst formation	4/796	39/18866	0.0807768	0.482245	6722/6928/705/7784	4
GO:0009163	GO:0009163	nucleoside biosynthetic process	4/796	39/18866	0.0807768	0.482245	1841/1633/353/200895	4
GO:0071709	GO:0071709	membrane assembly	4/796	39/18866	0.0807768	0.482245	302/6281/5789/2054	4
GO:2000249	GO:2000249	regulation of actin cytoskeleton reorganization	4/796	39/18866	0.0807768	0.482245	4853/29984/5156/2242	4
GO:0030199	GO:0030199	collagen fibril organization	5/796	55/18866	0.0815549	0.482245	1303/4015/302/1278/2303	5
GO:0007338	GO:0007338	single fertilization	11/796	162/18866	0.0818433	0.482245	79400/4240/2741/57828/10343/10566/22948/55521/151056/7784/2054	11
GO:0019827	GO:0019827	stem cell population maintenance	11/796	162/18866	0.0818433	0.482245	4853/5434/5432/6928/129563/657/9412/28514/5076/2176/9314	11
GO:0043467	GO:0043467	regulation of generation of precursor metabolites and energy	11/796	162/18866	0.0818433	0.482245	23511/3667/23479/79902/23636/5208/4928/5499/4927/3692/339123	11
GO:0001952	GO:0001952	regulation of cell-matrix adhesion	9/796	125/18866	0.0822994	0.482245	7414/9480/6281/71/7264/29984/9647/5747/5795	9
GO:0010948	GO:0010948	negative regulation of cell cycle process	21/796	359/18866	0.0826773	0.482245	5347/5708/7027/5709/5702/9319/10197/991/1112/1874/5932/9555/1869/9978/5689/5719/1019/5714/25793/995/9314	21
GO:0007409	GO:0007409	axonogenesis	27/796	482/18866	0.0826968	0.482245	22854/4853/51330/7414/7430/3911/22902/2064/85358/6722/28988/10479/9260/284656/885/65059/23191/4897/203228/2050/59352/5365/5076/10494/5747/391/22853	27
GO:0009123	GO:0009123	nucleoside monophosphate metabolic process	6/796	72/18866	0.0829999	0.482245	50808/1841/1633/9414/353/272	6
GO:0033047	GO:0033047	regulation of mitotic sister chromatid segregation	6/796	72/18866	0.0829999	0.482245	10783/5347/9319/991/9555/8678	6
GO:0043647	GO:0043647	inositol phosphate metabolic process	6/796	72/18866	0.0829999	0.482245	3636/5330/9108/253430/3633/3706	6
GO:0045666	GO:0045666	positive regulation of neuron differentiation	22/796	380/18866	0.0839016	0.482245	1981/6935/51330/650/2260/22902/85358/6722/28988/950/5789/160/23191/4897/3675/54664/7077/5365/10494/2332/3706/2242	22
GO:0006405	GO:0006405	RNA export from nucleus	10/796	144/18866	0.0839315	0.482245	23511/65083/79902/23636/4928/4927/3692/51362/6209/51808	10
GO:0001763	GO:0001763	morphogenesis of a branching structure	13/796	201/18866	0.08409	0.482245	7048/650/2260/6943/3911/1282/6722/170690/2303/4233/6928/5499/5076	13
GO:0071826	GO:0071826	ribonucleoprotein complex subunit organization	15/796	240/18866	0.0842894	0.482245	9416/8662/6733/285962/56853/26284/26121/29777/6634/8667/6631/7458/3692/120379/6209	15
GO:0090316	GO:0090316	positive regulation of intracellular protein transport	12/796	182/18866	0.0846035	0.482245	7027/7332/2316/22902/2064/58480/4836/10204/79899/57506/5494/1869	12
GO:0007088	GO:0007088	regulation of mitotic nuclear division	11/796	163/18866	0.084612	0.482245	10783/26013/5347/9319/991/23636/9555/8678/5119/83987/995	11
GO:0006520	GO:0006520	cellular amino acid metabolic process	20/796	340/18866	0.0849714	0.482245	5188/79587/23395/5708/5709/5702/10197/7965/84245/80150/5689/5719/57038/5917/5714/2937/2356/23409/36/23464	20
GO:1903362	GO:1903362	regulation of cellular protein catabolic process	16/796	260/18866	0.0849751	0.482245	5347/302/7430/754/5887/79016/10197/991/64285/4478/9978/29979/1452/5747/91445/2332	16
GO:0007548	GO:0007548	sex differentiation	17/796	280/18866	0.0853333	0.482245	9510/7022/6943/2316/57728/3955/598/1471/6382/8531/657/10046/128637/25976/1495/5156/7784	17
GO:0042445	GO:0042445	hormone metabolic process	14/796	221/18866	0.0855781	0.482245	650/8614/1393/8694/51170/56605/1636/53905/10858/25976/1565/151056/5156/3991	14
GO:0032465	GO:0032465	regulation of cytokinesis	7/796	90/18866	0.0856968	0.482245	5347/598/10112/23636/23503/8678/6840	7
GO:0042326	GO:0042326	negative regulation of phosphorylation	27/796	484/18866	0.0858447	0.482245	1981/5347/7430/8655/84962/11122/94032/80851/79899/23636/9555/203228/7320/5037/25937/9647/23141/54920/55861/161742/91862/25793/5795/55885/9314/5536/142679	27
GO:0032508	GO:0032508	DNA duplex unwinding	8/796	108/18866	0.0862548	0.482245	301/4171/5887/84893/9978/84181/6742/1161	8
GO:0002053	GO:0002053	positive regulation of mesenchymal cell proliferation	3/796	25/18866	0.0865062	0.482245	7048/2260/657	3
GO:0002092	GO:0002092	positive regulation of receptor internalization	3/796	25/18866	0.0865062	0.482245	6424/55681/2332	3
GO:0019400	GO:0019400	alditol metabolic process	3/796	25/18866	0.0865062	0.482245	8291/256356/7167	3
GO:0032366	GO:0032366	intracellular sterol transport	3/796	25/18866	0.0865062	0.482245	134429/302/10577	3
GO:0032367	GO:0032367	intracellular cholesterol transport	3/796	25/18866	0.0865062	0.482245	134429/302/10577	3
GO:0036010	GO:0036010	protein localization to endosome	3/796	25/18866	0.0865062	0.482245	7430/4478/387680	3
GO:0051788	GO:0051788	response to misfolded protein	3/796	25/18866	0.0865062	0.482245	80311/29954/91445	3
GO:0051894	GO:0051894	positive regulation of focal adhesion assembly	3/796	25/18866	0.0865062	0.482245	6281/9647/5795	3
GO:0061436	GO:0061436	establishment of skin barrier	3/796	25/18866	0.0865062	0.482245	64834/4233/239	3
GO:1904376	GO:1904376	negative regulation of protein localization to cell periphery	3/796	25/18866	0.0865062	0.482245	598/131578/1173	3
GO:2001026	GO:2001026	regulation of endothelial cell chemotaxis	3/796	25/18866	0.0865062	0.482245	2260/4233/7114	3
GO:0019320	GO:0019320	hexose catabolic process	5/796	56/18866	0.0866077	0.482245	83440/5208/2720/7167/5315	5
GO:0043113	GO:0043113	receptor clustering	5/796	56/18866	0.0866077	0.482245	2316/57728/85358/375790/11079	5
GO:0019068	GO:0019068	virion assembly	4/796	40/18866	0.0869058	0.482245	5478/79720/5119/128637	4
GO:0030488	GO:0030488	tRNA methylation	4/796	40/18866	0.0869058	0.482245	51531/10785/221078/339175	4
GO:0035735	GO:0035735	intraciliary transport involved in cilium assembly	4/796	40/18866	0.0869058	0.482245	8655/57728/11020/150737	4
GO:0043403	GO:0043403	skeletal muscle tissue regeneration	4/796	40/18866	0.0869058	0.482245	301/7048/8291/5315	4
GO:0045740	GO:0045740	positive regulation of DNA replication	4/796	40/18866	0.0869058	0.482245	2260/1471/8412/80174	4
GO:0015931	GO:0015931	nucleobase-containing compound transport	16/796	261/18866	0.0871801	0.482245	7048/23511/65083/10204/79902/23636/55315/4928/4927/10165/7538/3692/2332/51362/6209/51808	16
GO:0055001	GO:0055001	muscle cell development	12/796	183/18866	0.0872651	0.482245	4015/2318/8291/71/6722/1466/80206/6382/7139/11149/844/5156	12
GO:0071347	GO:0071347	cellular response to interleukin-1	12/796	183/18866	0.0872651	0.482245	57161/5708/5709/5702/10197/5970/9978/8986/5689/5719/5714/6095	12
GO:0120032	GO:0120032	regulation of plasma membrane bounded cell projection assembly	12/796	183/18866	0.0872651	0.482245	6722/170690/375790/64787/10109/23191/832/90167/5365/139818/391/2332	12
GO:0006283	GO:0006283	transcription-coupled nucleotide-excision repair	6/796	73/18866	0.087386	0.482245	5434/10980/5432/9978/8533/1161	6
GO:0042795	GO:0042795	snRNA transcription by RNA polymerase II	6/796	73/18866	0.087386	0.482245	5434/5432/55197/55756/55174/51808	6
GO:0072078	GO:0072078	nephron tubule morphogenesis	6/796	73/18866	0.087386	0.482245	650/6943/3911/170690/6928/5076	6
GO:1903747	GO:1903747	regulation of establishment of protein localization to mitochondrion	6/796	73/18866	0.087386	0.482245	7027/7332/58480/4836/1869/23409	6
GO:0001764	GO:0001764	neuron migration	11/796	164/18866	0.0874378	0.482245	22854/2260/2316/1398/6722/26468/885/4897/3675/4139/5747	11
GO:0098727	GO:0098727	maintenance of cell number	11/796	164/18866	0.0874378	0.482245	4853/5434/5432/6928/129563/657/9412/28514/5076/2176/9314	11
GO:0006605	GO:0006605	protein targeting	25/796	444/18866	0.0881563	0.482245	7332/2064/58480/950/10953/23203/54469/3308/4358/11224/10053/79720/340481/253832/29090/29984/55625/134266/8309/64429/283927/25793/23409/6231/6209	25
GO:0001765	GO:0001765	membrane raft assembly	2/796	12/18866	0.0887	0.482245	302/6281	2
GO:0001778	GO:0001778	plasma membrane repair	2/796	12/18866	0.0887	0.482245	8291/4627	2
GO:0008298	GO:0008298	intracellular mRNA localization	2/796	12/18866	0.0887	0.482245	7538/23404	2
GO:0031340	GO:0031340	positive regulation of vesicle fusion	2/796	12/18866	0.0887	0.482245	301/302	2
GO:0033234	GO:0033234	negative regulation of protein sumoylation	2/796	12/18866	0.0887	0.482245	5970/54552	2
GO:0038063	GO:0038063	collagen-activated tyrosine kinase receptor signaling pathway	2/796	12/18866	0.0887	0.482245	1282/1284	2
GO:0042340	GO:0042340	keratan sulfate catabolic process	2/796	12/18866	0.0887	0.482245	2720/3073	2
GO:0043476	GO:0043476	pigment accumulation	2/796	12/18866	0.0887	0.482245	57619/63915	2
GO:0043482	GO:0043482	cellular pigment accumulation	2/796	12/18866	0.0887	0.482245	57619/63915	2
GO:0044090	GO:0044090	positive regulation of vacuole organization	2/796	12/18866	0.0887	0.482245	302/79837	2
GO:0045161	GO:0045161	neuronal ion channel clustering	2/796	12/18866	0.0887	0.482245	375790/4897	2
GO:0051095	GO:0051095	regulation of helicase activity	2/796	12/18866	0.0887	0.482245	4171/6742	2
GO:0051340	GO:0051340	regulation of ligase activity	2/796	12/18866	0.0887	0.482245	7965/7114	2
GO:0051639	GO:0051639	actin filament network formation	2/796	12/18866	0.0887	0.482245	80206/56907	2
GO:0060856	GO:0060856	establishment of blood-brain barrier	2/796	12/18866	0.0887	0.482245	54587/8434	2
GO:0061709	GO:0061709	reticulophagy	2/796	12/18866	0.0887	0.482245	51368/23130	2
GO:0070202	GO:0070202	regulation of establishment of protein localization to chromosome	2/796	12/18866	0.0887	0.482245	1736/22948	2
GO:0071073	GO:0071073	positive regulation of phospholipid biosynthetic process	2/796	12/18866	0.0887	0.482245	824/7784	2
GO:0071712	GO:0071712	ER-associated misfolded protein catabolic process	2/796	12/18866	0.0887	0.482245	29954/91445	2
GO:0072178	GO:0072178	nephric duct morphogenesis	2/796	12/18866	0.0887	0.482245	6928/5076	2
GO:0072711	GO:0072711	cellular response to hydroxyurea	2/796	12/18866	0.0887	0.482245	51507/2332	2
GO:0090331	GO:0090331	negative regulation of platelet aggregation	2/796	12/18866	0.0887	0.482245	5270/239	2
GO:0090520	GO:0090520	sphingolipid mediated signaling pathway	2/796	12/18866	0.0887	0.482245	7430/1901	2
GO:1900115	GO:1900115	extracellular regulation of signal transduction	2/796	12/18866	0.0887	0.482245	2201/4043	2
GO:1900116	GO:1900116	extracellular negative regulation of signal transduction	2/796	12/18866	0.0887	0.482245	2201/4043	2
GO:1903405	GO:1903405	protein localization to nuclear body	2/796	12/18866	0.0887	0.482245	1736/22948	2
GO:1903441	GO:1903441	protein localization to ciliary membrane	2/796	12/18866	0.0887	0.482245	57728/200894	2
GO:1904181	GO:1904181	positive regulation of membrane depolarization	2/796	12/18866	0.0887	0.482245	885/239	2
GO:1904867	GO:1904867	protein localization to Cajal body	2/796	12/18866	0.0887	0.482245	1736/22948	2
GO:1905214	GO:1905214	regulation of RNA binding	2/796	12/18866	0.0887	0.482245	1981/2332	2
GO:1905668	GO:1905668	positive regulation of protein localization to endosome	2/796	12/18866	0.0887	0.482245	7430/4478	2
GO:2000105	GO:2000105	positive regulation of DNA-dependent DNA replication	2/796	12/18866	0.0887	0.482245	2260/80174	2
GO:2000767	GO:2000767	positive regulation of cytoplasmic translation	2/796	12/18866	0.0887	0.482245	8531/5315	2
GO:2001053	GO:2001053	regulation of mesenchymal cell apoptotic process	2/796	12/18866	0.0887	0.482245	6928/5076	2
GO:2001135	GO:2001135	regulation of endocytic recycling	2/796	12/18866	0.0887	0.482245	10938/11149	2
GO:2001241	GO:2001241	positive regulation of extrinsic apoptotic signaling pathway in absence of ligand	2/796	12/18866	0.0887	0.482245	5499/1495	2
GO:0014066	GO:0014066	regulation of phosphatidylinositol 3-kinase signaling	9/796	127/18866	0.0887805	0.482245	2260/5270/79837/79899/8394/8678/5747/5156/9314	9
GO:1903052	GO:1903052	positive regulation of proteolysis involved in cellular protein catabolic process	9/796	127/18866	0.0887805	0.482245	5347/79016/991/9978/29979/1452/5747/91445/2332	9
GO:1905477	GO:1905477	positive regulation of protein localization to membrane	9/796	127/18866	0.0887805	0.482245	7430/7027/2064/4836/1869/3675/3958/11079/391	9
GO:0090068	GO:0090068	positive regulation of cell cycle process	18/796	302/18866	0.0895576	0.485821	301/9510/1981/2260/7027/2237/1874/23636/9555/7320/1869/8678/6840/10514/1019/5890/995/80174	18
GO:0001656	GO:0001656	metanephros development	7/796	91/18866	0.0896528	0.485821	6943/2303/6928/25937/5076/8516/5156	7
GO:0090630	GO:0090630	activation of GTPase activity	8/796	109/18866	0.0898452	0.486284	9910/85360/1398/8394/11138/64786/7813/391	8
GO:0071398	GO:0071398	cellular response to fatty acid	5/796	57/18866	0.0918203	0.493855	3667/1869/1019/5166/5737	5
GO:0009301	GO:0009301	snRNA transcription	6/796	74/18866	0.0918966	0.493855	5434/5432/55197/55756/55174/51808	6
GO:0048199	GO:0048199	vesicle targeting, to, from or within Golgi	6/796	74/18866	0.0918966	0.493855	10113/6399/128637/553115/10175/55435	6
GO:0051865	GO:0051865	protein autoubiquitination	6/796	74/18866	0.0918966	0.493855	26994/7320/9978/51283/91445/1161	6
GO:0051881	GO:0051881	regulation of mitochondrial membrane potential	6/796	74/18866	0.0918966	0.493855	9481/598/1192/885/4985/239	6
GO:1903036	GO:1903036	positive regulation of response to wounding	6/796	74/18866	0.0918966	0.493855	301/4638/71/2303/53905/5747	6
GO:0046488	GO:0046488	phosphatidylinositol metabolic process	12/796	185/18866	0.0927426	0.496706	3636/80055/79837/8394/9108/57605/253430/65258/3633/3706/7784/1133	12
GO:0060491	GO:0060491	regulation of cell projection assembly	12/796	185/18866	0.0927426	0.496706	6722/170690/375790/64787/10109/23191/832/90167/5365/139818/391/2332	12
GO:0043624	GO:0043624	cellular protein complex disassembly	14/796	224/18866	0.0929579	0.496706	1072/146057/50810/116541/26284/3796/832/64432/79590/6840/51258/51073/10573/51069	14
GO:0006734	GO:0006734	NADH metabolic process	4/796	41/18866	0.093253	0.496706	83440/7167/5315/25961	4
GO:0021532	GO:0021532	neural tube patterning	4/796	41/18866	0.093253	0.496706	57728/200894/221322/2019	4
GO:1902042	GO:1902042	negative regulation of extrinsic apoptotic signaling pathway via death domain receptors	4/796	41/18866	0.093253	0.496706	8682/598/355/80196	4
GO:0035967	GO:0035967	cellular response to topologically incorrect protein	11/796	166/18866	0.093261	0.496706	90993/8614/7466/7094/10113/80311/30827/51283/29954/9797/91445	11
GO:0006289	GO:0006289	nucleotide-excision repair	8/796	110/18866	0.0935209	0.496706	5887/5434/10980/5432/9978/8533/2176/1161	8
GO:1901800	GO:1901800	positive regulation of proteasomal protein catabolic process	8/796	110/18866	0.0935209	0.496706	5347/79016/991/9978/29979/1452/91445/2332	8
GO:1901989	GO:1901989	positive regulation of cell cycle phase transition	8/796	110/18866	0.0935209	0.496706	301/9510/1981/7027/1019/5890/995/80174	8
GO:0010631	GO:0010631	epithelial cell migration	21/796	365/18866	0.0940128	0.498735	301/7048/2260/6678/4627/6722/2303/4233/7264/5606/3675/7114/9647/4856/2050/161742/57175/5747/91862/239/9314	21
GO:0003171	GO:0003171	atrioventricular valve development	3/796	26/18866	0.0948619	0.499158	7048/650/657	3
GO:0033119	GO:0033119	negative regulation of RNA splicing	3/796	26/18866	0.0948619	0.499158	56853/79171/6231	3
GO:0060561	GO:0060561	apoptotic process involved in morphogenesis	3/796	26/18866	0.0948619	0.499158	2303/6928/5076	3
GO:0072202	GO:0072202	cell differentiation involved in metanephros development	3/796	26/18866	0.0948619	0.499158	6943/25937/5076	3
GO:1900739	GO:1900739	regulation of protein insertion into mitochondrial membrane involved in apoptotic signaling pathway	3/796	26/18866	0.0948619	0.499158	7027/4836/1869	3
GO:1900740	GO:1900740	positive regulation of protein insertion into mitochondrial membrane involved in apoptotic signaling pathway	3/796	26/18866	0.0948619	0.499158	7027/4836/1869	3
GO:1903649	GO:1903649	regulation of cytoplasmic transport	3/796	26/18866	0.0948619	0.499158	7430/4478/29934	3
GO:0045732	GO:0045732	positive regulation of protein catabolic process	14/796	225/18866	0.0955032	0.499627	5347/7430/754/79016/991/4478/9978/29979/25976/1452/83547/5747/91445/2332	14
GO:0002576	GO:0002576	platelet degranulation	9/796	129/18866	0.0955552	0.499627	7414/8407/6678/308/7094/2316/81/7114/51368	9
GO:0009260	GO:0009260	ribonucleotide biosynthetic process	12/796	186/18866	0.0955585	0.499627	60481/64834/50808/515/9524/7114/5315/23305/10165/353/5166/272	12
GO:0031330	GO:0031330	negative regulation of cellular catabolic process	16/796	265/18866	0.0963648	0.499627	1981/302/1471/4233/1736/26073/8531/64282/7079/1869/3184/8148/7077/7538/5747/2332	16
GO:0038034	GO:0038034	signal transduction in absence of ligand	6/796	75/18866	0.0965308	0.499627	2260/598/355/5499/1495/3574	6
GO:0072088	GO:0072088	nephron epithelium morphogenesis	6/796	75/18866	0.0965308	0.499627	650/6943/3911/170690/6928/5076	6
GO:0097192	GO:0097192	extrinsic apoptotic signaling pathway in absence of ligand	6/796	75/18866	0.0965308	0.499627	2260/598/355/5499/1495/3574	6
GO:0000768	GO:0000768	syncytium formation by plasma membrane fusion	5/796	58/18866	0.0971906	0.499627	6988/4627/10938/824/8038	5
GO:0035306	GO:0035306	positive regulation of dephosphorylation	5/796	58/18866	0.0971906	0.499627	650/23261/5510/23141/255919	5
GO:0140253	GO:0140253	cell-cell fusion	5/796	58/18866	0.0971906	0.499627	6988/4627/10938/824/8038	5
GO:1903749	GO:1903749	positive regulation of establishment of protein localization to mitochondrion	5/796	58/18866	0.0971906	0.499627	7027/7332/58480/4836/1869	5
GO:1903035	GO:1903035	negative regulation of response to wounding	7/796	93/18866	0.0978678	0.499627	302/1398/5270/29956/5327/239/5156	7
GO:0007249	GO:0007249	I-kappaB kinase/NF-kappaB signaling	17/796	286/18866	0.0986012	0.499627	10783/10346/57161/2316/84962/54469/57506/23636/5970/5494/6284/79671/6095/9020/339123/134728/5536	17
GO:0043542	GO:0043542	endothelial cell migration	17/796	286/18866	0.0986012	0.499627	301/2260/6678/4627/6722/2303/4233/7264/5606/7114/4856/2050/161742/57175/5747/239/9314	17
GO:0140014	GO:0140014	mitotic nuclear division	17/796	286/18866	0.0986012	0.499627	10783/26013/5347/9319/2316/991/3835/23636/9555/129563/3796/8678/5119/440145/83987/995/255919	17
GO:0009165	GO:0009165	nucleotide biosynthetic process	16/796	266/18866	0.0987523	0.499627	60481/64834/50808/515/1841/9524/80308/1633/7114/5315/23305/10165/55191/353/5166/272	16
GO:0071426	GO:0071426	ribonucleoprotein complex export from nucleus	9/796	130/18866	0.0990523	0.499627	23511/65083/79902/23636/4928/4927/3692/51362/6209	9
GO:0009451	GO:0009451	RNA modification	11/796	168/18866	0.0993127	0.499627	1736/54517/81605/54920/64118/55178/51531/79922/10785/221078/339175	11
GO:0001709	GO:0001709	cell fate determination	4/796	42/18866	0.0998132	0.499627	4853/28514/5076/9314	4
GO:0090278	GO:0090278	negative regulation of peptide hormone secretion	4/796	42/18866	0.0998132	0.499627	3667/1393/4856/23409	4
GO:0098760	GO:0098760	response to interleukin-7	4/796	42/18866	0.0998132	0.499627	3667/5887/5034/3574	4
GO:0098761	GO:0098761	cellular response to interleukin-7	4/796	42/18866	0.0998132	0.499627	3667/5887/5034/3574	4
GO:0090132	GO:0090132	epithelium migration	21/796	368/18866	0.10004	0.499627	301/7048/2260/6678/4627/6722/2303/4233/7264/5606/3675/7114/9647/4856/2050/161742/57175/5747/91862/239/9314	21
GO:0010927	GO:0010927	cellular component assembly involved in morphogenesis	8/796	112/18866	0.101127	0.499627	71/6722/1466/80206/7139/128637/844/5156	8
GO:1901616	GO:1901616	organic hydroxy compound catabolic process	6/796	76/18866	0.101287	0.499627	9784/9108/256356/7167/10858/3633	6
GO:0051783	GO:0051783	regulation of nuclear division	12/796	188/18866	0.101344	0.499627	10783/26013/5347/9319/991/23636/9555/7320/8678/5119/83987/995	12
GO:0000212	GO:0000212	meiotic spindle organization	2/796	13/18866	0.101993	0.499627	4627/347688	2
GO:0003161	GO:0003161	cardiac conduction system development	2/796	13/18866	0.101993	0.499627	657/11149	2
GO:0006264	GO:0006264	mitochondrial DNA replication	2/796	13/18866	0.101993	0.499627	6742/5428	2
GO:0006995	GO:0006995	cellular response to nitrogen starvation	2/796	13/18866	0.101993	0.499627	440738/8678	2
GO:0009265	GO:0009265	2'-deoxyribonucleotide biosynthetic process	2/796	13/18866	0.101993	0.499627	1841/1633	2
GO:0016264	GO:0016264	gap junction assembly	2/796	13/18866	0.101993	0.499627	1636/1495	2
GO:0021681	GO:0021681	cerebellar granular layer development	2/796	13/18866	0.101993	0.499627	146057/5270	2
GO:0033145	GO:0033145	positive regulation of intracellular steroid hormone receptor signaling pathway	2/796	13/18866	0.101993	0.499627	55885/5536	2
GO:0034379	GO:0034379	very-low-density lipoprotein particle assembly	2/796	13/18866	0.101993	0.499627	8694/5034	2
GO:0034982	GO:0034982	mitochondrial protein processing	2/796	13/18866	0.101993	0.499627	23203/23409	2
GO:0036109	GO:0036109	alpha-linolenic acid metabolic process	2/796	13/18866	0.101993	0.499627	60481/64834	2
GO:0042921	GO:0042921	glucocorticoid receptor signaling pathway	2/796	13/18866	0.101993	0.499627	55885/5536	2
GO:0043562	GO:0043562	cellular response to nitrogen levels	2/796	13/18866	0.101993	0.499627	440738/8678	2
GO:0045602	GO:0045602	negative regulation of endothelial cell differentiation	2/796	13/18866	0.101993	0.499627	6935/55810	2
GO:0046385	GO:0046385	deoxyribose phosphate biosynthetic process	2/796	13/18866	0.101993	0.499627	1841/1633	2
GO:0048266	GO:0048266	behavioral response to pain	2/796	13/18866	0.101993	0.499627	6335/824	2
GO:0048505	GO:0048505	regulation of timing of cell differentiation	2/796	13/18866	0.101993	0.499627	5270/28514	2
GO:0048711	GO:0048711	positive regulation of astrocyte differentiation	2/796	13/18866	0.101993	0.499627	650/5270	2
GO:0051386	GO:0051386	regulation of neurotrophin TRK receptor signaling pathway	2/796	13/18866	0.101993	0.499627	10479/23191	2
GO:0061430	GO:0061430	bone trabecula morphogenesis	2/796	13/18866	0.101993	0.499627	4313/2201	2
GO:0071027	GO:0071027	nuclear RNA surveillance	2/796	13/18866	0.101993	0.499627	54464/23404	2
GO:0071028	GO:0071028	nuclear mRNA surveillance	2/796	13/18866	0.101993	0.499627	54464/23404	2
GO:0072182	GO:0072182	regulation of nephron tubule epithelial cell differentiation	2/796	13/18866	0.101993	0.499627	25937/5076	2
GO:0072710	GO:0072710	response to hydroxyurea	2/796	13/18866	0.101993	0.499627	51507/2332	2
GO:0097152	GO:0097152	mesenchymal cell apoptotic process	2/796	13/18866	0.101993	0.499627	6928/5076	2
GO:0098974	GO:0098974	postsynaptic actin cytoskeleton organization	2/796	13/18866	0.101993	0.499627	71/28988	2
GO:1900025	GO:1900025	negative regulation of substrate adhesion-dependent cell spreading	2/796	13/18866	0.101993	0.499627	81/55435	2
GO:1900102	GO:1900102	negative regulation of endoplasmic reticulum unfolded protein response	2/796	13/18866	0.101993	0.499627	7466/51283	2
GO:1903651	GO:1903651	positive regulation of cytoplasmic transport	2/796	13/18866	0.101993	0.499627	7430/4478	2
GO:1905666	GO:1905666	regulation of protein localization to endosome	2/796	13/18866	0.101993	0.499627	7430/4478	2
GO:0051591	GO:0051591	response to cAMP	7/796	94/18866	0.102126	0.499627	7430/1393/6678/8061/5970/6382/53905	7
GO:0060993	GO:0060993	kidney morphogenesis	7/796	94/18866	0.102126	0.499627	650/6943/3911/170690/6928/25937/5076	7
GO:0061025	GO:0061025	membrane fusion	11/796	169/18866	0.102424	0.499627	301/8291/8417/302/79400/9392/5478/6892/23673/338382/2054	11
GO:0044106	GO:0044106	cellular amine metabolic process	9/796	131/18866	0.102622	0.499627	5708/5709/5702/10197/5689/5719/5714/23409/222236	9
GO:0072522	GO:0072522	purine-containing compound biosynthetic process	13/796	208/18866	0.102652	0.499627	60481/64834/50808/515/9524/1633/7114/5315/23305/10165/353/5166/272	13
GO:0051346	GO:0051346	negative regulation of hydrolase activity	26/796	473/18866	0.102674	0.499627	301/1266/302/4171/23076/1471/8434/54899/23307/5270/286204/90853/7079/5037/7139/3958/55105/7077/5365/5076/80196/161742/83987/2771/22853/9314	26
GO:0045815	GO:0045815	positive regulation of gene expression, epigenetic	5/796	59/18866	0.102716	0.499627	5434/9555/9533/10514/29950	5
GO:0048008	GO:0048008	platelet-derived growth factor receptor signaling pathway	5/796	59/18866	0.102716	0.499627	4015/5327/25976/5156/5795	5
GO:0060113	GO:0060113	inner ear receptor cell differentiation	5/796	59/18866	0.102716	0.499627	2260/4610/2535/11020/28514	5
GO:0031331	GO:0031331	positive regulation of cellular catabolic process	22/796	390/18866	0.102922	0.499627	3667/5347/10346/7430/754/79016/991/79837/4478/79899/5208/203228/9978/3184/29979/4343/1452/7538/5747/25793/91445/2332	22
GO:0007034	GO:0007034	vacuolar transport	10/796	150/18866	0.102932	0.499627	9392/950/79720/203228/8678/54664/5119/55681/83547/338382	10
GO:0048705	GO:0048705	skeletal system morphogenesis	14/796	228/18866	0.103396	0.499627	4313/7048/2201/3636/6935/2260/57728/6913/2303/1112/6424/25976/28982/5156	14
GO:0003148	GO:0003148	outflow tract septum morphogenesis	3/796	27/18866	0.103533	0.499627	7048/55742/657	3
GO:0006706	GO:0006706	steroid catabolic process	3/796	27/18866	0.103533	0.499627	51170/9784/10858	3
GO:0006735	GO:0006735	NADH regeneration	3/796	27/18866	0.103533	0.499627	83440/7167/5315	3
GO:0006817	GO:0006817	phosphate ion transport	3/796	27/18866	0.103533	0.499627	2260/6424/1468	3
GO:0034389	GO:0034389	lipid droplet organization	3/796	27/18866	0.103533	0.499627	8760/5478/128637	3
GO:0061621	GO:0061621	canonical glycolysis	3/796	27/18866	0.103533	0.499627	83440/7167/5315	3
GO:0061718	GO:0061718	glucose catabolic process to pyruvate	3/796	27/18866	0.103533	0.499627	83440/7167/5315	3
GO:0070199	GO:0070199	establishment of protein localization to chromosome	3/796	27/18866	0.103533	0.499627	1736/9555/22948	3
GO:0090140	GO:0090140	regulation of mitochondrial fission	3/796	27/18866	0.103533	0.499627	65084/56907/80821	3
GO:1900078	GO:1900078	positive regulation of cellular response to insulin stimulus	3/796	27/18866	0.103533	0.499627	80318/3667/2771	3
GO:0006367	GO:0006367	transcription initiation from RNA polymerase II promoter	12/796	189/18866	0.104314	0.502862	4853/5702/8463/6722/5434/5432/6928/25937/8148/1019/6095/9970	12
GO:0002223	GO:0002223	stimulatory C-type lectin receptor signaling pathway	8/796	113/18866	0.105056	0.505899	5708/5709/5702/10197/5970/5689/5719/5714	8
GO:2000241	GO:2000241	regulation of reproductive process	11/796	170/18866	0.105592	0.506794	79400/85360/9319/3955/991/2741/51507/7320/151056/7784/995	11
GO:0048762	GO:0048762	mesenchymal cell differentiation	14/796	229/18866	0.106112	0.506794	7048/650/1072/2260/6943/3911/2303/286204/83989/25937/657/553115/5076/161742	14
GO:1901293	GO:1901293	nucleoside phosphate biosynthetic process	16/796	269/18866	0.106134	0.506794	60481/64834/50808/515/1841/9524/80308/1633/7114/5315/23305/10165/55191/353/5166/272	16
GO:0060411	GO:0060411	cardiac septum morphogenesis	6/796	77/18866	0.106165	0.506794	4853/7048/55742/2535/657/407975	6
GO:0072028	GO:0072028	nephron morphogenesis	6/796	77/18866	0.106165	0.506794	650/6943/3911/170690/6928/5076	6
GO:0010595	GO:0010595	positive regulation of endothelial cell migration	9/796	132/18866	0.106264	0.506794	301/2260/6678/2303/4233/7264/5606/7114/239	9
GO:0042476	GO:0042476	odontogenesis	9/796	132/18866	0.106264	0.506794	650/3912/29887/1278/3911/6382/657/1495/5156	9
GO:1903725	GO:1903725	regulation of phospholipid metabolic process	7/796	95/18866	0.106483	0.506794	3667/824/5747/5156/7784/9314/1133	7
GO:0000413	GO:0000413	protein peptidyl-prolyl isomerization	4/796	43/18866	0.106581	0.506794	5478/23307/2289/285755	4
GO:0021762	GO:0021762	substantia nigra development	4/796	43/18866	0.106581	0.506794	8655/515/79109/4155	4
GO:0050856	GO:0050856	regulation of T cell receptor signaling pathway	4/796	43/18866	0.106581	0.506794	7430/5970/3958/5795	4
GO:1901659	GO:1901659	glycosyl compound biosynthetic process	4/796	43/18866	0.106581	0.506794	1841/1633/353/200895	4
GO:0090287	GO:0090287	regulation of cellular response to growth factor stimulus	18/796	310/18866	0.107371	0.51002	4853/4015/7048/2201/90993/6935/2260/9480/10479/286204/5494/6424/23191/3675/28514/407975/161742/8516	18
GO:0010976	GO:0010976	positive regulation of neuron projection development	17/796	290/18866	0.108128	0.511667	51330/2260/22902/85358/6722/28988/950/5789/160/23191/3675/54664/5365/10494/2332/3706/2242	17
GO:0000956	GO:0000956	nuclear-transcribed mRNA catabolic process	13/796	210/18866	0.108376	0.511667	1981/55095/11224/55149/27258/64282/129563/55802/54464/7538/23404/6231/6209	13
GO:0006949	GO:0006949	syncytium formation	5/796	60/18866	0.108394	0.511667	6988/4627/10938/824/8038	5
GO:0030865	GO:0030865	cortical cytoskeleton organization	5/796	60/18866	0.108394	0.511667	7430/7094/80206/29984/391	5
GO:0033260	GO:0033260	nuclear DNA replication	5/796	60/18866	0.108394	0.511667	2260/4171/2237/51507/80174	5
GO:0035904	GO:0035904	aorta development	5/796	60/18866	0.108394	0.511667	4015/4638/6722/9784/657	5
GO:0045017	GO:0045017	glycerolipid biosynthetic process	16/796	270/18866	0.108668	0.51232	3636/5130/8760/84962/8694/80055/824/79837/8394/9108/9663/57605/65258/80821/7784/255919	16
GO:0030856	GO:0030856	regulation of epithelial cell differentiation	11/796	171/18866	0.108817	0.51232	6935/7414/4610/9555/6424/25937/55810/28514/5076/7538/161742	11
GO:0046474	GO:0046474	glycerophospholipid biosynthetic process	14/796	230/18866	0.108871	0.51232	3636/5130/8760/84962/80055/824/79837/8394/9108/9663/57605/65258/80821/7784	14
GO:0022037	GO:0022037	metencephalon development	8/796	114/18866	0.109068	0.512717	146057/1398/5270/372/3184/28514/6095/2019	8
GO:0006997	GO:0006997	nucleus organization	9/796	133/18866	0.109979	0.516463	10783/5347/6733/124491/4928/79607/23141/5119/255919	9
GO:0022408	GO:0022408	negative regulation of cell-cell adhesion	12/796	191/18866	0.110407	0.516648	301/650/27242/2064/23560/5270/9647/4155/3958/5747/239/9314	12
GO:0031503	GO:0031503	protein-containing complex localization	17/796	291/18866	0.110594	0.516648	23511/8417/7430/8655/57728/65083/79902/23636/11020/4928/4927/150737/440145/3692/283849/51362/6209	17
GO:0000288	GO:0000288	nuclear-transcribed mRNA catabolic process, deadenylation-dependent decay	6/796	78/18866	0.111161	0.516648	55095/27258/64282/55802/7538/23404	6
GO:0043900	GO:0043900	regulation of multi-organism process	6/796	78/18866	0.111161	0.516648	79400/85360/2741/151056/2332/7784	6
GO:0060998	GO:0060998	regulation of dendritic spine development	6/796	78/18866	0.111161	0.516648	10152/1072/85358/28988/2332/3706	6
GO:0061045	GO:0061045	negative regulation of wound healing	6/796	78/18866	0.111161	0.516648	302/1398/5270/5327/239/5156	6
GO:0070555	GO:0070555	response to interleukin-1	13/796	211/18866	0.111307	0.516648	301/57161/5708/5709/5702/10197/5970/9978/8986/5689/5719/5714/6095	13
GO:0043903	GO:0043903	regulation of symbiotic process	14/796	231/18866	0.111672	0.516648	10346/1072/23076/6733/5702/5478/5434/57506/5432/79720/5034/128637/7538/2332	14
GO:0021680	GO:0021680	cerebellar Purkinje cell layer development	3/796	28/18866	0.112504	0.516648	372/28514/6095	3
GO:0061620	GO:0061620	glycolytic process through glucose-6-phosphate	3/796	28/18866	0.112504	0.516648	83440/7167/5315	3
GO:0095500	GO:0095500	acetylcholine receptor signaling pathway	3/796	28/18866	0.112504	0.516648	375790/2771/1133	3
GO:0045834	GO:0045834	positive regulation of lipid metabolic process	10/796	153/18866	0.113294	0.516648	301/3667/60481/134429/824/5747/23409/5156/7784/255919	10
GO:0035307	GO:0035307	positive regulation of protein dephosphorylation	4/796	44/18866	0.11355	0.516648	23261/5510/23141/255919	4
GO:0044091	GO:0044091	membrane biogenesis	4/796	44/18866	0.11355	0.516648	302/6281/5789/2054	4
GO:0060999	GO:0060999	positive regulation of dendritic spine development	4/796	44/18866	0.11355	0.516648	85358/28988/2332/3706	4
GO:0085029	GO:0085029	extracellular matrix assembly	4/796	44/18866	0.11355	0.516648	22854/4015/3912/1278	4
GO:0034754	GO:0034754	cellular hormone metabolic process	9/796	134/18866	0.113765	0.516648	650/8694/51170/10858/25976/1565/151056/5156/3991	9
GO:0042733	GO:0042733	embryonic digit morphogenesis	5/796	61/18866	0.114222	0.516648	80856/64327/657/221322/28982	5
GO:0045843	GO:0045843	negative regulation of striated muscle tissue development	5/796	61/18866	0.114222	0.516648	7048/650/8531/28514/407975	5
GO:0046888	GO:0046888	negative regulation of hormone secretion	5/796	61/18866	0.114222	0.516648	3667/1393/26056/4856/23409	5
GO:0061912	GO:0061912	selective autophagy	5/796	61/18866	0.114222	0.516648	440738/8678/29979/51368/23130	5
[truncated: 3,844 more rows]

## Sheet: Module 5
	ID	Description	GeneRatio	BgRatio	pvalue	qvalue	geneID	Count
[truncated: 4,654 more rows]

[truncated: 2 more sheets: Module 7, Module 10]
